# Supplementary material for: Dysfunctional serotonergic neuron-astrocyte signaling in depressive-like states
Source: Mol Psychiatry. 2023 Sep 29;28(9):3856–73. doi: 10.1038/s41380-023-02269-8 (PMC10730416; doi:10.1038/s41380-023-02269-8)
Supplement: Supplementary file 2 — Source Data Fig 1 [file 41380_2023_2269_MOESM2_ESM.xlsx]

## Sheet: a
Mice weights_after_Corticosterone_treatment
	Weeks after corticosterone treatment
	Week 0			Week 1			Week 2			Week 3			Week 4									Force swimming test-immobility (s) after corticosterone treatment			One Way ANOVA
	naive (g)	Cort (g)		naive (g)	Cort (g)		naive (g)	Cort (g)		naive (g)	Cort (g)		naive (g)	Cort (g)		Statistic: One Way ANOVA						naive	cort		All Pairwise Multiple Comparison Procedures (Dunn's Method) :					P<0,001
	14	13		21	17		24	19		26	23		27	23								11.12	46.32
	11	14		20	19		21	20		23	23		24	24		Week 0	N					18.92	67.52
	15	13		24	18		25	20		24	23			23		NAIVE	26					6.52	106.76
	16	13		23	18		23	20			23			22		Cort	29					11.16	64.44
	15	13		23	21		24	23		25	23		26.4	24		Kruskal-Wallis One Way Analysis of Variance on Ranks				P = 0,490		15.88	121
	15	16		23	24		25	25		25	25		25.3	25								33.6	126.16
	11	14		19	20		24	22		21	24		21	23		Week 1	N					15.72	42.04
	14	14		22	19		23	22		25	24		24	23		NAIVE	26					25.2	59.88
	12	11		19	18		21	19		22	20		24	22		Cort	29					1.68	74.6
	10	12		18	19		21	19		22	21		24	22		All Pairwise Multiple Comparison Procedures (Holm-Sidak method):				P=0,002		23.56	114.12
	11	11		22	17		26	17		27	20		28	22								17.64	117.56
	13	10		22	17		23	17		24	19		25	22		Week 2	N					24.32	80.4
	14	12		21	17		24	22		25	20		26	20		NAIVE	26					38.52	78.52
	13	11		22	19		24	23		25	24		26	24		Cort	29					36.1191	127
	16	14		18	20		22	23		23	23		25	25		All Pairwise Multiple Comparison Procedures (Dunn's Method) :				P<0,001		17.48	124.397
	15	13		20	21		26	26		25	26		26	28								34.56	72.1582
	16	12		19	18		23	22		26	23		27	23		Week 3	N					28.72	80
	12	16		20	22		22	21		25	27		26	29		NAIVE	25					6.88	82.28
	10	14		17	19		22	22		22	21		23	23		Cort	29					2.8	133.88
	7	14		15	19		19	20		20	20		22	20		All Pairwise Multiple Comparison Procedures (Holm-Sidak method):				P=0,002		5.48	135.88
	9	12		17	17		20	18		21	20		23	19								4.72	57.12
	13	11		21	16		23	17		26	19		27	19		Week 3	N					4.92	64.48
	12	7		19	12		22	14		24	15		26	18		NAIVE	24					7.96	33.72
	13	7		20	11		22	14		23	20		25	18		Cort	28					7.03982	129.04
	12	8		20	13		22	17		24	18		26			All Pairwise Multiple Comparison Procedures (Holm-Sidak method):				P<0,001		9.47976	105.04
	12	10		19	15		21	18		20	15		22	21								7.96	73.44
		14			19			20			22			25									73.76
		14			19			22			23			25									71.84
		12			17			18			20			20									79.798

## Sheet: b
Colocalization GCaMP6f-S100, GCaMP6f-NeuN
			GCaMP6f+ cells (%)				One Way ANOVA
			S100	NeuN	number of astrocytes		Tukey test
	mouse 1	slice1	92.3077	0	39		all pairwise
	mouse 2	slice1	97.3684	0	76		P<0,001
	mouse 3	slice1	87.234	0	47
								mean	n	std	sem
					n= 162 astrocytes		mean_S100	92.3034	3	5.06719	2.92554
							mean_NeuN	0	3	0	0

## Sheet: d
Open field		Inter-event interval (min)									Amplitude (DF/F)									duration (s)									AuC (a.u.)										F0
		naive	Cort								naive	Cort								naive	Cort								naive	Cort										Basal naive		Basal cort
		2.37519	1.80428		One Way ANOVA						0.0516528	0.0163777		One Way ANOVA						40.4689	15.3445		One Way ANOVA						61.4241	9.09358		One Way ANOVA							mouse		mouse			One Way ANOVA
		1.72464	0.870319		Dunn's method						0.0634554	0.0298877		Dunn's method						25.3454	17.8678		Dunn's method						56.3229	20.3145		Dunn's method							1	1.57703	1	0.85128		P=0,388
		0.0741375	0.882145		all pairwise						0.0290459	0.0605883		all pairwise						25.7504	8.89456		all pairwise						27.5572	20.5616		all pairwise							2	0.436822	2	0.664054
		0.784853	0.0528133		P=0,017						0.0574778	0.0743603		P=0,047						19.9083	17.1713		P=0,007						43.5236	21.6611		P=0,994							3	0.668019	3	0.954496
		0.649907	0.488472			mean	n	std	sem		0.00926759	0.0118277					std	sem		33.0637	10.9196			mean	n	std	sem		11.6662	4.60793			mean	n	std	sem			4	0.560348	4	1.39357
		0.971611	1.63035		mean_naive	0.878656	60	0.92176	0.118999		0.0498588	0.0206562		mean_naive	0.0216169	60	0.0202533	0.00261469		23.9279	8.27454		mean_naive	20.5684	60	7.33191	0.946546		45.4233	6.50802		mean_naive	18.009	60	22.1397	2.85823			5	0.524553	5	1.39927
		0.0491465	0.0714713		mean_Cort	0.526054	90	0.739909	0.0779933		0.0104688	0.0188037		mean_Cort	0.0269377	90	0.0342533	0.00361061		16.9035	9.23031		mean_Cort	17.394	90	7.69313	0.810927		6.73738	6.66031		mean_Cort	17.4686	90	24.3535	2.56708			6	1.36313	6	1.36542
		0.206084	0.0876316								0.0133925	0.0276308								14.2295	22.1241								7.25555	20.2898									7	1.18618
		0.0648063	0.851993								0.0133161	0.0116942								15.9589	20.439								8.09087	9.10002
		0.13628	0.0718049								0.00982371	0.0318534								14.6926	8.817								5.49527	10.6931									mean	0.902297		1.10468
		0.0708042	0.0718036								0.0108167	0.0213952								9.00582	11.231								3.70883	9.14854									std	0.46177		0.322223
		0.371684	0.0554779								0.00969863	0.00917847								35.2479	8.64961								13.0245	2.68015									n	7		6
		0.876483	0.196755								0.00924008	0.0124496								11.1256	14.4973								3.91407	6.87155									sem	0.174533		0.131547
		0.257064	0.623084								0.00955308	0.0472359								18.3213	15.4321								6.66368	25.3207
		0.527122	0.73737								0.01083	0.0092987								12.4386	16.1742								5.12884	5.72611
		0.0788023	0.660236								0.0144096	0.0112835								14.4265	12.6566								7.91226	4.54732
		0.192757	0.256897								0.0240234	0.0230198								25.5566	18.3845								23.3662	11.4443
		0.461648	3.13041								0.0148332	0.019264								22.6707	11.4128								12.5552	8.37058
		1.13055	0.0571445								0.0283553	0.011365								18.3091	31.5001								14.3245	6.99583
		0.109291	2.14981								0.0463428	0.0277871								24.2607	14.9336								34.9602	15.7994
		0.390178	0.0559783								0.0127358	0.0148236								19.534	12.0295								6.93331	6.79736
		0.920799	0.0856314								0.0886978	0.0115333								26.5981	10.5097								87.07	4.61795
		0	0.138612								0.0197383	0.0588419								24.4402	28.0498								3.89406	62.8412
		0.734205	0.177929								0.0202459	0.016145								25.4782	26.5906								19.6497	16.3448
		0.14061	1.47024								0.0085803	0.033579								11.3968	24.6301								3.72422	25.0654
		0.406338	1.12505								0.0130434	0.053569								17.5225	19.922								8.70165	34.0574
		0.0526451	0.432494								0.00995833	0.0184968								13.0474	19.9122								4.94679	14.0314
		0.371852	0.512461								0.0153873	0.0110372								12.7447	17.2123								7.4663	6.57204
		1.32064	0.225744								0.0185868	0.0279879								22.37	14.133								15.8301	15.0599
		0.0574768	0.147941								0.00690766	0.0129553								27.9489	10.0463								7.35003	4.95537
		0.394843	0.64191								0.0458209	0.150501								31.4334	12.4455								54.8793	71.3146
		0.174264	0.0738039								0.0315217	0.0365884								21.5307	19.6021								25.8394	27.3062
		0.117453	0.205752								0.0176251	0.0187053								26.1458	27.1105								16.2115	19.3249
		1.48091	0.0491465								0.11387	0.00470817								29.8051	6.4412								129.367	1.15513
		0.0548121	0.0551444								0.0235952	0.0111133								9.76592	30.3654								5.80669	12.8535
		2.47581	0.519293								0.024397	0.0660462								22.0903	28.8386								19.8655	72.5792
		4.01773	0.208416								0.0192377	0.0262747								19.327	22.8155								14.1692	22.8235
		2.46751	0.152439								0.00830146	0.0134031								9.54361	11.7055								3.01637	5.97325
		0.0794668	0.486304								0.0117554	0.0388396								12.4738	26.6039								5.58287	39.41
		1.70798	0.279055								0.00948535	0.0296408								19.3538	37.482								6.98929	42.3164
		2.04285	0.0649745								0.0177116	0.0172832								30.2142	17.3062								20.3742	4.96686
		0.062973	0.55911								0.00620861	0.0229282								9.38124	10.952								2.21754	9.56039
		0.0578104	0.132946								0.00638472	0.0579633								20.3539	20.8551								4.94769	44.0255
		1.89024	0.423164								0.0111344	0.0137058								10.7553	20.789								4.5594	10.8479
		0.657738	0.511962								0.00960931	0.036307								31.073	23.3926								11.368	30.665
		0.803511	0.468146								0.0415597	0.287594								18.5519	24.7701								29.2951	200.957
		0.861655	0.267558								0.0232075	0.0139285								26.2894	37.3279								19.4993	19.8071
		2.30955	0.349194								0.0144209	0.0120898								26.6887	10.9849								14.6532	5.10243
		0.960116	0.052812								0.0131599	0.00857098								10.5361	8.05532								5.27911	2.62861
		0.0413166	0.066808								0.00737731	0.0181272								30.4714	9.87791								8.55863	6.81747
		1.26133	0.125782								0.0293111	0.0323528								24.1527	15.2139								26.9531	18.7558
		0.546448	0.357525								0.0110103	0.0261998								17.6519	14.6912								7.3996	14.6546
		2.61845	0.11562								0.0216555	0.0209551								25.9315	12.6212								21.3801	10.0694
		1.27099	0.294216								0.00977137	0.0291196								15.9966	24.7084								5.95117	27.3932
		0.65024	0.0932959								0.0220405	0.0173629								21.9754	14.274								18.4405	9.43542
		0.0474813	0.101293								0.00550382	0.0203527								10.3105	10.9357								2.14299	8.45457
		1.81933	0.332201								0.0117557	0.0437553								18.1942	23.8723								8.17194	36.9535
		3.31017	0.0961274								0.0113902	0.0310698								20.9168	16.1705								8.7161	19.1283
		1.18803	0.129449								0.00937953	0.0228953								26.6342	14.2615								9.49892	12.4316
		1.84076	0.080134								0.00906756	0.0120087								13.8656	12.3511								4.78685	5.64708
			0.688891									0.0385579									27.921									40.9813
			0.026324									0.00923375									8.80804									1.96712
			0.276389									0.0255092									9.95883									9.67222
			0.0624739									0.0364775									21.3565									20.2215
			4.38346									0.0120955									10.3901									4.79683
			0.120952									0.0102137									17.7957									6.92307
			2.05568									0.0176851									33.4896									3.87874
			1.86142									0.0100272									20.011									7.6503
			0.0603083									0.00766965									8.2384									2.41181
			0.0574768									0.014463									8.91077									4.73365
			0.0466487									0.0145946									8.28679									4.51433
			0.0419838									0.0144833									8.85565									4.8832
			0.143776									0.0257089									23.2494									18.3654
			0.104957									0.00847997									7.03993									2.27296
			0.044483									0.00913805									9.14873									3.18299
			0.282721									0.00928351									33.4372									11.8183
			0.350026									0.0237993									32.9214									29.8301
			0.403172									0.0119053									20.7079									7.22966
			1.87747									0.0157796									21.0478									12.6546
			0.102292									0.00834338									8.59716									2.7635
			1.71381									0.0130289									19.0255									9.44377
			0.0731367									0.0110453									23.8212									10.0179
			0.840998									0.0114352									8.74283									3.79999
			0.0719705									0.0207514									11.0294									8.70878
			1.36129									0.0250657									29.1565									27.8245
			0.55761									0.0097492									14.5094									5.38759
			0.125616									0.012667									19.5794									9.4484
			0.116287									0.0105525									13.9229									5.59371
			2.06734									0.0645568									18.6526									39.7658
			1.00993									0.0267755									23.0338									21.3368

## Sheet: f
	Exploration time (%)-Social recognition test
		Object naive	Social naive	Object Cort	Social Cort			Object naive	Social naive	Object Cort	Social Cort		Two-Way ANOVA		Holm-Sidak method
	with fiber optic cannula	8.55439	33.0587	14.3802	12.7698		without fiber optic cannula	10.079	36.4117	12.6781	17.9635
	with fiber optic cannula	4.68928	22.5166	3.07126	24.0281		without fiber optic cannula	14.4302	25.76	13.5148	17.8052		Naive mice with/without fiber optic cannula
	with fiber optic cannula	5.15064	36.4086	7.05788	25.01		without fiber optic cannula	10.8514	22.8514	12.7912	19.0562		Social preference (object/social)
	with fiber optic cannula	5.92518	19.2118	2.37151	21.0548		without fiber optic cannula	8.94157	30.9449	11.773	21.1553			with fiber		P<0,001
	with fiber optic cannula	1.16899	8.46322	7.77347	12.5751		without fiber optic cannula	5.83639	29.7295	18.3239	13.5826			without fiber		P<0,001
	with fiber optic cannula	7.74711	23.0887	13.9775	10.2318		without fiber optic cannula	7.07846	30.6043	14.6578	11.8531
	with fiber optic cannula	2.54492	10.5203	19.4688	9.30186		without fiber optic cannula	9.24512	24.7483	17.6628	12.187
	with fiber optic cannula	4.66061	16.2536	8.40184	19.6778		without fiber optic cannula	7.41903	32.0134	17.2821	11.7796		Cort- mice with/without fiber optic cannula
	with fiber optic cannula	2.71895	13.8219	5.99038	4.66141		without fiber optic cannula	7.97525	27.1871				Social preference (object/social)
	with fiber optic cannula	1.70329	4.72246	5.65395	4.324		without fiber optic cannula	8.22037	19.2922					with fiber		P=0,074
	with fiber optic cannula	3.59674	11.412	11.1482	12.8916		without fiber optic cannula	8.51419	21.2755					without fiber		P=0,758
	with fiber optic cannula	3.50584	28.5676	10.9017	17.6994		without fiber optic cannula	10.7379	14.6845
	with fiber optic cannula	5.81636	9.84975	5.2621	5.92988		without fiber optic cannula	5.9292	24.6537
	with fiber optic cannula	5.98331	8.74791	11.4324	3.48581		without fiber optic cannula	12.1814	29.6341
	with fiber optic cannula			6.87813	4.2404

## Sheet: h
				Z-score_SR_mouse
													Z-score_SR_object
				Ca signals_naive	Ca signals_Cort-mice		One Way ANOVA		between 5-10s							One Way ANOVA		between 5-10s
				14.0614	0.850267		Dunn's method						Ca signals_naive	Ca signals_Cort-mice		Dunn's method
				4.95824	0.222453		all pairwise						1.82412	1.22688		all pairwise
				16.3005	0.145219		P=0,031						0.141078	0.213383		P=0,471
				2.66831	1.04966			mean	n	std	sem		2.2234	0.0598803			mean	n	std	sem
				9.11372	0.184892		mean_naive	3.26294	34	4.00461	0.686785		3.38645	0.946258		mean_naive	1.38422	35	1.56752	0.264959
				3.23529	3.17042		mean_Cort	1.12392	26	1.17403	0.230246		0.00381848	0.259411		mean_Cort	1.41826	29	1.92592	0.357633
				3.90868	1.11544								3.65288	8.01921
				0.308114	0.376084								0.547094	0.354678
				0.030619	0.196005								0.208882	0.0209396
				0.0649539	1.01688								0.0543843	3.56575e-05
				3.22621	2.55233								1.81005	0.0126915
				0.591041	0.683701								1.62268	3.29962
				2.04857	NaN								1.48616	0.337001
				0.398253	1.9392								0.464686	1.06532
				NaN	0.817173								1.82425	2.14062
				2.58712	1.60005								0.131862	3.80523
				0.0361465	0.346708								0.308251	1.6406
				1.09448	0.886559								0.698306	0.150208
				4.17317	1.16462								0.362816	0.112396
				0.126568	0.0211359								0.583167	0.509771
				4.49551	1.56086								3.55437	0.648134
				2.33626	1.26121								0.445809	6.23342
				1.02647	1.35041								1.53639	1.6428
				0.492524	0.297268								0.493053	0.875082
				0.967027	0.956757								1.70544	NaN
				5.93329	5.45666								1.67386	0.157176
				6.94652	0								0.698915	3.61176
				0.959089									0.275358	2.05599
				0.852706									0.787806	0.62798
				1.2509									1.2321	0.469724
				10.7259									0.462091	0.633404
				0.769383									8.26694
				3.94851									1.85336
				0.444041									0.163677
				0.860419									2.57296
													1.39119
