# Supplementary material for: Dysfunctional serotonergic neuron-astrocyte signaling in depressive-like states
Source: Mol Psychiatry. 2023 Sep 29;28(9):3856–73. doi: 10.1038/s41380-023-02269-8 (PMC10730416; doi:10.1038/s41380-023-02269-8)
Supplement: Supplementary file 3 — Source Data Fig 2 [file 41380_2023_2269_MOESM3_ESM.xlsx]

## Sheet: b
Spontaneous Ca2+ activity
Heatmap_amplitude_individual_ROIs_naive				n=117 ROIS, n=3 mice
Time (s)/ROIs	ROI 1	ROI 2	ROI 3	ROI 4	ROI 5	ROI 6	ROI 7	ROI 8	ROI 9	ROI 10	ROI 11	ROI 12	ROI 13	ROI 14	ROI 15	ROI 16	ROI 17	ROI 18	ROI 19	ROI 20	ROI 21	ROI 22	ROI 23	ROI 24	ROI 25	ROI 26	ROI 27	ROI 28	ROI 29	ROI 30	ROI 31	ROI 32	ROI 33	ROI 34	ROI 35	ROI 36	ROI 37	ROI 38	ROI 39	ROI 40	ROI 41	ROI 42	ROI 43	ROI 44	ROI 45	ROI 46	ROI 47	ROI 48	ROI 49
1	0.00191635	1.85435e-05	0.00479824	0.00389823	0.0102442	0.031068	0.0217474	0.00980716	0.0119962	0.00998981	0.021986	0.0296517	0.00437889	0.0102258	0.00367591	0.00518943	0.0117456	0.0163122	0.00491702	0.00304543	0.0103051	0.00462598	0.00190578	0.00434909	0	0.0067878	0.00436073	0.00435725	0.00181487	0.0143512	0.0150233	0.0418964	0.0047395	0.0169599	0.00406143	0.0161598	0.00671641	0.0172128	0.0114282	0.0100884	0.015674	0.0135988	0.071412	0.00649423	0.0327128	0.0133961	0.0464267	0.0302166	0.0243757
2	0.0746416	0.000819542	0.00910016	0.00756323	0.00876924	0.0276147	0.013526	0.00804055	0.00629611	0.00990398	0.0162707	0.0218764	0.00566938	0.0131641	0.00494717	0.00708547	0.00817279	0.0143398	0.00644835	0.0126093	0.0246818	0.00366485	0.00748492	0.00336533	0.00363003	0.00928831	0.00611747	0.0044819	0.00171351	0.00978686	0.0127465	0.0380863	0.00343002	0.0141876	0.00512615	0.0127843	0.00743059	0.0168784	0.00736261	0.00744201	0.0119418	0.0122904	0.0929256	0.0058075	0.0240306	0.0138324	0.0403382	0.0225133	0.0307621
3	0.154351	0.00174603	0.0138034	0.0115554	0.00717906	0.0234132	0.00626016	0.00518091	0.00412536	0.00798018	0.00963679	0.014302	0.00680795	0.0153778	0.00556185	0.0104796	0.00535709	0.0129401	0.00624014	0.0139545	0.0309003	0.00445341	0.0110352	0.00264373	0.00742019	0.00979847	0.00789986	0.00330575	0.00171036	0.00543509	0.0120222	0.0351656	0.00236907	0.0115947	0.00435605	0.0100959	0.0088879	0.0149219	0.0041032	0.00490886	0.00718058	0.00842719	0.0990696	0.00509798	0.0135988	0.0115016	0.0370517	0.0128754	0.0356653
4	0.23693	0.00376388	0.0200676	0.0161032	0.00515711	0.0168377	0.000262448	0.00165907	0.00565913	0.00378764	0.00218182	0.00699483	0.00683732	0.014553	0.00493653	0.0141858	0.00366776	0.0104261	0.00417065	0.00759724	0.0247096	0.00519356	0.011097	0.00190346	0.00902884	0.00773852	0.0102543	0.00127805	0.00160937	0.00126092	0.0123505	0.0329413	0.00146225	0.00824968	0.00169275	0.00759405	0.0104367	0.00988752	0.00149743	0.00229299	0.00141793	0.00285767	0.0831364	0.00364722	0.00227405	0.00639684	0.0324419	0.00205153	0.0391025
5	0.29205	0.00696111	0.0265167	0.0192891	0.00352491	0.00854568	0	0	0.00849292	0	0	0.0021911	0.00536319	0.0102466	0.00359786	0.0163071	0.00409218	0.00514239	0.0018952	0	0.00878539	0.00399827	0.00746463	0.00130632	0.00849121	0.0040655	0.0124092	0.00023398	0.00155355	0	0.011889	0.034115	0.00132674	0.00423271	0	0.00541178	0.0106859	0.0027793	0.00038094	0	0	0	0.0506793	0.00105128	0	0.00180424	0.0243865	0	0.0398281
6	0.3157	0.00989759	0.031273	0.0190457	0.00213392	0	0	6.4734e-05	0.00975785	0	0	0	0.00419685	0.00641225	0.00362373	0.0170593	0.00598829	0	0.00184122	0	0	0.00177414	0.00395115	0.00149654	0.0086332	0.000763235	0.0144372	0.00122909	0.00225409	0	0.00912224	0.03579	0.00248132	0	0	0.00319334	0.00927598	0	0.00161144	0	0	0	0.0185977	0	0	0.000452276	0.0130942	0	0.0351365
7	0.316812	0.0111939	0.0343558	0.0154392	0.000679587	0	0	1.13163e-05	0.0128205	0	0.00267411	0.00146431	0.00517607	0.00678918	0.00661571	0.0189059	0.00926187	0.00378467	0.00518832	0	0	0.00157592	0.00405204	0.00337309	0.00916465	0	0.0188608	0.00337199	0.00352134	0	0.00586993	0.0328581	0.00492129	0	0	0.00143244	0.00800838	0	0.00655113	0	0.00241537	0.000516597	0	0	0	0.000919192	0.00568815	0.00308408	0.0235938
8	0.304134	0.0118551	0.0395823	0.011918	0	0	0	0	0.0204703	0	0.00649725	0.00998086	0.00664249	0.00871881	0.0100498	0.0201545	0.0132393	0.0201368	0.00962012	0	0.00612625	0.0025957	0.00692934	0.00611662	0.00749277	0	0.0295218	0.00549482	0.00361409	0	0.00363694	0.0213814	0.00693935	0	0.00219706	0	0.00762771	0	0.0138399	0	0.0102189	0.00175687	0	0	0	0.000271054	0.00214855	0.00962997	0.00950514
9	0.282122	0.0133094	0.04927	0.0112189	0	0	0	0	0.0321674	0	0.00866703	0.0271241	0.00519313	0.00684742	0.008878	0.0156057	0.0155641	0.0392282	0.011034	0.00107224	0.00995317	0.00186563	0.00783786	0.00724797	0.00396998	0	0.0474208	0.00685287	0.0017838	0.000286099	0.00180484	0.00329117	0.00678969	0	0.00305	0	0.00650288	0	0.0196833	0	0.0136975	0.00316626	0	0	0	0	0	0.0167678	0
10	0.25478	0.0147305	0.0598081	0.0114411	0	0	0	0	0.05251	0	0.00952629	0.0529837	0.00115224	0.00128649	0.00269823	0.00510631	0.0142737	0.0499465	0.00697725	0.00593566	0.0077355	0	0.00416337	0.0054728	0.00265371	0.000623274	0.0710512	0.00737499	0.000226252	0.00571979	0.0007489	0	0.00569444	0	0.00190434	0.00794817	0.00381706	0.000348527	0.02159	0	0.00853461	0.0061241	0	0.00214643	0	0	0	0.0284884	0
11	0.224373	0.0146125	0.0667085	0.0089397	0	0	0	0	0.0900912	0	0.00854421	0.0866875	0	0	0	0	0.0109874	0.053372	0.00108271	0.00862074	0.0043839	0	0	0.00269182	0.00542346	0.000798469	0.100102	0.00809562	0.00126466	0.0126892	0.00213867	0	0.00621559	0	0.00131823	0.0297104	0.000985752	0.00267197	0.0201917	0.00395511	0	0.0108121	0	0.00636707	0	0	0	0.0495091	0
12	0.190898	0.0134434	0.0718204	0.00397501	0	0.00236865	0	0	0.141129	0	0.00644906	0.129705	0	0	0	0	0.0097162	0.0571817	0	0.00934348	0.00475311	0	0	0.00163958	0.00826262	0.00128392	0.135392	0.00944003	0.00344473	0.0191695	0.00526095	0	0.00840914	0	0.00297143	0.0526621	0	0.00464334	0.0184762	0.00921919	0	0.0154509	0	0.0133931	0	0	0	0.0840644	0
13	0.154935	0.0121918	0.0814837	0.000129256	0	0.0128115	0	0	0.18537	0.000986001	0.00553414	0.18316	0.00067024	0.0023701	0	0	0.0109919	0.062005	0.000391813	0.00928246	0.00785617	0	0.00391479	0.00233615	0.00666738	0.00371556	0.179007	0.00958229	0.00344082	0.0218032	0.00752557	0	0.00945941	0	0.00556193	0.0602644	0	0.00436579	0.0197813	0.0141473	0	0.0176041	0	0.022059	0	0.00431552	0	0.133053	0.0127275
14	0.119615	0.0107298	0.0982355	3.16661e-05	0.00218231	0.0313518	0	0	0.206175	0.0127983	0.00668077	0.238819	0.000800659	0.0046538	0.000122067	0.00174955	0.0119961	0.0644588	0.00131009	0.00744613	0.00937482	0	0.00611374	0.00280043	0.00147644	0.00601643	0.2394	0.00812372	0.00113513	0.020306	0.00964452	0	0.00860932	0.00191653	0.00773691	0.0542395	0	0.00316631	0.025085	0.0164638	0.000432154	0.0177774	0	0.0290134	0.00208348	0.00949678	0	0.190552	0.0828759
15	0.0866931	0.0134542	0.116674	0.00274685	0.00331162	0.0501438	0.00527824	0.00215583	0.20142	0.0458393	0.00664754	0.275832	0	0.00472025	0.00331105	0	0.0112532	0.0646686	0.000706594	0.00416172	0.0088242	3.33078e-05	0.00315243	0.00277512	0	0.00564926	0.331199	0.00801695	0	0.0173298	0.0132735	0	0.00777361	0.0025275	0.010254	0.0505831	0	0.00365591	0.0309194	0.0152684	0.00111393	0.0177302	0	0.0315465	0.00988254	0.0124206	0	0.239886	0.234165
16	0.0578947	0.0361646	0.128746	0.00593926	0.00355832	0.0599862	0.0139712	0.00877342	0.173995	0.0948755	0.00488314	0.28421	0	0.00455177	0.00948808	0	0.0107298	0.0633703	0.00472073	0.0018869	0.00884866	0.000175083	0	0.00389259	0	0.00433877	0.461989	0.0121818	0	0.0139565	0.0160985	0.00471389	0.00745914	0.00297563	0.013086	0.057151	0	0.00568224	0.0331888	0.0133192	0.000855821	0.018065	0.00394442	0.0325005	0.0183721	0.0116169	0	0.26439	0.442178
17	0.0359845	0.0966086	0.131988	0.00809537	0.00413496	0.060284	0.0270339	0.0143761	0.128684	0.137719	0.00487897	0.280791	0	0.00516036	0.0276554	0	0.0108501	0.0589488	0.015435	0.00191297	0.00856552	0	0	0.00549609	0.00707226	0.0044581	0.620658	0.0252925	0.000553288	0.0083668	0.0155947	0.0185434	0.00563424	0.00417964	0.0145724	0.0686622	0	0.00691628	0.0324749	0.0155876	0.00063405	0.0191116	0.00993903	0.0396244	0.0289393	0.00973656	0.00244947	0.261867	0.627199
18	0.0219301	0.190305	0.130093	0.00885197	0.0053935	0.0561917	0.0556985	0.0162226	0.0798801	0.159602	0.00714498	0.284388	0	0.00579912	0.074067	0.0029669	0.00921887	0.0592489	0.0221197	0.00270813	0.00455633	0	0	0.00483758	0.0151253	0.00459572	0.782499	0.0612428	0.00106762	0.00104819	0.014978	0.0285257	0.00209048	0.00629833	0.0144774	0.0800719	0.000249202	0.00762149	0.0322042	0.0243912	0.000985867	0.0219382	0.0141627	0.0564864	0.0482349	0.0109878	0.00858486	0.242877	0.738871
19	0.0130416	0.282399	0.125888	0.00794678	0.00718646	0.0505685	0.113737	0.0147738	0.0453284	0.164877	0.0111387	0.284407	0.00107871	0.00639392	0.152373	0.00771553	0.0053265	0.0850773	0.0164412	0.00367961	0	0.000829512	0	0.00214711	0.0182051	0.00340327	0.923474	0.134274	0.00272028	0	0.0179717	0.0359961	0	0.00950371	0.0143314	0.0891821	0.000959613	0.00951274	0.0327431	0.0360863	0.00263462	0.025651	0.0188319	0.0762087	0.0819993	0.0177215	0.0176182	0.21556	0.823761
20	0.00619685	0.334004	0.118722	0.00546791	0.00927735	0.0445404	0.197598	0.0125278	0.028694	0.162853	0.0258193	0.257602	0.00463121	0.00844971	0.239211	0.0162665	0.0025198	0.144832	0.0140969	0.00925021	0	0.00342159	0.0065429	0.00129595	0.0164532	0.00369226	1.0291	0.234989	0.0061576	0	0.022138	0.0430025	0.000293133	0.0135096	0.0142481	0.0917924	0.00321913	0.0113926	0.0315226	0.0444204	0.00481499	0.0269772	0.0243404	0.0881113	0.122437	0.0358044	0.0231847	0.180987	0.969979
21	0.0009036	0.333837	0.109393	0.00354164	0.0110485	0.040249	0.281535	0.0110481	0.0208945	0.155858	0.0626652	0.206053	0.00792942	0.0128824	0.305111	0.0292926	0.00369473	0.212103	0.0425187	0.0263768	0.00228287	0.00884176	0.0187296	0.0042601	0.0162406	0.00766481	1.09605	0.329361	0.00972908	0.00105104	0.0247317	0.0473001	0.0021723	0.0172139	0.0123061	0.0860984	0.00886937	0.0114271	0.0279822	0.04605	0.00620445	0.0254697	0.0283469	0.0877081	0.151694	0.0757728	0.0216406	0.143579	1.19663
22	0	0.298535	0.101378	0.00576934	0.0122341	0.0390442	0.341642	0.010885	0.0162952	0.142443	0.111773	0.155167	0.0117716	0.0186962	0.343486	0.04424	0.00772055	0.245934	0.10433	0.0560972	0.00807245	0.0164168	0.0326629	0.00880575	0.0201403	0.0125434	1.129	0.389498	0.0120308	0.00618473	0.0279421	0.0474427	0.00296109	0.0198746	0.00780109	0.0760006	0.015818	0.0107897	0.0241004	0.0424712	0.00806949	0.0245676	0.0284732	0.0775673	0.161677	0.13432	0.0160733	0.112116	1.43505
23	0	0.249868	0.0958704	0.0130524	0.0132959	0.0410247	0.375796	0.011973	0.0161746	0.120888	0.142831	0.123346	0.0204271	0.0249488	0.365938	0.0589604	0.0115326	0.232396	0.172838	0.0927179	0.0106344	0.0230702	0.0434765	0.0122677	0.0222827	0.0150713	1.13292	0.414181	0.0137785	0.0108719	0.0327468	0.0468675	0.00278012	0.0215514	0.00327533	0.0669926	0.0216311	0.0111173	0.0208623	0.0367309	0.0118375	0.0262754	0.0248991	0.0619637	0.16008	0.182321	0.0125121	0.0892677	1.61037
24	0	0.199626	0.0908395	0.0210426	0.0140387	0.0508302	0.391411	0.0126236	0.0198046	0.0905513	0.137968	0.108255	0.0360922	0.0313844	0.377688	0.0730093	0.0139269	0.192719	0.228211	0.134044	0.0115195	0.0256864	0.0502285	0.0142585	0.0179505	0.0166	1.10652	0.416232	0.0157901	0.0144094	0.0341556	0.0483454	0.00354248	0.0223053	0.00178514	0.0674112	0.0261537	0.0113122	0.0177673	0.0308542	0.0164529	0.0290071	0.0204716	0.0450651	0.155039	0.188259	0.0188833	0.0705068	1.70572
25	0.000429239	0.150757	0.0849492	0.0236066	0.0133031	0.0758188	0.383647	0.0112243	0.0225875	0.0575909	0.10886	0.0955294	0.0539608	0.0371779	0.374594	0.0853949	0.0158667	0.153761	0.276707	0.182941	0.0127584	0.0247011	0.0563599	0.0152871	0.010978	0.0194804	1.04325	0.404064	0.0176282	0.0162663	0.0290537	0.0484448	0.00579213	0.0220219	0.00336677	0.0898901	0.0296443	0.0101063	0.0143223	0.0253089	0.0213617	0.0308967	0.0171822	0.0305104	0.1459	0.150845	0.0426068	0.0539378	1.74803
26	0.00173929	0.104722	0.0782291	0.0192318	0.0115339	0.113709	0.340214	0.00946733	0.0221012	0.0340834	0.0766114	0.0797608	0.066985	0.0406019	0.357918	0.0917083	0.017972	0.12503	0.328692	0.239153	0.0142086	0.0240942	0.0663099	0.0155546	0.00664243	0.0231781	0.93721	0.378969	0.0183868	0.0161214	0.0213424	0.0425107	0.00730672	0.0212813	0.00514837	0.137577	0.0311625	0.00888113	0.0102276	0.0191721	0.0281954	0.0315629	0.0149436	0.0193404	0.13154	0.0965833	0.0802271	0.0423514	1.76661
27	0.000691973	0.0664175	0.0704525	0.0127528	0.0109407	0.146917	0.264083	0.0104571	0.0205711	0.0253587	0.0509294	0.0845359	0.0738934	0.0408772	0.336567	0.0879976	0.0194789	0.10401	0.377431	0.306537	0.0166937	0.0268114	0.0840726	0.0155296	0.00485744	0.0261667	0.789171	0.33847	0.0186754	0.0140642	0.015702	0.037175	0.00585069	0.0209863	0.00498946	0.194471	0.0303702	0.00941401	0.00524136	0.0117958	0.036321	0.030487	0.0140925	0.0102289	0.115316	0.0512554	0.114306	0.0373696	1.77595
28	0.000484829	0.0414987	0.0619111	0.0101332	0.0121574	0.160855	0.180182	0.0142269	0.0216693	0.0245528	0.0328439	0.144254	0.0768168	0.0383671	0.315046	0.07639	0.0198626	0.0894995	0.4071	0.405387	0.0225326	0.0319727	0.114507	0.0161228	0.00395741	0.0287065	0.612344	0.279531	0.0185572	0.0113311	0.0119749	0.0555501	0.00245651	0.0211455	0.00257797	0.240984	0.0282974	0.0115342	0.000313928	0.00506159	0.0460014	0.0270512	0.0159887	0.00323698	0.099334	0.0240877	0.128253	0.0365902	1.78047
29	0.00289429	0.0296351	0.053707	0.0125003	0.0133201	0.167324	0.115919	0.0177906	0.0257596	0.0260031	0.0219926	0.251233	0.0779284	0.03313	0.288033	0.063197	0.0197276	0.0834589	0.403786	0.548429	0.0317279	0.0378293	0.16238	0.017652	0.00436478	0.0309742	0.433835	0.206302	0.017073	0.00987638	0.00854796	0.120815	0.000214807	0.0210579	0	0.271802	0.0255712	0.0134205	0	0.00222877	0.0657361	0.0214806	0.0188918	5.48911e-05	0.0822028	0.0119334	0.120585	0.0365219	1.78013
30	0.00542924	0.0250132	0.0464821	0.0161166	0.0134298	0.197853	0.0797146	0.0189538	0.0283572	0.0357835	0.0162987	0.34839	0.0897937	0.0260331	0.248436	0.0524674	0.0198882	0.0844434	0.357618	0.704068	0.0412651	0.0436905	0.22708	0.0190666	0.00575161	0.0315421	0.284161	0.133765	0.0139327	0.0115388	0.00691066	0.227171	0.000322365	0.0210137	0.00280937	0.291641	0.0227276	0.0134374	0	0.00333649	0.103354	0.0149139	0.018292	0.000260876	0.0645498	0.00718937	0.0994497	0.0351477	1.77159
31	0.00637162	0.0231256	0.0409576	0.0170003	0.0133092	0.265224	0.060847	0.0178773	0.0247971	0.0607414	0.0134414	0.391178	0.137895	0.0201669	0.196316	0.0443442	0.0205785	0.0844659	0.270567	0.815119	0.0497996	0.0476725	0.294635	0.0192693	0.00601691	0.0295023	0.180132	0.0777425	0.00964941	0.0171341	0.0104534	0.336084	0.00133114	0.021793	0.0211246	0.303745	0.0216616	0.0115751	0	0.00469094	0.149071	0.00872206	0.0137351	0.00238962	0.0502673	0.00362049	0.0721781	0.0326263	1.75011
32	0.00713299	0.0217215	0.0382674	0.0141465	0.0126887	0.340661	0.0473192	0.016272	0.0163611	0.0928558	0.0139035	0.385201	0.230242	0.0186316	0.139553	0.0382485	0.021755	0.0752174	0.169732	0.855866	0.0571718	0.0468198	0.339177	0.0186719	0.00458506	0.0262083	0.118079	0.042733	0.00424786	0.0246288	0.0217247	0.408656	0.00187123	0.0227559	0.0521399	0.307547	0.0230442	0.00929795	0	0.00469892	0.181829	0.00373418	0.0101849	0.00945	0.0411573	0.000289986	0.0449603	0.0296921	1.71238
33	0.00793624	0.0178911	0.0378863	0.00930525	0.0102488	0.381235	0.0379822	0.0159963	0.0089347	0.113823	0.017121	0.350368	0.331848	0.0212203	0.0888761	0.0359214	0.0223417	0.0580175	0.0933718	0.84688	0.0606663	0.0412399	0.341821	0.0179482	0.00336047	0.0238159	0.0833727	0.0227006	0	0.0290876	0.0389027	0.435241	0.00388332	0.021519	0.0781075	0.299026	0.0232799	0.00684768	0.000372989	0.00705838	0.191935	0	0.0103612	0.0271131	0.0349764	0	0.0245364	0.0247923	1.65162
34	0.00685045	0.0107464	0.0381339	0.00504315	0.00677452	0.374249	0.0365839	0.0170407	0.00565989	0.113215	0.0184714	0.289006	0.393873	0.0254071	0.0534074	0.045886	0.0205229	0.0427361	0.0584252	0.818691	0.0579373	0.0343703	0.308833	0.0165248	0.00451997	0.0234848	0.0636193	0.0106174	0	0.027273	0.0544168	0.428614	0.0124759	0.0170314	0.0841209	0.272098	0.0186507	0.0032698	0.00664408	0.0153859	0.185201	0	0.011966	0.0531992	0.0294344	0.00157711	0.0133349	0.015851	1.54519
35	0.00456074	0.00429106	0.0393582	0.00269438	0.00493375	0.342222	0.04063	0.0170026	0.00447694	0.095114	0.0150195	0.207243	0.403929	0.0294665	0.0371639	0.0819922	0.0161097	0.0351825	0.0500545	0.785424	0.0521574	0.0291845	0.263829	0.0136672	0.00810668	0.0246463	0.0524362	0.00347589	0.00389042	0.0229334	0.0591223	0.400573	0.0317066	0.0114673	0.0732129	0.226148	0.0114334	0	0.0142101	0.0272563	0.167844	0	0.0131158	0.0744738	0.0248315	0.0042433	0.008604	0.00516474	1.35688
36	0.00462507	0.00267719	0.0429377	0.00170387	0.00498712	0.310592	0.0420043	0.0140832	0.00241716	0.0690563	0.00951609	0.131409	0.385835	0.032786	0.0358767	0.146459	0.0116315	0.0311216	0.046019	0.747743	0.0482803	0.0268116	0.221255	0.01068	0.0116978	0.0250396	0.0456457	0.000106348	0.0164644	0.0210614	0.0514465	0.353925	0.0595638	0.00758529	0.0573048	0.171187	0.00690918	0	0.0224833	0.0368868	0.141196	0.00174635	0.0147174	0.079313	0.0216626	0.0076252	0.00825614	0	1.07123
37	0.00762832	0.00509013	0.0474069	0.00100328	0.00466805	0.287517	0.0368903	0.00983271	0	0.0423359	0.00542519	0.0834595	0.358955	0.0349	0.0387866	0.217192	0.00955733	0.025389	0.0385064	0.699962	0.045881	0.0265594	0.177658	0.0089323	0.0129231	0.0230434	0.0393611	0	0.0467295	0.0207037	0.0386021	0.290006	0.0884531	0.00530426	0.0426867	0.122192	0.00609744	0	0.0290482	0.0415135	0.10856	0.00561352	0.0167851	0.0704914	0.0195632	0.0145791	0.0126873	0	0.729181
38	0.0101566	0.00760687	0.0499091	0.000485961	0.00324847	0.271289	0.0299783	0.00746573	0	0.0204478	0.0030786	0.0613486	0.322155	0.0360044	0.037188	0.265593	0.0094263	0.0193456	0.0310225	0.633024	0.0421658	0.0248924	0.12842	0.00786174	0.0120923	0.0202988	0.0320261	0	0.109506	0.0186402	0.0271437	0.216435	0.110175	0.00305858	0.0311844	0.0909539	0.00621197	0	0.0305326	0.0416213	0.0761791	0.00643154	0.0177913	0.060269	0.0179976	0.0250967	0.0203751	0.00174582	0.415293
39	0.0101617	0.00767378	0.0497988	0.000700374	0.00224445	0.256645	0.0273718	0.0079222	0.000114673	0.00742223	0.00197528	0.0516448	0.272137	0.0367652	0.0307113	0.283771	0.00887294	0.0153974	0.0262084	0.541397	0.0371134	0.0185814	0.0804662	0.0064676	0.0109432	0.0199658	0.0245968	0	0.199071	0.0153749	0.0174328	0.147154	0.119098	0.0015232	0.025004	0.0802001	0.00668233	0.0010658	0.0254956	0.0374954	0.0485369	0.004558	0.0173805	0.0552535	0.0163539	0.033169	0.0268742	0.00407775	0.19866
40	0.00966842	0.00593108	0.0479265	0.00179316	0.00203316	0.231755	0.0288778	0.00893695	0.00535522	0.00391284	0.00233377	0.0453564	0.21571	0.0368374	0.0240007	0.282617	0.00611335	0.0119423	0.0220458	0.431741	0.0314594	0.0109843	0.0446514	0.00475481	0.0103576	0.0216161	0.0179525	0	0.284206	0.0111899	0.00899302	0.0949548	0.113473	0.00276058	0.0248597	0.0803693	0.00932766	0.00597294	0.0162013	0.0302825	0.0281023	0.00255731	0.0159267	0.0524134	0.0132909	0.0324624	0.0288108	0.00442653	0.0887937
41	0.0108101	0.0049369	0.0441293	0.00333765	0.00153408	0.187566	0.0300535	0.00826208	0.0113898	0.00725717	0.00366532	0.0385554	0.163852	0.0350051	0.0198579	0.271348	0.00150496	0.00776266	0.0150441	0.324274	0.0257474	0.0087591	0.0245056	0.00271801	0.0106586	0.0207686	0.0126622	0	0.337756	0.00575653	0.00440303	0.0627122	0.097053	0.00590264	0.0291885	0.0752672	0.01339	0.0135155	0.00837964	0.024857	0.0165628	0.00151703	0.0131184	0.0490345	0.00823204	0.0238878	0.0261762	0.00409027	0.0482481
42	0.0131048	0.00563181	0.0380025	0.00479856	0.000991259	0.132306	0.0285523	0.00643875	0.0152106	0.0135073	0.00517805	0.0298772	0.124116	0.0309108	0.0175943	0.251898	0	0.00500556	0.00760395	0.239825	0.0225202	0.0120222	0.0161274	0.000404939	0.0112949	0.0149164	0.0101059	0.00214398	0.358602	0.00988928	0.00520698	0.0435193	0.076488	0.00759095	0.0361581	0.0573122	0.0151347	0.0189401	0.00784925	0.0249581	0.0129158	0.000847583	0.00935694	0.0474654	0.00302153	0.0143829	0.0216442	0.00353851	0.0360012
43	0.015045	0.00582768	0.0302685	0.00607563	0.00156745	0.0851251	0.0250818	0.00553654	0.0148539	0.0183758	0.00680589	0.0205683	0.0975421	0.0246592	0.0155245	0.224733	0	0.00471319	0.0138404	0.182051	0.0222698	0.0144424	0.0133765	0	0.00971953	0.00717446	0.0106349	0.00439211	0.359423	0.0444118	0.00870931	0.0297689	0.0559072	0.00715833	0.0427447	0.0346588	0.0130667	0.0185442	0.0143291	0.0268349	0.0135213	0.000643002	0.00633204	0.0485472	0.000897995	0.00854068	0.0175636	0.0023938	0.0316479
44	0.0161173	0.00390364	0.0220517	0.00747367	0.00269717	0.0556301	0.0201761	0.00594894	0.0105718	0.0190911	0.00819554	0.0126763	0.0796539	0.0167169	0.0128193	0.189014	0	0.00507804	0.0488654	0.138587	0.0207618	0.013622	0.0114127	0.000837667	0.00526045	0.00290383	0.0114711	0.00654888	0.347619	0.114438	0.0109001	0.0194987	0.0368684	0.00716409	0.0448634	0.0194243	0.0101688	0.0144296	0.0226331	0.0232932	0.0160008	0.00188835	0.00531787	0.047935	0.00378113	0.00549424	0.0137084	0.00161407	0.0294309
45	0.0164085	0.00140356	0.0143379	0.00924673	0.00288519	0.0398455	0.0145726	0.00633068	0.00514752	0.0164405	0.00866751	0.00757676	0.0667378	0.00962937	0.00969136	0.144695	0	0.00498823	0.106128	0.100493	0.0187292	0.0128913	0.00911121	0.00405898	0.00329176	0.00421431	0.00992322	0.00780978	0.323163	0.195096	0.00996662	0.0139095	0.0225922	0.00828391	0.0417748	0.0135085	0.00925392	0.0118473	0.0333735	0.0151799	0.0200383	0.00444052	0.00608109	0.0435747	0.0105571	0.00378288	0.00956929	0.00308701	0.0264771
46	0.0162312	3.52404e-05	0.00792152	0.010851	0.00227075	0.0310773	0.0104758	0.00604254	0.0019208	0.0132697	0.00874831	0.00573175	0.0596853	0.00719285	0.00684705	0.0996006	0	0.00484479	0.154267	0.0694897	0.0257026	0.0136645	0.00807664	0.00655859	0.00913507	0.00882647	0.00758949	0.00642384	0.284107	0.254434	0.0119166	0.012269	0.0163876	0.00840259	0.0369248	0.00986395	0.00909952	0.0127337	0.0546417	0.0116704	0.023647	0.00667497	0.00779974	0.039228	0.017908	0.00522661	0.00740387	0.00663267	0.0216253
47	0.016274	0	0.00336853	0.0111783	0.00197885	0.0251441	0.00874341	0.005122	0.00155447	0.0108192	0.00897029	0.00527297	0.0583169	0.00930521	0.00493448	0.0654131	0.00186809	0.00435191	0.163966	0.0464425	0.0440337	0.0133044	0.00792988	0.00782296	0.0187272	0.0128418	0.00742107	0.00311883	0.229948	0.281262	0.0331088	0.011049	0.0171893	0.00735436	0.0324873	0.00371956	0.00731035	0.0147569	0.0868852	0.0170486	0.0225752	0.00764717	0.00987004	0.036926	0.0231349	0.0110514	0.00802433	0.00927415	0.0168935
48	0.0163806	0	0.000704969	0.00929232	0.00242849	0.0189736	0.00719248	0.00336162	0.00215553	0.00850441	0.00796208	0.00339576	0.0563504	0.0109283	0.00404594	0.0445663	0.00984665	0.00323533	0.133709	0.0274904	0.060208	0.0102263	0.00594083	0.00880361	0.0221152	0.0132234	0.00819567	0.00168102	0.167011	0.282047	0.0881676	0.00782927	0.021909	0.00739596	0.0272676	0	0.00452815	0.0159565	0.114646	0.0239245	0.0153963	0.00795714	0.0126066	0.0324656	0.0257393	0.0176332	0.00769213	0.00926472	0.0142787
49	0.0154736	0	0	0.0056961	0.00346646	0.0129152	0.00454074	0.000966514	0.00268725	0.00657501	0.00485915	0.000749312	0.0475769	0.00848207	0.00344635	0.0303893	0.0188976	0.00226393	0.08708	0.0126555	0.0631737	0.00568599	0.0028616	0.00961114	0.0161462	0.00915202	0.00599715	0.00463603	0.107681	0.260682	0.17275	0.00394425	0.0297185	0.00844601	0.020532	0	0.00297648	0.0166994	0.12272	0.0232732	0.00697936	0.00840352	0.0170848	0.0230377	0.0267143	0.0198795	0.00613508	0.00854314	0.0123675
50	0.0139362	0	7.88324e-06	0.00235984	0.00457641	0.00909737	0.00279864	0	0.00356366	0.00550478	0.00156355	0.00065924	0.0340306	0.00411899	0.00239158	0.0190121	0.0289094	0.00160828	0.0505759	0.0062991	0.0600644	0.0019409	0.00356856	0.0100039	0.00785167	0.00318031	0.00104709	0.0102034	0.0624507	0.214694	0.266132	0.00215587	0.0400019	0.00818133	0.0145994	0	0.00311372	0.0170931	0.112624	0.0157485	0.00442759	0.00865976	0.0237631	0.0130653	0.0278674	0.0179876	0.0108168	0.0111442	0.00883334
51	0.013301	0	0.000670093	0.000402124	0.00473242	0.00688979	0.00341549	0	0.0044152	0.00381005	0.000280982	0.00360281	0.0235474	0.00219928	0.00140546	0.0120023	0.0451112	0.000780193	0.0351374	0.00878866	0.0639481	0.00187633	0.00948249	0.0109034	0.00476836	0	0	0.0149222	0.0336023	0.14904	0.349786	0.00265998	0.0496475	0.0071973	0.0127509	0	0.0043689	0.0169426	0.0961565	0.00830334	0.00948962	0.00857271	0.0316661	0.00790467	0.0308659	0.016519	0.0230586	0.0186121	0.00455051
52	0.0129958	0	0.00124614	0	0.004101	0.00431099	0.0047224	2.09171e-05	0.00444831	4.47972e-05	0.000295814	0.00717147	0.0205894	0.00501471	0.00145898	0.00892916	0.0720641	0	0.0339306	0.0149565	0.0770059	0.00724485	0.0167636	0.0132065	0.00665821	0.000278503	0.000371722	0.0179191	0.0179502	0.0826695	0.415713	0.00375409	0.0556198	0.00838241	0.0155408	0	0.00703983	0.0181301	0.0784905	0.00380993	0.0165352	0.00906842	0.0390804	0.00685101	0.0350356	0.017107	0.032622	0.0279665	0.00256547
53	0.0111095	0	0.00229232	0	0.00435668	0.00210171	0.00504507	0.00154335	0.00430284	0	0.000264546	0.0103206	0.022334	0.0128619	0.00181972	0.00613846	0.104788	0	0.0352324	0.0194292	0.0935684	0.0152892	0.0238393	0.0161017	0.00875071	0.00190109	0.00376302	0.0204552	0.010857	0.0356857	0.461872	0.00570953	0.0573728	0.012159	0.0194635	0	0.0113918	0.0241672	0.0574794	0.000295394	0.0190239	0.0109181	0.0462514	0.00569389	0.0376847	0.0172072	0.0380347	0.0340281	0.00323445
54	0.00898039	0.00107087	0.00485102	0	0.00582061	0.000693004	0.00489629	0.00313804	0.00490323	0	0.000528142	0.0134907	0.0233639	0.0256928	0.00133608	0.00241615	0.131146	0	0.0355058	0.0213099	0.109242	0.0208072	0.0327549	0.0185527	0.00981451	0.00216373	0.00448281	0.0226263	0.00808435	0.0134675	0.488705	0.00995684	0.0557063	0.0163106	0.020087	0.00342468	0.0163864	0.036114	0.0346509	0	0.0163111	0.0128722	0.0582033	0.00303674	0.0380094	0.0162264	0.0566731	0.0340917	0.00356146
55	0.00951936	0.00392917	0.00890446	0.00264065	0.00630998	0	0.00488013	0.00339415	0.00596827	0	0.00130497	0.0181575	0.0222112	0.0450876	0.00161084	0.000104874	0.142342	0	0.0385171	0.0251393	0.121669	0.0225874	0.0413256	0.0207579	0.0128751	0.00332301	0.0036501	0.0237374	0.00674978	0.00625116	0.500267	0.0149087	0.0518823	0.0194546	0.0163556	0.00759471	0.0209682	0.0507653	0.0184753	0	0.0120565	0.0122732	0.0812476	0	0.0377566	0.0166174	0.0988016	0.030041	0.00214566
56	0.0113877	0.00486174	0.0132859	0.00674467	0.00493896	0.000873092	0.00485391	0.00220922	0.00777623	0	0.00139759	0.029333	0.0219751	0.0757045	0.00519721	0.0011397	0.136135	0.00242541	0.0447088	0.0352124	0.13083	0.0235425	0.0430496	0.0229982	0.0187523	0.00807709	0.00518431	0.0242102	0.00550565	0.00328871	0.502858	0.0179211	0.0474389	0.0212009	0.0106953	0.00930834	0.0252831	0.0624356	0.0139915	0.00423321	0.00828734	0.00846398	0.112584	0	0.0372779	0.0188104	0.146563	0.0251172	0.00122161
57	0.0106188	0.0034826	0.0178051	0.00841073	0.003533	0.0162145	0.00538647	0.00179255	0.0115794	0	0.000719864	0.0520103	0.0249331	0.120598	0.0110056	0.00533419	0.112717	0.00904142	0.0475035	0.0486521	0.140143	0.0246143	0.0370042	0.0251467	0.0243354	0.0135979	0.0102889	0.0242993	0.00366656	0.00109211	0.502674	0.0212179	0.0426675	0.021556	0.00581406	0.00835895	0.0294125	0.0680884	0.0156229	0.0100506	0.00497336	0.0054527	0.13777	0	0.0341346	0.0210171	0.173136	0.0201077	0.0023173
58	0.00729955	0.00270928	0.0239929	0.0085261	0.00333508	0.0427117	0.00689429	0.00326092	0.0169068	0	0.00133482	0.0816435	0.0291262	0.171989	0.0153764	0.0115822	0.0757764	0.0133905	0.0409066	0.0598356	0.150383	0.0242375	0.02936	0.0274936	0.028055	0.015118	0.0165534	0.02175	0.00166007	0.000584465	0.500335	0.0297208	0.0362902	0.0218623	0.00286587	0.00717754	0.0316118	0.073062	0.0132832	0.011679	0.00308546	0.00810382	0.143533	0	0.0280635	0.0239328	0.170216	0.0144528	0.00342596
59	0.00493488	0.00411347	0.033321	0.0085741	0.0031448	0.0638087	0.00786256	0.00469241	0.0214682	0.00187308	0.00420097	0.106001	0.0323092	0.211617	0.0172211	0.0186346	0.0370282	0.0149435	0.0297721	0.0707291	0.157817	0.0236607	0.024207	0.0305303	0.0326022	0.0131303	0.0214974	0.0151643	0.000951983	0.00222954	0.484851	0.0444145	0.0281094	0.0236611	0.0022929	0.00819519	0.0294784	0.0893664	0.00388223	0.0086616	0.00353156	0.0154576	0.129379	0	0.0221849	0.0287257	0.14618	0.00849936	0.00255055
60	0.00455177	0.00597264	0.0466107	0.00982884	0.0018967	0.0690867	0.00693395	0.00440677	0.0248748	0.00453437	0.00720458	0.119147	0.0362316	0.225342	0.0185042	0.0251906	0.0109186	0.0168487	0.0277499	0.0882544	0.16937	0.0262706	0.0211212	0.0338391	0.039345	0.0127405	0.0252665	0.00772636	0.00177855	0.00518091	0.437627	0.0636104	0.0207238	0.0276028	0.00337279	0.0107425	0.0232821	0.122827	0	0.00447494	0.00442957	0.020561	0.102972	0	0.0186771	0.0326635	0.111308	0.0032436	0.000500027
61	0.00453282	0.00660903	0.0654271	0.0144177	0.000771849	0.0661876	0.00551351	0.0033652	0.0285069	0.00536016	0.00844113	0.125989	0.042718	0.21484	0.0202985	0.0302956	0.00233024	0.0201456	0.0407547	0.11365	0.207307	0.031653	0.021034	0.0368664	0.0452196	0.014882	0.0296198	0.00353242	0.00227451	0.00814495	0.348939	0.0856583	0.0172892	0.0373181	0.00452667	0.0117232	0.0162359	0.163192	0	0.00176203	0.00390536	0.0187705	0.0720466	0.00119259	0.0157816	0.0315713	0.0748383	0	0
62	0.0048125	0.00613261	0.0895302	0.0222107	0.0019224	0.0660694	0.00554689	0.00296823	0.0318099	0.00662923	0.00922253	0.1314	0.0483027	0.191443	0.0213253	0.0334538	0.00482458	0.0219999	0.0571034	0.143485	0.278487	0.0369547	0.0259948	0.039723	0.0470534	0.0147036	0.0348081	0.00232138	0.00122358	0.0098464	0.232189	0.103386	0.0178247	0.060527	0.00487562	0.00935849	0.0109079	0.192573	0	0.00022054	0.00247172	0.0126962	0.0440924	0.000465198	0.0118784	0.0251647	0.0472336	0	0.000754042
63	0.00736549	0.00465822	0.113243	0.0314182	0.00531915	0.0677492	0.00635709	0.00330536	0.0328152	0.00980173	0.0119012	0.132301	0.0484517	0.162648	0.0201564	0.0343778	0.00983436	0.0198032	0.0615922	0.175374	0.351204	0.0453089	0.0337809	0.0421551	0.0446229	0.00974135	0.0384322	0.00137052	0.000148715	0.0101808	0.120904	0.105792	0.0188879	0.100038	0.00530403	0.00563059	0.00712847	0.202825	0	0.000879554	0.00133889	0.00719895	0.0266374	0.00127355	0.00894607	0.0163366	0.0350334	0.00137502	0.00533949
64	0.0132886	0.00246806	0.129176	0.047662	0.00768331	0.0646973	0.00648418	0.00436007	0.0319609	0.0140494	0.0159636	0.123154	0.0449064	0.129408	0.0172485	0.0338055	0.0133686	0.0138635	0.0533285	0.203799	0.388959	0.0671552	0.0400239	0.0431817	0.0387057	0.00376536	0.0387449	0.000456447	0.00122808	0.0101902	0.0473594	0.0939731	0.017894	0.146771	0.0064543	0.0042774	0.0041067	0.199364	0	0.00793089	0.000659975	0.00343557	0.020348	0.0156272	0.00906032	0.00896148	0.0334118	0.00808422	0.013438
65	0.0210329	0.00135059	0.13501	0.0818548	0.00667071	0.0552897	0.00596684	0.0059871	0.0316436	0.0194391	0.0184732	0.104312	0.0430381	0.094253	0.0149537	0.0340118	0.0158636	0.00626186	0.0411287	0.221977	0.396805	0.112405	0.044598	0.0425145	0.0287195	0.000516092	0.0376611	0.00062039	0.00417866	0.0100483	0.0198791	0.083178	0.0161859	0.186365	0.00691836	0.00617622	0.00225145	0.189427	0.0120765	0.0223849	0.000252935	0.000370685	0.0189317	0.048099	0.0103729	0.00653649	0.0301306	0.0153829	0.0248632
66	0.0273644	0.0023885	0.132115	0.13036	0.00465531	0.0426051	0.00538406	0.00708819	0.03281	0.0272317	0.0177058	0.0821989	0.0440226	0.0644345	0.0154467	0.0368673	0.0177156	0	0.0300195	0.237758	0.405876	0.181174	0.0502791	0.040799	0.0161673	0	0.0383313	0.000895396	0.00650182	0.00836665	0.0208529	0.0804295	0.015488	0.209666	0.00487064	0.00813233	0.00196759	0.173608	0.043643	0.0381514	0	0	0.01776	0.0844922	0.0101887	0.00828002	0.0194269	0.0204416	0.0377093
67	0.030039	0.00433173	0.119865	0.168874	0.00486746	0.0314515	0.00528566	0.00725243	0.0356928	0.0367145	0.014663	0.0632208	0.0445115	0.0454947	0.0181005	0.0407462	0.018385	0	0.0212183	0.273243	0.425268	0.260482	0.0564681	0.0387123	0.00626446	7.11488e-05	0.0405771	7.01385e-05	0.00644696	0.00488629	0.0285419	0.0755295	0.0138628	0.215326	0.00123148	0.00718122	0.0025653	0.149807	0.093555	0.048875	0	0	0.0163161	0.105541	0.0097563	0.00859713	0.00873753	0.0223383	0.0467721
68	0.0297404	0.00628618	0.0978608	0.176805	0.00673812	0.0270707	0.00696822	0.00812006	0.0414105	0.0442679	0.0114817	0.0485192	0.0417157	0.0354063	0.0195465	0.0419595	0.0167525	0	0.0159847	0.34008	0.444477	0.331506	0.0592992	0.0362927	0.00210219	0.00318201	0.0413416	0	0.00500685	0.00233822	0.0338617	0.0621296	0.00919364	0.207832	0	0.00451677	0.00292909	0.120347	0.152278	0.0542269	0	0.000336891	0.0130092	0.106283	0.0125247	0.00542495	0.00722982	0.0216773	0.0463159
69	0.0285849	0.00943188	0.0707538	0.15792	0.00885823	0.0297325	0.0102842	0.0110261	0.04877	0.0464397	0.00904738	0.0354454	0.0354819	0.028249	0.0171125	0.0394354	0.0132113	0.00532539	0.0127858	0.433004	0.470743	0.385097	0.0574423	0.0329564	0.000419458	0.00878651	0.0397167	0.000348024	0.00482523	0.0038271	0.0369098	0.0501395	0.00423727	0.194279	0.00224749	0.00311011	0.00313778	0.092249	0.199467	0.0569699	0.0027512	0.00208298	0.00693078	0.0940659	0.0195618	0.00459827	0.0129029	0.0199806	0.0365832
70	0.0271128	0.013825	0.0458902	0.129917	0.0103478	0.0332234	0.0121571	0.0145956	0.0525719	0.042963	0.00708291	0.0230327	0.0279773	0.0216937	0.011913	0.0357091	0.00958197	0.0104902	0.00897418	0.550955	0.522317	0.426962	0.0538851	0.0278744	0	0.0145183	0.0378885	0.00227485	0.00733511	0.00855549	0.0356467	0.0477901	0.00394049	0.177125	0.00707088	0.00349142	0.00488518	0.0711044	0.222074	0.0589367	0.0132844	0.00449094	0.00172678	0.0757852	0.0290739	0.0106854	0.0178128	0.018221	0.0237925
71	0.0241585	0.0169259	0.0273784	0.103754	0.00841776	0.0326038	0.011242	0.0170396	0.0490501	0.0367025	0.00545559	0.0136355	0.0227043	0.017729	0.00811669	0.0324323	0.00683482	0.0118102	0.00679626	0.695188	0.586463	0.462546	0.0513016	0.021204	0	0.0177845	0.0367102	0.00340867	0.0114906	0.0125027	0.0283572	0.0478414	0.00892449	0.151817	0.00997446	0.00391424	0.00887739	0.0561493	0.222871	0.0625854	0.02575	0.00905542	0	0.0553818	0.0383688	0.0195225	0.0197407	0.0152154	0.0135648
72	0.0192494	0.0171248	0.0155616	0.0802954	0.00815369	0.0304772	0.0112468	0.0182192	0.0401812	0.0318132	0.00536673	0.0088362	0.0213405	0.0171672	0.00898568	0.0281513	0.00287493	0.00998876	0.00927016	0.839874	0.618575	0.482533	0.0488794	0.0146068	0.00277466	0.0164721	0.0334607	0.00327202	0.0152221	0.0133629	0.0180527	0.0407803	0.0154968	0.116263	0.00947727	0.0036675	0.0124008	0.0429562	0.210892	0.0704307	0.0365028	0.0155159	0.00111593	0.0370115	0.0470302	0.0246571	0.0204439	0.00930425	0.00740951
73	0.0140658	0.0154576	0.00908435	0.0589219	0.0340171	0.0299897	0.0151579	0.0181372	0.0298348	0.0308696	0.00727694	0.00715541	0.0220943	0.017093	0.0137785	0.0216961	0	0.00687997	0.0134266	0.938623	0.589424	0.469771	0.0445287	0.00934293	0.00455652	0.0102198	0.0264325	0.00236463	0.017406	0.0131097	0.00767795	0.0292134	0.0201041	0.0790714	0.00763286	0.00361661	0.013204	0.0301862	0.190853	0.0814465	0.0446017	0.0211214	0.0224368	0.0237677	0.0615651	0.0251143	0.0188792	0.00229053	0.00493907
74	0.0107119	0.0133579	0.00583059	0.0417902	0.10745	0.0295753	0.019791	0.015482	0.0199684	0.033026	0.00880005	0.00728667	0.0227519	0.0167165	0.0183941	0.0144104	0	0.00421891	0.0151491	0.971245	0.512106	0.415765	0.0381263	0.00498072	0.0057176	0.00321011	0.0183396	0.00152817	0.0179902	0.0146814	0	0.021897	0.0224187	0.051701	0.00635662	0.00417704	0.0162187	0.0207554	0.165389	0.0905724	0.0515583	0.0231461	0.0862231	0.0160757	0.0920085	0.0236952	0.0143871	0	0.00509488
75	0.00915544	0.0109862	0.00361594	0.0311291	0.210578	0.0299141	0.020587	0.00985799	0.0121145	0.035648	0.00699872	0.0102323	0.0225589	0.0201926	0.0188047	0.0079414	0.0141066	0.00294298	0.0145817	0.956841	0.419221	0.327104	0.0305409	0.00123884	0.0194076	0.00412	0.0129625	0.00224686	0.017506	0.0175867	0	0.0230729	0.0245128	0.0364722	0.00534166	0.00482379	0.0310155	0.0163024	0.136907	0.0920676	0.0588512	0.0215468	0.184024	0.0132346	0.136377	0.0231518	0.0108239	0	0.00540121
76	0.00755741	0.00802968	0.00127651	0.0255801	0.296977	0.0379949	0.0189118	0.00426948	0.00845524	0.0381333	0.00318522	0.0161274	0.020608	0.0307428	0.0143381	0.00243526	0.0679343	0.00293862	0.0117783	0.915297	0.33083	0.222736	0.0221351	0	0.0469792	0.0203111	0.0101793	0.00576007	0.0167817	0.0185306	0	0.0323185	0.0275587	0.0277621	0.00372313	0.00576352	0.0593816	0.0148946	0.105434	0.0826532	0.0645129	0.018328	0.270613	0.0129722	0.174344	0.0252694	0.011151	0.00237538	0.00353993
77	0.00543727	0.00471933	0	0.0213266	0.340751	0.0565862	0.0198773	0.00367232	0.00904745	0.0418389	0.0018111	0.0226661	0.0166626	0.0444344	0.00811458	0	0.152734	0.00669305	0.00624366	0.843724	0.251995	0.127832	0.0139069	0.00044987	0.0664538	0.0496308	0.00766559	0.0105041	0.0163694	0.0163112	0.00914797	0.0470197	0.0288326	0.0202564	0.00180468	0.00859919	0.0891808	0.0143853	0.070767	0.0650466	0.0640858	0.01475	0.312852	0.0122217	0.186802	0.0297292	0.0130472	0.00515025	0.000155571
78	0.00428089	0.00201248	0	0.0172693	0.352259	0.0756915	0.0254209	0.00978987	0.0112274	0.0461485	0.00421587	0.0280398	0.0132494	0.0536688	0.00423001	0	0.257141	0.0217503	0.00356645	0.736499	0.186878	0.0623743	0.00769033	0.00591734	0.059971	0.0785615	0.00488088	0.0124735	0.0154591	0.0133042	0.0255274	0.0605636	0.0243318	0.012461	0.000308116	0.0149763	0.104091	0.0138113	0.0387667	0.0460287	0.0568091	0.0112497	0.317824	0.00934027	0.176619	0.0352483	0.0137872	0.00731136	0
79	0.00473165	0.00150845	0.000835096	0.0155865	0.349044	0.0821361	0.0318007	0.01803	0.0121081	0.047896	0.00748122	0.0324166	0.0124259	0.0539473	0.00359697	0.00084707	0.372604	0.0533312	0.0104685	0.603276	0.139526	0.0296324	0.003643	0.019701	0.0377659	0.0961651	0.00260519	0.00933986	0.0127982	0.01134	0.03806	0.0647475	0.0143205	0.00552255	0	0.0249531	0.0983693	0.0116568	0.0169954	0.0299228	0.04754	0.00975277	0.30245	0.00600931	0.160881	0.0454997	0.0145851	0.0080329	0
80	0.00564372	0.00361915	0.00667067	0.0170804	0.336805	0.0741748	0.0337377	0.022295	0.0101952	0.0453016	0.00983919	0.0354511	0.0121024	0.0453819	0.00372263	0.00395057	0.488777	0.100477	0.0217701	0.460644	0.104336	0.0173075	0.000695838	0.0459432	0.0215862	0.11152	0.00070785	0.00392885	0.00853647	0.00944038	0.0519263	0.0574915	0.00409715	0.00128169	0	0.0371203	0.0795151	0.00736781	0.00650877	0.0166871	0.0409743	0.014033	0.268631	0.00413912	0.148987	0.0685246	0.0179523	0.00656692	0.0025479
81	0.00626337	0.00644749	0.0125132	0.0188078	0.317658	0.0608673	0.0292839	0.023111	0.00584707	0.0393833	0.0125955	0.0359047	0.00964267	0.0310726	0.00285426	0.00470053	0.585326	0.166454	0.0249701	0.323597	0.0714875	0.0110937	0	0.0811409	0.0182553	0.145637	0	0.00105732	0.00418653	0.00694634	0.0679712	0.0447001	0	0	0.00187692	0.0498723	0.0579688	0.00370613	0.00662923	0.0071231	0.0374921	0.0267237	0.22062	0.0038737	0.139261	0.105797	0.0250369	0.00515036	0.00492185
82	0.00676583	0.00732254	0.0154468	0.0180456	0.296058	0.0506254	0.0207183	0.0271077	0.00156773	0.0317084	0.0160702	0.033763	0.00552283	0.0152761	0.00176859	0.00457787	0.640661	0.261596	0.0188181	0.20647	0.0413845	0.00546989	0.000606356	0.113423	0.0212008	0.199385	0.000411121	0.00183564	0.000900872	0.00541101	0.0787192	0.0329272	0	0	0.00588017	0.0618255	0.039051	0.00330498	0.0259581	0.00312761	0.0358012	0.0475847	0.174582	0.00528387	0.129861	0.145343	0.035986	0.00668431	0.00702978
83	0.0070309	0.00534432	0.0155043	0.015466	0.27388	0.045465	0.0118816	0.0384721	5.70395e-05	0.0242443	0.0182982	0.029713	0.0013604	0.00235172	0.00129842	0.0061157	0.648699	0.382603	0.013461	0.120093	0.0212344	0.00178383	0.00309479	0.132701	0.0250786	0.246337	0.00426194	0.00304902	0	0.00515404	0.0776774	0.0233098	0	0.000617014	0.0101521	0.0714453	0.0247774	0.00465231	0.0740972	0.00616259	0.0352859	0.0745692	0.139209	0.00967246	0.121683	0.170354	0.050043	0.0100564	0.00989621
84	0.00700691	0.00158633	0.0146176	0.0135678	0.249474	0.0431765	0.005543	0.0546456	0.00118086	0.0198682	0.0179426	0.0235313	0	0	0.00096272	0.00847692	0.619784	0.5008	0.0132581	0.065863	0.011361	0.0010495	0.00514972	0.137306	0.0283797	0.264447	0.00865744	0.0025828	0	0.00435256	0.0645328	0.0147027	0	0.00284019	0.0143039	0.0766258	0.0164659	0.00513377	0.141526	0.0251695	0.0358824	0.105301	0.110122	0.017054	0.114373	0.171834	0.0651162	0.011799	0.0127251
85	0.00728491	0	0.0142843	0.0135484	0.222019	0.0408359	0.00318561	0.0698672	0.00286876	0.0195255	0.0153604	0.0159788	0	0	0.00109275	0.00911812	0.567158	0.583425	0.0126512	0.0376904	0.0058473	0.00160632	0.00703848	0.12997	0.0295953	0.25955	0.0118338	0.00198798	0	0.00269869	0.0502124	0.0078341	8.50127e-05	0.00491454	0.0189166	0.0756159	0.0126076	0.00544352	0.201301	0.077801	0.0365254	0.137142	0.0855618	0.0253253	0.107862	0.152315	0.0790554	0.0113437	0.0148844
86	0.00775879	0	0.0146907	0.013185	0.193528	0.0373464	0.00539293	0.0779757	0.00440413	0.0203945	0.0112795	0.0100092	0	0	0.00255217	0.00835892	0.499824	0.617317	0.00945432	0.0267292	0.00211891	0.0022987	0.00835622	0.113685	0.0267037	0.248115	0.0145834	0.00322589	0	0.0021616	0.0582709	0.00514431	0.00272499	0.00541612	0.0229336	0.0686911	0.00937021	0.00742186	0.234723	0.168917	0.0345712	0.166826	0.0711698	0.0373212	0.104063	0.12134	0.0898751	0.012174	0.0174331
87	0.00787534	0.00160882	0.0155425	0.00955493	0.166861	0.0344675	0.01095	0.0739497	0.006178	0.0192477	0.00656894	0.00685246	0	0	0.00436922	0.00851295	0.426154	0.607056	0.00828548	0.022457	0.000379979	0.00373381	0.0071776	0.0930772	0.0198407	0.235142	0.0170321	0.00563656	0.000108691	0.00322619	0.0986473	0.00678171	0.0047772	0.00635767	0.0233954	0.058264	0.00592653	0.0103755	0.245896	0.275076	0.0283797	0.190228	0.0657693	0.0653963	0.101623	0.089429	0.094636	0.0182674	0.0206773
88	0.00849604	0.00645369	0.0167079	0.00375701	0.142785	0.0337082	0.0163791	0.0576009	0.00719318	0.0157431	0.00211086	0.00414286	0	0	0.00438188	0.00992531	0.356238	0.564883	0.00985436	0.0168905	0	0.00562639	0.00434194	0.0734096	0.0112704	0.216648	0.0171402	0.00734797	0.000466655	0.00417844	0.13974	0.0091087	0.004782	0.00974301	0.0188694	0.0465241	0.00407809	0.0122406	0.248533	0.363291	0.0214614	0.203726	0.0599998	0.118397	0.0940372	0.063923	0.0904682	0.0307682	0.022787
89	0.0109313	0.00823766	0.017721	0	0.120023	0.0332918	0.0179087	0.0353605	0.00634136	0.0112121	0	0.000935729	0	0	0.00217183	0.0112708	0.294502	0.506809	0.00890614	0.00996612	0	0.00600579	0.00246893	0.0554497	0.0039341	0.18935	0.0142919	0.00787263	0.00046348	0.00438211	0.136888	0.00825481	0.00382884	0.0131354	0.0118759	0.0343406	0.00337378	0.0123466	0.248217	0.417639	0.0197689	0.206168	0.0480876	0.184093	0.0776762	0.0470221	0.0775302	0.0454084	0.0217927
90	0.0144464	0.00573095	0.0175938	0	0.0999533	0.0305255	0.0153335	0.0158824	0.00514245	0.00679301	0	0.00125926	4.46762e-05	0.00399352	0	0.0130063	0.239771	0.443479	0.00395742	0.005991	0	0.00424374	0.00117996	0.0373837	0.000158012	0.150148	0.0110463	0.00857025	0.000681627	0.00494519	0.0905956	0.00505367	0.00378913	0.0131181	0.00714042	0.0234476	0.00170778	0.0109105	0.242048	0.440124	0.0230063	0.198141	0.0322069	0.235888	0.057017	0.0364885	0.0597584	0.054838	0.0179556
91	0.0172358	0.00210505	0.0163012	4.52119e-05	0.0864614	0.0254179	0.0128444	0.00451413	0.00570814	0.0034323	0	0.008664	0.00508709	0.0179307	0	0.0164674	0.193402	0.372903	0	0.00594036	0	0.00281952	0	0.0210491	0.000930265	0.0995251	0.00930355	0.010611	0.00237378	0.00631421	0.0460725	0.00383174	0.00518649	0.0102691	0.00743441	0.0166636	0	0.00837408	0.227718	0.437974	0.0244003	0.178702	0.0163239	0.258588	0.0389871	0.0284468	0.0418715	0.0568108	0.0141142
92	0.0190259	0.00104182	0.0155366	0.00206704	0.0785948	0.018591	0.0145461	0.000984234	0.00704498	0.00194451	0.0026234	0.0199756	0.0124787	0.0291433	0	0.0199458	0.159473	0.292275	0	0.00779746	0.00514646	0.00404129	0	0.0104667	0.00489056	0.0493471	0.00824833	0.0125926	0.00539253	0.0077417	0.0360999	0.00522257	0.00757577	0.00799703	0.0110772	0.0140646	0	0.00573123	0.206117	0.417615	0.0204529	0.145186	0.00387072	0.257609	0.026351	0.0204164	0.0265083	0.0576892	0.0151053
93	0.0199305	0.00278991	0.0160757	0.00706804	0.0708303	0.0098145	0.0190474	0.00167527	0.00683026	0.00232535	0.00396575	0.0290441	0.0188021	0.0469441	0.00241662	0.0198671	0.136336	0.213133	0.00366292	0.0108133	0.0152459	0.00640031	0	0.00459996	0.00820695	0.0164373	0.00762756	0.0122711	0.00765296	0.00866757	0.0503244	0.00478996	0.0107729	0.00796026	0.0136323	0.0123341	0	0.00405691	0.17899	0.380949	0.0144694	0.100355	0.00109686	0.24336	0.0182189	0.0125834	0.0140914	0.0638394	0.0224891
94	0.0188606	0.00494797	0.0165134	0.0136482	0.0587114	0.00085962	0.020932	0.00679311	0.00530153	0.00383367	0.00348828	0.0356101	0.0224534	0.0866166	0.00697172	0.0168308	0.119525	0.153132	0.00918885	0.0142884	0.0255742	0.00695081	0.00102484	0	0.00824094	0.00580364	0.00926385	0.0112117	0.00787153	0.00890794	0.0609568	0.00082327	0.0145282	0.00934251	0.0127722	0.00985695	0	0.0030483	0.148754	0.325438	0.00977474	0.0556396	0.0151001	0.21945	0.0130279	0.00623461	0.00478805	0.0730859	0.0296914
95	0.0153845	0.00620599	0.0158464	0.0185119	0.0447422	0	0.0178221	0.0242228	0.00456385	0.00542127	0.00569359	0.043423	0.0240568	0.145723	0.0107831	0.0157936	0.11143	0.116865	0.0139587	0.0155586	0.0302582	0.00510304	0.00381948	0	0.00664487	0.00811081	0.0130807	0.0142474	0.00727503	0.00818357	0.0541197	0	0.0184873	0.0101564	0.0103301	0.00878108	0.00382264	0.00182587	0.120089	0.254815	0.00611352	0.0230506	0.0468229	0.189485	0.0090892	0.0020251	0	0.0784239	0.0279705
96	0.0113182	0.0070997	0.0147543	0.0201168	0.0309941	0	0.0130139	0.0595969	0.00461282	0.0065429	0.0111732	0.0510833	0.0240049	0.194705	0.012138	0.0189177	0.115947	0.0953126	0.0142964	0.0126705	0.0280863	0.00200733	0.0100803	0	0.00796892	0.0137401	0.0157382	0.0245793	0.00731457	0.00700124	0.0349254	0.000802594	0.0218253	0.00895496	0.00960494	0.01064	0.0082615	0.00130613	0.0972609	0.186117	0.00316311	0.00557277	0.0899595	0.165277	0.00516581	3.79025e-05	0	0.0757185	0.0182289
97	0.00782782	0.00723117	0.0132817	0.0184125	0.0172083	0.000552595	0.0103742	0.104188	0.00356901	0.00725585	0.0163874	0.0520707	0.0219463	0.203761	0.0112968	0.0221982	0.12726	0.0804858	0.00928299	0.0069324	0.0222557	0	0.0207054	0	0.0129519	0.0208658	0.014894	0.0451219	0.00741809	0.00692437	0.0166438	0.00663277	0.0234075	0.00617617	0.0116235	0.0137164	0.010908	0.00281526	0.0807675	0.136931	0.00200361	0	0.13415	0.160524	0.001977	0.000527401	0	0.0650118	0.0107643
98	0.00446311	0.00610461	0.0106653	0.0140437	0.00354604	0.0024864	0.00976105	0.141631	0.00104946	0.00714782	0.0199997	0.0443559	0.0185773	0.172167	0.010144	0.0215368	0.135358	0.071238	0.00361185	0.000998181	0.0156784	0	0.0358806	0.00246972	0.0170029	0.0295667	0.0122336	0.0817294	0.00629037	0.00907859	0.00802671	0.0110241	0.0232475	0.00362763	0.0148254	0.0157765	0.0115043	0.00504972	0.0690246	0.111127	0.00289899	0	0.164507	0.177411	0.00148782	0.00345888	0.00283866	0.0493102	0.0127518
99	0.00128843	0.00713068	0.00756057	0.0100407	0	0.00272885	0.010063	0.164325	0	0.0053677	0.022223	0.0322464	0.0150454	0.122058	0.00975751	0.0179454	0.137007	0.0664919	0.00268246	0	0.00963433	0.00358761	0.0599828	0.0110705	0.0162638	0.0361363	0.00983688	0.135274	0.00397423	0.0121861	0.00713315	0.0125944	0.0242696	0.00326512	0.0176629	0.0164236	0.0108425	0.00553416	0.0620159	0.100796	0.00473811	0.00300478	0.164438	0.202673	0.00375751	0.00703992	0.00772651	0.0341026	0.0220146
100	0	0.0150715	0.0052133	0.00883158	0	0.00452179	0.0121755	0.173341	0.000128989	0.0026069	0.0200748	0.0210621	0.0109394	0.0734072	0.00923946	0.0144619	0.13252	0.0610385	0.00665607	0	0.00474745	0.0149055	0.0954191	0.0177107	0.0119022	0.036553	0.0072946	0.193156	0.0021754	0.0138429	0.00722879	0.0121129	0.03005	0.00571891	0.0207271	0.0162262	0.00886758	0.00524809	0.0598696	0.0957866	0.00663066	0.0051377	0.130677	0.21824	0.00653162	0.00832782	0.00965487	0.0234892	0.0322518
101	0	0.0269586	0.0030506	0.00827653	0	0.0126022	0.0171472	0.166678	0.00217293	0.00130366	0.0117067	0.0169586	0.00591568	0.0356864	0.00780176	0.0121105	0.119841	0.0515192	0.0119888	0	0.00155142	0.0260946	0.133455	0.020242	0.00610962	0.0319673	0.00423258	0.239154	0.00263762	0.0129616	0.00609383	0.0098236	0.0403072	0.0091408	0.0254424	0.0154141	0.0057325	0.00707366	0.059322	0.0889017	0.0086375	0.00294558	0.0824866	0.214626	0.0092792	0.0069024	0.00661661	0.0175716	0.0387676
102	0	0.0333504	0.000479191	0.00461896	0	0.0285713	0.0241483	0.140775	0.00377905	0.00280022	0.00340397	0.0280211	0.00205918	0.0124228	0.00591791	0.0102728	0.0986903	0.0404743	0.0157303	0	0.000373996	0.0316579	0.159128	0.0190677	0	0.0276936	0.00260623	0.268588	0.00525152	0.0111084	0.00626219	0.00681273	0.0498508	0.0101384	0.0308475	0.0138079	0.00260062	0.00967111	0.0554189	0.0776689	0.0115142	0	0.0451073	0.193398	0.0146617	0.00557044	0.00237899	0.015107	0.0406108
103	0	0.031582	0	0	0.0280088	0.0448712	0.0318937	0.101818	0.0053192	0.00584669	0.00429264	0.0547616	0.00111805	0.00129196	0.00386235	0.00850934	0.0737707	0.0324046	0.0162819	0	0.00139603	0.0310952	0.163972	0.0163845	0	0.0274485	0.00395927	0.28511	0.00777962	0.0101311	0.0089073	0.00564763	0.053278	0.00766569	0.0338204	0.0115593	0.000732869	0.00869881	0.0466786	0.0631179	0.0145866	0	0.0258764	0.160729	0.0234756	0.00589065	0.00153276	0.0151388	0.0416951
104	0	0.0299406	0	0	0.104041	0.0488572	0.0385901	0.0642471	0.0074046	0.00861468	0.0165546	0.0856932	0.0018557	0	0.00142561	0.00710815	0.0502678	0.0281737	0.0128724	0.00513561	0.00353769	0.0271542	0.149919	0.012977	0.00470436	0.030004	0.00682933	0.288645	0.00794175	0.00993045	0.0122523	0.00722527	0.0501071	0.00491104	0.0330265	0.0102645	0.00115995	0.00445208	0.0356842	0.0461657	0.0150959	0.000887156	0.0163923	0.123508	0.0321611	0.00605868	0.00318681	0.0151291	0.0471998
105	0	0.0342259	0.00099002	0	0.168291	0.0370472	0.0404837	0.0376047	0.00850045	0.0108	0.0369163	0.108205	0.00253927	0	0	0.00719543	0.031118	0.0257463	0.0075882	0.00984671	0.0052581	0.0231413	0.125025	0.00858787	0.0291185	0.0307869	0.00872188	0.276156	0.00550282	0.00879282	0.0137775	0.00876162	0.0444952	0.00448999	0.0300697	0.0115707	0.00395071	0.00211352	0.0253979	0.0279899	0.0118947	0.00147758	0.011186	0.0887999	0.0394365	0.00584117	0.00429596	0.0130149	0.0550736
106	0.0101826	0.0388278	0.000691056	0	0.195432	0.0201962	0.0348921	0.0221142	0.00761082	0.0135524	0.0635232	0.117024	0.00438292	0	0	0.00899733	0.0181859	0.0233408	0.00377113	0.0105796	0.00602393	0.0208881	0.0985973	0.00418675	0.0777594	0.0267303	0.00900694	0.249275	0.00235117	0.00549052	0.0118767	0.00639566	0.0402718	0.0049351	0.0263605	0.0145632	0.00675693	0.00381186	0.0170891	0.0130493	0.00827929	0.00256147	0.0115326	0.0610247	0.0504904	0.00806824	0.00540016	0.0112447	0.0556972
107	0.031804	0.0362973	0	0.00463546	0.193203	0.0101701	0.0242624	0.0146238	0.00603469	0.0178965	0.0940266	0.109234	0.0089259	0.000668531	0.00148183	0.0094441	0.0113195	0.0193516	0.00194615	0.00596928	0.00550913	0.0192128	0.0764555	0.000762024	0.158515	0.0183069	0.0081718	0.21377	0.00162719	0.00064584	0.00683718	0.000264644	0.0369238	0.0040002	0.0213484	0.0162681	0.00690622	0.0065446	0.0108255	0.0055283	0.00760239	0.00542664	0.0158909	0.039858	0.0686058	0.0120202	0.0077519	0.0117758	0.0436101
108	0.0630187	0.0277214	0	0.0192823	0.179964	0.0080839	0.0139621	0.0122191	0.00459486	0.0230655	0.1217	0.0826903	0.0150165	0.00291358	0.00457845	0.0053939	0.00808021	0.0125317	0.000535847	0	0.0023523	0.0153025	0.0585945	0	0.253418	0.00893357	0.00615079	0.174646	0.00681436	0	0.00097684	0	0.0312123	0.00300425	0.0147486	0.0155079	0.00547262	0.00814392	0.00619889	0.00369697	0.008088	0.00773961	0.0196979	0.0235398	0.0868811	0.0121062	0.00948843	0.0105195	0.0251866
109	0.0942941	0.0190093	0	0.0411344	0.162972	0.00892758	0.00729677	0.0120088	0.00243249	0.0266592	0.141105	0.0442732	0.0202544	0.00678227	0.00584677	0	0.00656394	0.00403612	0.000115588	0	0	0.0090494	0.0433171	0	0.310482	0.00217508	0.00283058	0.135223	0.0195572	0	0	0	0.0219445	0.00390555	0.00808665	0.0135718	0.0053357	0.00913923	0.00312894	0.00261401	0.00591217	0.00818999	0.0248983	0.0120077	0.0945887	0.00696534	0.00888378	0.00417685	0.0113914
110	0.115482	0.0125645	0	0.0594207	0.142167	0.0105911	0.00410429	0.0115048	0	0.0268795	0.152934	0.00917428	0.0241629	0.015374	0.00482356	0	0.00673191	0	0.00224865	9.792e-05	0	0.00373249	0.0312542	0	0.292739	0	0	0.0987955	0.0371029	0.00259027	0	0	0.0117824	0.005205	0.00334743	0.0111199	0.00627567	0.00943959	0.00196549	0.000771053	0.00116849	0.0093938	0.0359829	0.00547937	0.0891345	0.00214546	0.00719422	0	0.00681232
111	0.124425	0.00758997	0	0.0635228	0.11901	0.0130455	0.0024625	0.00943152	0	0.0244289	0.158721	0	0.0266021	0.0253132	0.00390818	0	0.00751215	0	0.00473162	0.00587527	0	0.00122029	0.0237216	0	0.222154	0	0	0.0686753	0.0528099	0.00920687	0	0.00230133	0.00443782	0.00415707	0.0013697	0.00775648	0.00602138	0.0082181	0.00232948	0.000413305	0	0.0131335	0.0494497	0.00326712	0.0761962	0.00116122	0.00616509	0	0.00849226
112	0.125649	0.00430959	0.00187049	0.0548889	0.0955394	0.0146213	0.000970862	0.00663959	0	0.0206322	0.15716	0	0.0269273	0.0314791	0.00499645	0	0.00656804	0.00148578	0.00419485	0.0111455	0.00591623	0.00057775	0.0192853	0.00559791	0.150136	0	0	0.047151	0.061161	0.0134246	0	0.00473619	0.000640274	0.00128403	0.00114311	0.00351215	0.00469699	0.00685648	0.00282544	0.00340879	0	0.017077	0.0561842	0.00463769	0.0617877	0.00241605	0.00531297	0.00290113	0.0112106
113	0.124114	0.00343097	0.00574981	0.0440091	0.0735417	0.0141343	0.000389742	0.00530922	0	0.0164247	0.146654	0	0.0237012	0.0324755	0.00638968	0	0.00287753	0.00617669	0.00150456	0.0134449	0.00977047	0.000240631	0.014415	0.00937421	0.0986587	0	0	0.0326546	0.0610744	0.0147349	0	0.00389604	0	0	0.00104445	0	0.00418572	0.00701887	0.00267579	0.00895396	0.00219737	0.0189575	0.0533946	0.00787306	0.047527	0.00505659	0.00428567	0.00604836	0.0112934
114	0.119944	0.004455	0.00978505	0.0374586	0.0564566	0.0133977	0.00221368	0.00751189	0.00199239	0.0115103	0.129361	0	0.0174139	0.0296841	0.00538586	0	0	0.00745934	0	0.0113404	0.0104537	0.000200744	0.00785935	0.0101019	0.061571	0	0	0.0212608	0.0549567	0.0141358	0	0.00194448	0	0.000828971	9.13359e-05	0	0.00416285	0.00714639	0.00294417	0.0142775	0.00566365	0.0196033	0.0453265	0.00960375	0.0337807	0.0095453	0.00422781	0.00957817	0.00851687
115	0.110871	0.00549883	0.0124133	0.0334451	0.0436399	0.0142841	0.00559103	0.0108667	0.00854282	0.00588661	0.106157	0	0.00987752	0.0237339	0.00245789	0.00474258	0	0.00462807	0	0.00700213	0.0121896	0.000330845	0.00164271	0.00988013	0.0383761	0.000263722	0	0.0113359	0.0447842	0.0119807	0	0.00240796	0	0.00241364	0	0	0.00351145	0.00498826	0.00459659	0.0167884	0.00631013	0.0195407	0.0350628	0.00801622	0.0219962	0.012472	0.00710553	0.0166654	0.00546284
116	0.096434	0.00433653	0.0133477	0.0287904	0.0331877	0.0165092	0.00869326	0.0106095	0.0135002	0.000682066	0.0781843	0	0.00378982	0.0168968	0.000628855	0.0150287	0.00129136	0	0	0.00450371	0.016133	0	0	0.00990263	0.0347894	0.00154679	0	0.00488545	0.0316948	0.00900716	0.00079113	0.00675114	0	0.00280886	0	0	0.00296107	0.00173715	0.00694006	0.0162856	0.00517743	0.0170283	0.0237157	0.0050337	0.0145429	0.0108066	0.0125758	0.0241952	0.00437255
117	0.0795185	0	0.0146671	0.0234717	0.0237221	0.0188363	0.0115816	0.00563802	0.0150909	0	0.0492438	0.0142861	0.00111505	0.0130116	0.00104643	0.0219249	0.00396759	0	0	0.00478721	0.0199447	0	0	0.00991407	0.0419508	0.00223487	0.000513615	0.00225439	0.0180866	0.00720444	0.00537014	0.0138903	0	0.0028401	0	0.00151978	0.00334891	0.000868224	0.00833124	0.0143561	0.0044421	0.0115021	0.0141611	0.00316768	0.0115355	0.00784112	0.0166088	0.0257128	0.00493671
118	0.0626144	0	0.0182775	0.018342	0.0155788	0.0198152	0.0142753	0	0.015018	0.000397393	0.0244617	0.0303639	0.00149468	0.0124574	0.00188191	0.0253749	0.0052222	0.000638639	0.00151151	0.00590789	0.0218138	0	0	0.00980293	0.0409166	0.00463451	0.00375018	0.000235411	0.00753968	0.00722671	0.0111984	0.0211237	0.0020052	0.00416706	0.000473379	0.00496457	0.0035571	0.00341706	0.00785237	0.0119675	0.00405473	0.00583794	0.00850745	0.00264589	0.0093695	0.00726904	0.0152417	0.0196688	0.00610926
119	0.0456365	0	0.0225962	0.0130876	0.00557306	0.0181193	0.0147286	0	0.0145339	0.00519279	0.00578701	0.0444905	0.00211381	0.011693	0.00165042	0.0273159	0.00599775	0.0102158	0.00595786	0.00720543	0.0210679	0	0	0.00949319	0.0256844	0.00821666	0.00966215	0	0.00174429	0.007612	0.0167656	0.025207	0.00501996	0.00658902	0.00306842	0.00968267	0.00294036	0.00710817	0.00613504	0.00919076	0.00277781	0.00326386	0.00573591	0.00271237	0.00461211	0.00721448	0.0101269	0.00965095	0.00778021
120	0.0271711	0	0.0232239	0.00819543	0	0.0133955	0.0121986	0	0.013616	0.0100569	0	0.057757	0	0.00852569	0.0016595	0.0276142	0.00529026	0.021539	0.00843667	0.00946353	0.0173547	0	0.0020457	0.0078417	0.00668682	0.0100127	0.0185922	0	0	0.00744315	0.024443	0.0244927	0.00827654	0.00810796	0.00521072	0.0142353	0.00342056	0.00849858	0.00487546	0.00666648	0.00111542	0.00338806	0.00579256	0.00312403	0	0.00614825	0.0072959	0	0.00955004
121	0.00756902	0	0.0207583	0.00355972	0	0.00703178	0.00758654	0	0.0119291	0.0141497	0	0.0714437	0	0.0036304	0.00216359	0.026666	0.0038404	0.0324446	0.0089563	0.0129016	0.0116535	0.00085097	0.00562959	0.00520632	0	0.00964695	0.0288451	0	0	0.00677766	0.0342809	0.0208531	0.0116083	0.00866299	0.00688007	0.018512	0.00522693	0.00813383	0.00422134	0.00450324	0	0.00466482	0.00686385	0.00394344	0	0.00342629	0.00760348	0	0.0113929
[truncated: 265 more columns]

## Sheet: c
Boxplots_spontaneous Ca2+ activity		amplitude (DF/F)			frequency (min-1)			AuC (a.u.)			duration (s)
		naive	Cort		naive	Cort		naive	Cort		naive	Cort										F0							F0
		0.22123	1.19629		0.991736	0.495868		2.18757	22.0713		18.5	31									CELLS	NAIVE_SPON	promedio	std	n	sem		CELLS	CT_SPON	promedio	std	n	sem		One Way ANOVA
		0.334004	0.141566		0.495868	1.4876		2.54135	1.73802		21	21									1	110.284	74.6808	21.1041	117	1.95107		1	56.6135	94.4763	28.556	190	2.07167		Dunn's Method
		0.133499	0.131767		0.991736	1.4876		1.72058	1.22226		27.5	14.6667		One Way ANOVA							2	80.327						2	96.1455						P<0,001
		0.120164	0.395078		0.991736	0.991736		0.917957	3.91877		19.5	17									3	85.469						3	99.391
		0.273846	0.184838		0.991736	0.495868		3.07485	2.69251		23	27		Amplitude	N						4	64.66						4	105.08
		0.231686	0.192899		0.991736	0.495868		2.75875	1.73287		26	25		naive	117						5	88.1695						5	89.905
		0.391411	0.222202		0.495868	0.495868		3.31361	3.027		23	34		CT	190				P		6	56.335						6	163.818
		0.125658	0.0746264		0.991736	0.495868		0.904348	0.699648		17	22		All Pairwise Multiple Comparison Procedures (Dunn's Method) :					<0,001		7	56.8795						7	175.195
		0.129373	0.150314		0.991736	0.495868		0.929004	1.29236		14.5	27									8	83.0345						8	165.875
		0.13935	0.0612859		0.991736	0.991736		1.05384	0.532205		14.5	18.5		Frequency	N						9	59.7565						9	148.035
		0.150776	0.072844		0.991736	0.495868		1.15097	0.711917		15.5	23			117						10	73.88						10	116.644
		0.231228	0.237222		1.98347	0.495868		1.70349	3.08535		16	22			190				P		11	87.8625						11	172.443
		0.403929	0.122745		0.495868	0.495868		4.3853	1.27646		34	27		All Pairwise Multiple Comparison Procedures (Dunn's Method)					0.006		12	41.943						12	161.758
		0.214552	0.0519368		0.991736	0.495868		1.54091	0.332545		19.5	15									13	71.69						13	153.818
		0.377688	0.120772		0.495868	0.495868		4.33436	1.15916		22	21		Area	N						14	72.869						14	169.282
		0.18774	0.392643		0.991736	0.991736		1.75089	3.99825		18	21			117						15	78.15						15	161.362
		0.309349	0.196954		1.4876	1.4876		2.9795	1.94353		16	20.3333			190				P		16	71.784						16	90.726
		0.431625	0.21602		0.991736	0.991736		4.14181	2.25261		22	21.5		All Pairwise Multiple Comparison Procedures (Dunn's Method)					<0,001		17	72.606						17	107.497
		0.285533	0.167426		0.991736	1.98347		2.16775	1.17935		15	14.75									18	65.8205						18	121.436
		0.913556	0.463877		0.991736	0.495868		11.4606	7.49181		36.5	36		Duration	N						19	63.117						19	110.093
		0.618575	0.266521		0.495868	0.495868		9.05827	3.44773		36	37			117						20	38.5465						20	109.332
		0.482533	0.229697		0.495868	1.4876		4.56458	1.802		24	15.3333			190				P		21	39.088						21	116.323
		0.252896	0.161634		0.991736	1.4876		2.24657	0.537933		26.5	6.33333		All Pairwise Multiple Comparison Procedures (Dunn's Method)					<0,001		22	57.45						22	86.7635
		0.137306	0.152712		0.495868	0.991736		1.07567	1.45324		17	23.5									23	61.362						23	76.0605
		0.188468	0.116266		0.991736	0.991736		0.981422	1.12838		10.5	15									24	85.2635						24	92.2145
		0.264447	0.310171		0.495868	0.495868		2.68359	3.13564		19	28									25	65.8205						25	50.6625
		1.13292	0.185823		0.495868	1.4876		14.2551	1.92475		39	19.3333									26	54.929						26	106.479
		0.352438	0.24645		0.991736	0.991736		3.42339	2.87756		23	28									27	79.225						27	111.811
		0.210292	0.0952769		0.991736	1.98347		1.86233	0.734627		18.5	12.25									28	130.891						28	112.907
		0.282047	0.165976		0.495868	1.4876		1.9542	1.63367		16	16.3333									29	129.726						29	96.1795
		0.321299	0.240876		0.991736	0.991736		3.29827	2.32568		12.5	20									30	127.806						30	97.6445
		0.270516	0.244785		0.991736	0.495868		2.35655	1.67841		20.5	19									31	101.889						31	57.48
		0.0765828	0.0812349		1.4876	1.4876		0.621582	0.600747		15	14.3333									32	78.773						32	66.9995
		0.215326	0.134674		0.495868	0.495868		2.21724	1.36419		29	28									33	111.874						33	75.8495
		0.0841209	0.139118		0.495868	0.991736		0.467695	1.18884		10	19.5									34	91.416						34	87.606
		0.158655	0.151419		1.4876	0.495868		1.49227	1.54701		14.3333	22									35	130.061						35	77.21
		0.104091	0.101855		0.495868	0.495868		0.703067	0.766855		25	15									36	89.872						36	63.2645
		0.202825	0.0795715		0.495868	0.495868		2.34857	0.696628		30	19									37	116.831						37	65.0965
		0.198041	0.144522		1.4876	0.991736		1.97424	1.41292		19.3333	23									38	79.8905						38	74.065
		0.266096	0.21433		0.991736	0.495868		2.74364	1.90592		23	22									39	94.292						39	124.65
		0.128224	0.120489		0.991736	0.991736		1.11375	0.881983		18.5	17									40	89.758						40	125.505
		0.206168	0.100279		0.495868	0.991736		1.8887	0.740257		17	17									41	75.2965						41	129.707
		0.208621	0.162713		1.4876	0.495868		1.63777	1.54654		19.3333	26									42	63.65						42	128.595
		0.150107	0.11637		2.47934	0.495868		1.14128	0.993108		15.4	14									43	45.458						43	161.746
		0.147689	0.0704405		1.4876	0.991736		1.70536	0.675361		28	21									44	93.575						44	135.593
		0.180046	0.122288		0.991736	0.495868		1.20071	1.09741		17	22									45	68.834						45	162.863
		0.132008	0.128741		1.4876	0.495868		0.959635	1.40545		16.6667	30									46	49.4365						46	143.649
		0.171407	0.0780681		0.991736	0.991736		1.72704	0.519967		22.5	11									47	61.768						47	128.585
		1.78047	0.111841		0.495868	0.991736		31.272	0.923751		40	18									48	79.163						48	116.775
		1.01375	0.0911031		0.495868	0.495868		11.5625	1.10806		35	28									49	82.2675						49	93.561
		0.445288	0.0868901		1.4876	0.495868		4.46093	0.826305		20	11									50	92.774						50	109.561
		0.465187	0.061773		0.991736	0.991736		3.89368	0.378794		20.5	13.5									51	104.113						51	101.518
		0.135957	0.0975225		1.4876	0.495868		1.04248	1.14683		18	21									52	76.5955						52	113.746
		1.61703	0.301722		0.495868	0.495868		18.8453	2.49705		30	23									53	42.6535						53	115.942
		1.30984	0.232445		0.495868	1.4876		16.2371	1.15031		30	7.33333									54	63.395						54	120.385
		0.364581	0.18983		1.4876	1.4876		3.64495	1.04646		19.6667	13.3333									55	64.6505						55	73.4085
		1.73913	0.222218		0.495868	0.991736		22.7095	1.43334		41	11.5									56	78.8005						56	69.516
		0.181434	0.183399		1.4876	0.991736		1.41514	1.35059		17.6667	18									57	92.2885						57	61.3445
		0.148189	0.203155		1.4876	1.98347		1.37021	1.02667		22.3333	11									58	108.484						58	55.294
		0.224682	0.121144		0.991736	2.47934		1.95298	0.693923		23.5	10.8									59	89.686						59	54.9225
		0.233274	0.208873		0.991736	0.991736		1.36839	1.34654		11	12									60	67.7035						60	60.384
		0.293491	0.146682		1.4876	0.991736		2.62282	0.867574		14.6667	9									61	94.943						61	53.349
		0.344959	0.557819		0.495868	0.495868		3.56735	4.36233		30	16									62	78.8385						62	43.327
		1.56905	0.206749		0.495868	1.4876		17.1581	1.08221		18	9.33333									63	47.1285						63	48.167
		0.62397	0.221095		0.495868	1.4876		7.93724	0.917249		36	7									64	67.9535						64	61.4685
		0.177312	0.22263		0.991736	1.4876		1.14771	1.72404		15	12.6667									65	75.6455						65	83.893
		1.26055	0.236932		0.495868	0.495868		15.9309	1.50559		32	10									66	56.833						66	59.5205
		0.243114	0.159708		0.991736	1.4876		2.26683	1.07932		24.5	13.6667									67	36.2235						67	73.221
		0.149279	0.591896		0.991736	0.495868		1.07497	6.52985		12.5	29									68	70.5015						68	101.636
		0.137651	0.174402		0.991736	1.98347		0.893899	1.01486		12	9.5									69	66.4255						69	69.4585
		0.204733	0.224973		0.495868	1.4876		1.46264	1.76623		17	10.6667									70	45.178						70	66.158
		0.574991	0.160487		0.495868	2.47934		5.98662	0.981445		34	12.4									71	52.2805						71	88.3005
		0.35577	0.326083		0.495868	0.991736		2.87228	3.05351		25	19.5									72	101.748						72	57.7285
		0.25673	0.179218		0.495868	2.47934		3.17399	1.13291		29	12.8									73	89.975						73	76.2065
		0.151649	0.170502		0.495868	1.4876		1.92085	1.09945		31	10									74	72.6385						74	65.6625
		0.186678	0.168531		0.991736	1.98347		1.34385	1.3481		15	12.5									75	93.5715						75	80.3355
		0.20699	0.185732		0.495868	0.991736		1.28363	0.936625		17	9									76	104.144						76	58.5465
		0.218294	0.150587		1.4876	1.4876		2.43858	0.928635		15	12.3333									77	100.213						77	66.043
		0.137255	0.185233		0.991736	1.4876		0.700183	1.73425		12.5	14									78	105.044						78	65.5245
		0.133744	0.228764		0.495868	1.98347		1.06804	2.10654		14	13.25									79	79.605						79	69.9415
		0.189437	0.560787		0.495868	0.991736		1.40059	5.03417		21	30.5									80	69.0675						80	67.348
		0.237691	0.249624		0.495868	1.4876		3.90548	1.10741		28	10.6667									81	89.1365						81	93.656
		0.214834	0.171121		0.495868	1.4876		1.73679	0.780991		18	9									82	71.841						82	88.16
		0.104826	0.248854		1.4876	0.991736		0.697375	1.37613		12.3333	9.5									83	89.4655						83	75.086
		0.108649	0.230026		0.991736	2.47934		1.03233	1.54881		23	15.4									84	40.276						84	76.428
		0.722452	0.148943		0.991736	1.4876		7.20855	0.723284		17.5	11.6667									85	96.2965						85	70.9325
		0.713207	0.0960363		0.495868	1.4876		6.24981	0.519393		14	9									86	34.1805						86	75.2915
		0.928589	0.15553		0.495868	0.991736		14.9771	1.34706		42	15.5									87	41.0405						87	87.1575
		0.228804	0.114178		0.495868	3.47107		1.61187	0.837816		23	12.5714									88	56.5885						88	65.601
		0.194331	0.0847716		0.495868	1.98347		1.63973	0.611		18	13.75									89	57.2965						89	57.13
		0.601543	0.263057		0.495868	1.4876		11.985	1.79481		43	15.6667									90	65.891						90	69.6245
		0.16832	0.446446		0.495868	0.495868		2.13475	4.25043		23	26									91	55.8						91	84.868
		0.133005	0.221448		1.98347	0.991736		1.28359	2.2355		18.25	21									92	67.3555						92	88.3255
		0.223982	0.150564		0.991736	0.991736		2.05976	1.31349		16	16.5									93	68.814						93	67.4185
		0.421267	0.198117		0.495868	0.991736		4.53322	1.49685		39	24									94	75.7145						94	94.981
		0.438166	0.105875		0.495868	1.98347		4.27836	0.475884		24	9.25									95	61.75						95	98.2925
		0.419295	0.0747892		0.495868	1.4876		3.60509	0.254857		29	7									96	63.334						96	86.3055
		0.171518	0.313854		0.991736	0.495868		2.12996	2.5836		29.5	13									97	63.8925						97	55.4575
		0.411633	0.551433		0.495868	0.495868		5.99638	3.84882		39	15									98	74.4955						98	83.556
		0.197888	0.144891		0.991736	1.4876		1.88327	0.960907		18	12.3333									99	61.1705						99	68.6085
		0.821239	1.00526		0.495868	0.495868		10.0476	16.301		36	35									100	85.0825						100	68.372
		0.258804	0.336157		0.495868	0.495868		2.8985	2.1239		37	15									101	30.91						101	55.71
		0.132465	0.313483		0.991736	1.4876		1.23293	2.74594		20	18.6667									102	68.664						102	57.641
		1.63555	0.249658		0.495868	0.991736		19.4988	2.19851		38	26.5									103	72.5885						103	71.4705
		0.365607	0.175322		0.495868	0.495868		3.96123	1.19207		43	16									104	81.9495						104	94.0975
		0.414169	0.272982		0.495868	1.4876		5.34938	3.14651		35	26									105	63.5625						105	81.5225
		0.34001	0.307084		0.495868	1.4876		3.01325	2.14333		14	16.6667									106	54.083						106	116.022
		0.170853	0.194762		0.991736	0.495868		1.5887	1.27182		19	19									107	65.099						107	111.638
		0.260209	0.375031		0.495868	0.495868		2.23503	2.11972		25	15									108	64.1685						108	102.534
		0.106988	0.142902		0.991736	0.991736		1.00368	0.911705		16	19									109	64.865						109	88.46
		0.655865	0.181274		0.495868	1.4876		7.28735	0.907417		31	10.3333									110	79.6705						110	91.8175
		0.0821478	0.222526		1.4876	0.991736		0.697139	2.15463		18.6667	14									111	57.5235						111	81.164
		0.190461	0.146839		0.991736	0.991736		1.90258	0.948892		20	14									112	91.825						112	84.682
		0.205753	0.181938		0.495868	1.98347		2.06586	1.88927		28	21									113	84.1195						113	61.4715
		0.168401	0.187999		0.495868	0.991736		1.60714	1.54154		22	13.5									114	94.057						114	68.9345
		0.146223	0.063245		0.495868	0.991736		2.2285	0.521985		34	17									115	92.3685						115	107.832
		0.163695	0.103508		0.495868	1.4876		1.6556	0.599222		19	12.6667									116	55.7075						116	114.21
			0.301872			0.495868			1.6441			9									117	49.12						117	92.748
			0.302395			0.495868			2.5224			16																118	85.355
			0.126233			0.495868			1.03292			25																119	101.446
			0.114555			0.495868			1.17914			23																120	93.3265
			0.141325			1.4876			1.00004			11																121	75.1625
			0.0970049			0.495868			0.740648			16																122	105.458
			0.169444			0.991736			1.18023			12																123	98.6135
			0.160111			0.495868			1.09626			16																124	118.992
			0.162919			0.991736			1.10987			13.5																125	70.066
			0.114233			0.991736			0.59262			12.5																126	77.1785
			0.0872731			0.991736			0.681114			21																127	94.9625
			0.230877			0.495868			1.63297			17																128	91.188
			0.0983226			0.991736			0.646808			17.5																129	89.2995
			0.160488			0.991736			1.21024			13.5																130	83.883
			0.12362			0.991736			0.852432			15.5																131	87.6675
			0.129082			0.991736			1.35835			18																132	64.6965
			0.238389			2.47934			1.0782			9.8																133	105.835
			0.319242			0.991736			2.34873			17.5																134	103.183
			0.198567			0.495868			1.87262			24																135	66.9115
			0.215559			0.495868			2.06186			20																136	71.1395
			0.204214			0.495868			2.50564			31																137	72.1495
			0.176104			0.991736			1.14308			14.5																138	95.917
			0.204042			0.495868			1.16171			15																139	76.61
			0.198821			0.495868			1.67749			18																140	101.222
			0.0867856			1.4876			0.584325			10.3333																141	82.3165
			0.0964252			0.991736			0.538929			11.5																142	114.424
			0.145849			0.991736			0.957973			20																143	97.9475
			0.174372			0.495868			1.21353			17																144	82.3035
			0.214682			0.495868			1.78758			22																145	64.7705
			0.135695			0.991736			0.575817			10.5																146	73.658
			0.147135			0.991736			0.830978			14																147	74.6045
			0.115291			0.495868			0.607845			11																148	68.765
			0.185968			0.495868			0.982628			15																149	68.551
			0.119027			1.4876			0.827902			14																150	84.3405
			0.275758			0.495868			2.48067			27																151	73.434
			0.0539604			0.495868			0.398742			15																152	71.259
			0.113632			1.4876			0.645483			8.66667																153	104.703
			0.118873			0.991736			0.684459			14																154	73.9935
			0.0673502			0.991736			0.379146			10.5																155	74.259
			0.104918			0.991736			1.07325			15.5																156	95.6815
			0.0999827			0.991736			0.605253			14																157	102.952
			0.0965518			0.991736			0.696576			10.5																158	83.39
			0.151363			0.495868			1.01871			16																159	65.784
			0.136202			0.495868			1.08635			23																160	82.99
			0.347013			0.495868			2.21687			10																161	73.597
			0.0971365			0.991736			0.675636			14.5																162	75.817
			0.30603			0.495868			2.04704			12																163	65.198
			0.147416			1.98347			1.25793			16																164	86.6635
			0.228932			0.991736			2.35411			22																165	101.047
			0.146278			1.4876			1.31911			12.6667																166	115.621
			0.103196			1.4876			0.939572			14.6667																167	111.901
			0.205893			0.991736			2.14361			18																168	119.293
			0.191858			0.991736			1.73953			15																169	121.662
			0.143858			0.991736			1.8394			26.5																170	122.847
			0.134074			0.991736			1.10182			23																171	114.356
			0.0813822			1.4876			0.560099			13																172	115.319
			0.123617			0.991736			0.721159			10																173	95.4
			0.153697			0.495868			0.745247			12																174	128.001
			0.0904239			1.4876			0.843361			16																175	113.278
			0.246338			0.495868			3.20856			27																176	115.404
			0.196624			0.991736			2.75924			26																177	143.894
			0.212765			0.495868			2.65247			21																178	126.918
			0.156107			1.4876			1.17697			14.6667																179	119.676
			0.108749			1.4876			0.82859			15																180	131.153
			0.138704			0.991736			1.24715			17.5																181	111.118
			0.263187			0.495868			2.00723			20																182	134.132
			0.13457			1.4876			0.975973			10.6667																183	124.769
			0.146871			1.4876			1.49824			21																184	122.975
			0.229207			1.4876			2.39243			20																185	114.362
			0.114513			0.991736			1.18208			18.5																186	119.567
			0.127746			0.495868			1.14666			19																187	75.7355
			0.142263			0.495868			1.47918			26																188	114.641
			0.142104			0.991736			1.92648			28																189	123.979
																												190	172.424
	mean	0.363956	0.192268		0.851875	1.03349		4.01682	1.69784		22.9543	17.3308
	std	0.364604	0.133302		0.411003	0.53335		5.08422	2.09689		8.28672	6.26908
	n	117	190		117	190		117	190		117	190
	sem	0.0337076	0.00967076		0.0379972	0.0386933		0.470036	0.152124		0.766108	0.454807

## Sheet: d
5-HT-evoked Ca2+ activity
Heatmap_amplitude_individual_ROIs_naive				n=200 ROIS, n=3 mice
Time (s)/ROIs	ROI 1	ROI 2	ROI 3	ROI 4	ROI 5	ROI 6	ROI 7	ROI 8	ROI 9	ROI 10	ROI 11	ROI 12	ROI 13	ROI 14	ROI 15	ROI 16	ROI 17	ROI 18	ROI 19	ROI 20	ROI 21	ROI 22	ROI 23	ROI 24	ROI 25	ROI 26	ROI 27	ROI 28	ROI 29	ROI 30	ROI 31	ROI 32	ROI 33	ROI 34	ROI 35	ROI 36	ROI 37	ROI 38	ROI 39	ROI 40	ROI 41	ROI 42	ROI 43	ROI 44	ROI 45	ROI 46	ROI 47	ROI 48	ROI 49
1	0.0248869	0.0212445	0	0.0312909	0.0401608	0.0116226	0.0215372	0.018099	0.021611	0.0116613	0.0271653	0.021759	0.0231175	0.0126631	0.00648146	0.0595175	0.00768387	0.00660823	0.00983559	0.0249114	0.0464684	0.0327406	0	0.000454038	0	0	0.129918	0.0148121	0.00517036	0.00163891	0.0174323	0.00752995	0	0.00412594	0.00158098	0.0161116	0.00833267	0	0	0	0	0	0.000571938	0.00427567	0	0	0.00547524	0.0011382	0.00878189
2	0.0289617	0.0219372	0.00541522	0.0342257	0.0336892	0.0150086	0.0216092	0.0180076	0.022043	0.013868	0.0226004	0.0233184	0.0276058	0.00803454	0.00108775	0.0997361	0.00471687	0.00338599	0.00441242	0.0214913	0.0396792	0.0271295	0	0.0109864	0.0159729	0.00949564	0.199118	0.0220464	0.0687317	0.0435911	0.0261038	0.0193326	0.00424211	0.0129409	0.0185566	0.0166696	0.0132145	0.0162003	0	0.00653313	0.0327069	0.0150974	0.00635943	0.00700138	0.00442481	0.00107299	0.016767	0.00818042	0.020319
3	0.0331502	0.0222845	0.0149362	0.0342956	0.0256819	0.017294	0.0193597	0.0186644	0.0208482	0.0148954	0.0194852	0.0235996	0.0321434	0.0066508	0	0.135023	0.00283415	0.00170928	0.000534725	0.0236303	0.0360019	0.0201787	0.0060585	0.0167201	0.0381887	0.030402	0.266023	0.0232163	0.133255	0.0831504	0.0300782	0.0268726	0.0195693	0.019557	0.033659	0.017225	0.0160395	0.0369668	0	0.020742	0.170902	0.0482011	0.0105897	0.00567385	0.00873672	0.00591755	0.0226687	0.0139105	0.0282606
4	0.0340843	0.0211701	0.0277917	0.0278898	0.0144971	0.0160045	0.0142715	0.0184529	0.0172274	0.0136362	0.0153034	0.0211285	0.0335531	0.00751441	0	0.150799	0.00171036	0.00117797	0	0.0264871	0.0322407	0.0115865	0.0535817	0.0166758	0.0499342	0.0638816	0.338206	0.0171987	0.211802	0.116785	0.0274167	0.0281272	0.0339333	0.0201404	0.0403105	0.0178902	0.0165925	0.0555587	0.00481991	0.0305372	0.375869	0.0913057	0.0141029	0.00300344	0.00975962	0.00870171	0.0222379	0.0173712	0.0295313
5	0.0295432	0.020416	0.0364263	0.0171554	0.00456073	0.0115887	0.00948553	0.0160129	0.0131259	0.0116915	0.00923263	0.0163078	0.0297621	0.00884552	0.00704365	0.127265	0.00118508	0.00154498	0.0018786	0.0226321	0.0253811	0.00474236	0.0997848	0.0135877	0.0463449	0.106927	0.410123	0.0117264	0.303573	0.133285	0.0182155	0.0217021	0.0398944	0.0125073	0.0313722	0.0181674	0.0151819	0.0658816	0.0122458	0.032541	0.593565	0.156087	0.0161947	0.00615112	0.00646952	0.00811473	0.0162549	0.0175644	0.0220107
6	0.0220043	0.0211861	0.0339008	0.00912923	0.000273809	0.00939755	0.00723598	0.011032	0.0101289	0.0114722	0.0020725	0.0111633	0.0231638	0.00852	0.0157573	0.0772879	0.000526806	0.00218519	0.00875722	0.0109268	0.0137993	0.00106288	0.119038	0.0134957	0.0309884	0.142507	0.472681	0.0181369	0.405509	0.137551	0.00784113	0.0126696	0.0391256	0.00303439	0.0149504	0.0164809	0.0128005	0.0757362	0.0147031	0.031674	0.76913	0.269315	0.01519	0.0177889	0.00322562	0.00528447	0.00986571	0.0163622	0.0117377
7	0.0157352	0.0222629	0.0220793	0.00668342	0.00384766	0.013303	0.00678573	0.00580565	0.00849734	0.0120623	0	0.00855049	0.017431	0.00714607	0.0207795	0.0288648	0.000479058	0.00366666	0.0146206	0.00170403	0.00357422	0.000309624	0.0964338	0.0140064	0.0041144	0.148483	0.498486	0.0344585	0.481728	0.133242	0	0.00327365	0.0371946	0	0.00374441	0.0118649	0.00882918	0.0919272	0.0163153	0.0313836	0.880938	0.432721	0.00936339	0.0265796	0.00289005	0.00235399	0.00562091	0.0136449	0.00467914
8	0.0104345	0.0206613	0.00919469	0.00525384	0.0115436	0.0199367	0.00617162	0.00251359	0.0076832	0.0103933	0	0.010443	0.0123829	0.00413391	0.0213372	0.000117694	0.00203288	0.00494594	0.0153511	0.000289735	0	0.000395097	0.0521334	0.00936482	0	0.123517	0.470674	0.0478191	0.49008	0.119911	0	0	0.0368935	3.82338e-05	0.00234883	0.00595698	0.00508998	0.111191	0.0187645	0.032484	0.934454	0.603723	0.00195926	0.0198161	0.00238246	0.00444207	0.00479709	0.00868773	0.00241298
9	0.00403629	0.0158881	0.000440432	0.00191791	0.0163841	0.0232079	0.00435522	0.00225601	0.00663903	0.00712815	0.000483984	0.0157274	0.00675483	0	0.0219141	0	0.00439528	0.00479776	0.0160202	0.001378	0	0	0.0188998	0.00136122	0	0.0840347	0.40168	0.0500243	0.421981	0.0982918	0	0	0.0385402	0.00427932	0.00639654	0.00164934	0.00584538	0.12509	0.0198832	0.0358907	0.933527	0.727238	0	0.00182667	0	0.0150934	0.00585634	0.0034183	0.00398113
10	0	0.00927569	0	0	0.0140296	0.0211353	0.00123345	0.00462514	0.00365436	0.00653402	0.00103702	0.0190641	0.00197175	0	0.0268047	0	0.00492388	0.00432054	0.0247833	0	0.00176997	0	0.00586716	0	0.0435299	0.0446367	0.31582	0.0433258	0.310724	0.0734525	0.00228324	0	0.0420236	0.00727224	0.00995243	0	0.0121211	0.129204	0.0181161	0.0424499	0.873949	0.784242	0	0	0.00178231	0.0303809	0.00516217	0.000478827	0.00980723
11	0	0.00100042	0	0	0.00599379	0.0155716	0	0.00677314	0	0.0101423	0.000935606	0.0153048	0	0	0.0345977	0.00532229	0.00231752	0.00484877	0.0387595	0	0.00866476	0.00320753	0.00241645	0.00395967	0.137868	0.0157411	0.229013	0.0322788	0.20078	0.0513351	0.00683021	0.0036424	0.045583	0.00641242	0.012251	0	0.020204	0.124342	0.0167511	0.0499587	0.758267	0.794686	0.00232703	0.0121984	0.0127605	0.0420939	0.00248599	0.000873435	0.0197263
12	0.000838403	0	0.0111191	0	0	0.0101865	0	0.00668794	0	0.0156698	0.00557121	0.00744474	0.000210318	0.00434827	0.0396461	0.0235095	0	0.00598171	0.0458327	0.00317873	0.0193272	0.010658	0.0038266	0.0117528	0.224251	0.00702276	0.154578	0.0208349	0.117574	0.0360261	0.0101236	0.0141918	0.046493	0.0034813	0.0214184	0.00125594	0.0268192	0.113404	0.0207411	0.0539172	0.607066	0.780104	0.00929981	0.0454352	0.0268462	0.0456189	0.00166346	0.00909081	0.0289719
13	0.00675128	0	0.0390411	0	0	0.00782706	0	0.00491863	0	0.0192926	0.0202398	0.00326672	0.00378625	0.00850549	0.0384641	0.0577062	0.00102706	0.0071001	0.0397689	0.0110498	0.0310015	0.0225803	0.0117325	0.0158397	0.28042	0.017366	0.0966285	0.0122939	0.0640992	0.0283201	0.014379	0.0318515	0.0443565	0.00307275	0.046547	0.0047415	0.0316965	0.100126	0.0306717	0.0533107	0.450853	0.745524	0.0197913	0.0712048	0.0331118	0.0427732	0.00402176	0.0335411	0.0315881
14	0.0108842	0	0.0724103	0.00276425	0.00366982	0.00955615	0.00469229	0.00418092	0.00141068	0.01882	0.0447685	0.00598322	0.00831123	0.0109219	0.031626	0.112706	0.00507881	0.0090069	0.0256972	0.0166743	0.0411656	0.0423766	0.0216911	0.017703	0.307056	0.0298442	0.055515	0.0081915	0.0343008	0.0269304	0.0188478	0.0546222	0.0387575	0.00597775	0.0822658	0.00973252	0.0351784	0.0836977	0.044974	0.0504735	0.314926	0.690177	0.030741	0.0844659	0.029317	0.0360554	0.00709253	0.0716453	0.0287394
15	0.0109624	0.00216521	0.0944365	0.00777933	0.00599452	0.0126852	0.00884521	0.00450922	0.00851307	0.0136113	0.0692025	0.00984189	0.00864416	0.0107075	0.0230472	0.184319	0.00754949	0.0101667	0.0119521	0.0185833	0.0454286	0.0686888	0.0255318	0.0198161	0.305603	0.0314135	0.0215078	0.00504988	0.0185653	0.0293193	0.0207989	0.0729983	0.0296368	0.00758918	0.10807	0.014527	0.0368165	0.0635031	0.064896	0.0464937	0.208762	0.617819	0.0358998	0.0976613	0.0212738	0.0257097	0.00827626	0.101511	0.0258476
16	0.00870045	0.00398979	0.094097	0.010423	0.00545977	0.0143812	0.0104871	0.0046863	0.0119232	0.0067166	0.0825817	0.0101249	0.00466677	0.00775098	0.016176	0.27009	0.00631963	0.00736672	0.00382681	0.0192258	0.0430221	0.0921652	0.022053	0.0197486	0.281428	0.0264493	0	0.0017592	0.00918613	0.0336131	0.0207656	0.0795955	0.0191206	0.00590783	0.109528	0.0193558	0.0368111	0.0435818	0.0901606	0.0393511	0.130462	0.531951	0.0319487	0.114691	0.0137923	0.0135677	0.00793086	0.102147	0.0238595
17	0.00577194	0.0033477	0.074836	0.0110912	0.00885458	0.0134886	0.0118945	0.00389489	0.0129173	0.00203597	0.0821338	0.00790805	0.0015103	0.00399334	0.0121293	0.365254	0.00350697	0.000849931	0.00178608	0.0219481	0.0396218	0.105487	0.0155955	0.0147916	0.246372	0.0236331	0	0.001511	0.00539599	0.0377926	0.0215496	0.0751676	0.010802	0.00422383	0.089478	0.0255219	0.0350167	0.0296394	0.120017	0.0292098	0.0745284	0.436328	0.0228896	0.12461	0.00793493	0.0076797	0.00805692	0.07691	0.0200106
18	0.00330543	0.00367998	0.0503471	0.0128907	0.0301135	0.0102038	0.015592	0.00219504	0.0153157	0.000428514	0.0737886	0.00541018	0.0014684	0.0025219	0.0096694	0.449199	0.006807	0	0.0025124	0.0403308	0.0426759	0.113808	0.00957465	0.00734519	0.205658	0.0209715	0	0.00437698	0.00945617	0.0396915	0.0224007	0.0642132	0.00573048	0.00484018	0.0589093	0.0312053	0.0305738	0.0202198	0.179168	0.0206797	0.0368042	0.33933	0.0163127	0.121955	0.00478451	0.0157185	0.00935691	0.0465208	0.0149466
19	0.00435088	0.0076456	0.035198	0.0152137	0.0783438	0.00550284	0.0208754	1.30748e-05	0.0192994	0	0.065893	0.00222117	0.00240528	0.00461085	0.00781145	0.494758	0.0268374	0	0.00285787	0.0942999	0.0520652	0.125459	0.00508121	0.00195753	0.158913	0.0142479	0.00950655	0.00514262	0.016453	0.0374461	0.0204978	0.0521156	0.00376739	0.00697477	0.0283109	0.0333079	0.0236811	0.011462	0.328153	0.0178823	0.0141977	0.252427	0.0146203	0.113944	0.00546276	0.0355594	0.00947027	0.0255371	0.012272
20	0.00947742	0.0163312	0.04404	0.015312	0.139282	0.00117302	0.0250953	0	0.0217476	0	0.069021	0	0.0046056	0.00916135	0.00608951	0.496137	0.0639451	0.00437712	0.00337809	0.179777	0.0616471	0.139254	0.00266487	0.001252	0.121914	0.00888577	0.0329732	0.00190696	0.0176936	0.0304041	0.0175665	0.0440508	0.00527428	0.0113658	0.00839883	0.0337887	0.0166884	0.00544892	0.604324	0.0196545	0.00308375	0.183055	0.0138855	0.106339	0.00811508	0.0596689	0.00658976	0.0147791	0.0119028
21	0.0123289	0.0285816	0.0913553	0.0140376	0.178952	0	0.0281149	0	0.0220125	0	0.0969338	0	0.00881221	0.0142005	0.00375258	0.472582	0.100123	0.0183604	0.00553524	0.258888	0.0696742	0.149911	0.00388949	0.00496634	0.123544	0.0137956	0.0656112	0	0.0119063	0.0184811	0.0182849	0.0402959	0.00781164	0.0198231	0.00421425	0.0386443	0.0109617	0.00400967	0.949473	0.020752	0	0.131803	0.0115145	0.0974268	0.00922873	0.0863596	0.00364058	0.00980327	0.0106073
22	0.0155953	0.0417027	0.175867	0.0142951	0.179353	0.00120609	0.032342	0.000516936	0.0220269	0.000906239	0.151315	0.00131111	0.0122007	0.0179791	0.00161602	0.443069	0.114618	0.0338741	0.00854365	0.293663	0.079513	0.156525	0.0103585	0.00972142	0.169309	0.0303835	0.106386	0	0.00468786	0.00452184	0.0224477	0.0352941	0.00669009	0.0297509	0.00783234	0.0482244	0.00529516	0.0020485	1.24007	0.0171664	0.000344491	0.0945725	0.00925482	0.0866081	0.00835917	0.115166	0.004113	0.00697223	0.00741798
23	0.0481414	0.0521508	0.267705	0.0153235	0.157364	0.00556165	0.0374169	0.00361907	0.0214922	0.00468402	0.20584	0.00582258	0.0205528	0.0197451	0.00405832	0.41338	0.105377	0.0450837	0.0115733	0.276109	0.0905813	0.155659	0.0195569	0.0149701	0.227915	0.0517491	0.142225	0.00122066	0	0	0.0243269	0.0256399	0.0019952	0.0360377	0.00771489	0.0551325	0	0	1.3988	0.00970113	0.00378771	0.0665959	0.00837839	0.0776217	0.00870157	0.134923	0.00631817	0.00420601	0.00344181
24	0.13796	0.0560716	0.326963	0.0145861	0.135811	0.00923886	0.0388891	0.00546421	0.0189401	0.00711799	0.223982	0.00753407	0.0535181	0.0206055	0.0235352	0.383603	0.0872185	0.0504996	0.0153533	0.222317	0.0968449	0.137824	0.0248889	0.0316725	0.267864	0.0672021	0.162255	0.00325751	0	0	0.0206647	0.0157452	0	0.0380366	0.00288097	0.0524621	0	0	1.44183	0.00258446	0.00827295	0.045222	0.00820338	0.0748841	0.0123572	0.131787	0.00684687	0.0013099	0
25	0.262815	0.0514823	0.333455	0.0128946	0.113737	0.0102925	0.0340147	0.00550578	0.0163968	0.00663633	0.196069	0.00644101	0.116124	0.022022	0.0901432	0.354435	0.0730417	0.053392	0.0215633	0.157363	0.0950813	0.102296	0.0238383	0.0731418	0.29505	0.066359	0.169888	0.00793833	0.00188775	0	0.0136094	0.0204285	0.00295616	0.0393584	0.000342138	0.0408065	0	0.00390662	1.4188	0	0.0116651	0.0293063	0.0103754	0.0793806	0.0174329	0.107284	0.00534551	0	0
26	0.356481	0.0404236	0.289088	0.0129564	0.0816537	0.0099997	0.0257707	0.00553893	0.0159473	0.00952457	0.144804	0.0052933	0.177952	0.0241857	0.240657	0.324598	0.0650955	0.0569182	0.0347434	0.105106	0.0883748	0.0656732	0.0221397	0.134704	0.33686	0.0478489	0.172023	0.0161114	0.0096024	0.0030532	0.00700754	0.0626845	0.0117603	0.0412259	0.00252826	0.0260387	0.00252458	0.0192254	1.35167	0.000168954	0.0127481	0.0178559	0.0185077	0.0880805	0.0211409	0.0755463	0.00270816	0	0
27	0.374177	0.0274814	0.207492	0.0145763	0.0470166	0.00964368	0.0190361	0.00703135	0.015171	0.0225708	0.0960929	0.00583876	0.203571	0.0264125	0.471188	0.292695	0.0606682	0.0637552	0.063474	0.0744209	0.0811632	0.0452356	0.0255398	0.196604	0.396048	0.0227228	0.176563	0.0252389	0.0169367	0.00953271	0.00330101	0.153823	0.0229131	0.0410439	0.0057606	0.0134939	0.0117738	0.0549296	1.23815	0.0040249	0.0115158	0.00944829	0.0318454	0.09603	0.0233404	0.0464932	7.09957e-05	0.00206394	0.00250395
28	0.328678	0.0175243	0.115718	0.0157176	0.0248084	0.00772229	0.0154429	0.00913753	0.0116883	0.0430407	0.0603368	0.00765621	0.191965	0.0274108	0.713372	0.261121	0.0588838	0.0750559	0.112823	0.0569031	0.0754729	0.0412117	0.0314757	0.245332	0.441683	0.0060068	0.208026	0.032355	0.0204687	0.0156329	0.00275184	0.27009	0.0331335	0.0365544	0.006801	0.00513219	0.0161525	0.1338	1.07483	0.00777314	0.00877402	0.00289247	0.0435721	0.103335	0.0250804	0.0221159	0.000301598	0.00459423	0.0126378
29	0.257989	0.0140526	0.0481915	0.0164121	0.0169416	0.00354794	0.0137863	0.0108314	0.00801056	0.0724924	0.0380677	0.00909397	0.165574	0.0278958	0.890762	0.232568	0.0593537	0.0857286	0.174526	0.0435477	0.0719514	0.0422634	0.0336795	0.275392	0.447874	0.00344363	0.290747	0.0365391	0.0210192	0.0179442	0.00354504	0.369889	0.0397702	0.0300061	0.00467413	0.00137189	0.0151688	0.250293	0.865714	0.00704901	0.005558	0	0.047743	0.116507	0.0259307	0.00448701	0.00420367	0.00791806	0.0167779
30	0.18622	0.0162212	0.0189441	0.0175713	0.0164832	0	0.0135324	0.0130534	0.00654534	0.134027	0.0271293	0.00914085	0.136453	0.0390673	0.987608	0.203992	0.0580417	0.0981935	0.240378	0.0326947	0.070716	0.0403875	0.0323607	0.278222	0.421078	0.00814529	0.404427	0.0403308	0.0212453	0.0129028	0.00464082	0.4357	0.0431811	0.0257766	0.000119072	0.00307091	0.0136187	0.355277	0.632049	0.00064654	0.00300278	0	0.0450426	0.139221	0.025013	0	0.00743148	0.0149248	0.0139644
31	0.122509	0.0212229	0.012322	0.0184322	0.0212077	0	0.0159377	0.016143	0.00620218	0.245804	0.0233613	0.00929377	0.104592	0.0818866	1.0318	0.171926	0.0575646	0.144925	0.338708	0.024559	0.0714051	0.0358192	0.0321211	0.249154	0.384786	0.0109132	0.491942	0.0468719	0.0218767	0.00520402	0.00810168	0.473728	0.0456522	0.0256545	0	0.00950188	0.0149499	0.397931	0.416177	0	0	0	0.0401071	0.166799	0.0227619	0	0.00681374	0.0240999	0.012839
32	0.0739018	0.0345684	0.00922211	0.0177429	0.0310133	0	0.0209213	0.0173369	0.00709803	0.377263	0.0227934	0.0123055	0.0747098	0.164922	1.03601	0.140509	0.0825381	0.263789	0.544491	0.0237782	0.0732428	0.0337487	0.0312748	0.202975	0.348251	0.0139808	0.527168	0.0536311	0.0225559	0.00594962	0.0150921	0.479382	0.0469983	0.0268806	0	0.017583	0.0198114	0.369187	0.257299	0	0	0	0.0350959	0.194445	0.0202931	0	0.00500236	0.0273044	0.0188308
33	0.0437133	0.069325	0.00527771	0.0159157	0.0405826	0	0.0248731	0.0140362	0.0114495	0.464391	0.0228458	0.0172237	0.0542234	0.263637	1.00134	0.115562	0.159961	0.433195	0.915619	0.0384135	0.074242	0.0383994	0.0199406	0.161919	0.300548	0.0295381	0.532103	0.0525462	0.0228707	0.019629	0.0217419	0.43984	0.044311	0.0266011	0.00308158	0.0259829	0.0278898	0.297408	0.162954	0	0	0	0.0294756	0.225147	0.0180355	0.0038253	0.00514134	0.0215512	0.0270533
34	0.0268831	0.126714	0.00103126	0.0150193	0.0432007	0	0.0236029	0.00818751	0.0176005	0.47275	0.0204653	0.0196026	0.0425217	0.334029	0.956495	0.0943423	0.269959	0.568775	1.40566	0.0627561	0.0702345	0.0470493	0	0.132661	0.229402	0.0593842	0.520132	0.0396845	0.0208621	0.0386087	0.023139	0.365267	0.0368714	0.0250644	0.0122608	0.0354292	0.0348373	0.219493	0.113061	0	0	0	0.0238662	0.2635	0.0159878	0.00464432	0.00732644	0.0167968	0.0305821
35	0.0158979	0.188287	0	0.0178436	0.0382974	0.00291496	0.0171316	0.00462897	0.0204045	0.419273	0.0142325	0.0181597	0.0332508	0.347709	0.944207	0.0706943	0.342863	0.602025	1.87231	0.0763847	0.0582721	0.0519471	0	0.105363	0.143198	0.0855201	0.473485	0.0215192	0.0135425	0.0578595	0.0203037	0.282878	0.0300107	0.0217901	0.0159374	0.0454355	0.0336903	0.162199	0.0848064	0	0	0	0.0202589	0.306525	0.0140819	0.00193854	0.0117928	0.0235766	0.029356
36	0.00870629	0.234183	0	0.0255159	0.0306576	0.00546211	0.00972376	0.00564954	0.0187606	0.336839	0.00759661	0.0160505	0.0246428	0.311091	0.977366	0.0461265	0.328603	0.533065	2.19553	0.0709088	0.041393	0.050016	0	0.0712767	0.067343	0.0928495	0.388022	0.00820847	0.00270912	0.0917242	0.0206042	0.208735	0.0323915	0.0138056	0.0112015	0.0575265	0.0283073	0.132643	0.0640451	0	0	0	0.0184309	0.347507	0.0121955	0	0.018475	0.0399977	0.0270976
37	0.00660608	0.258556	0	0.0343562	0.0246552	0.00655638	0.00553864	0.0090604	0.0168709	0.247732	0.00505749	0.0151999	0.019965	0.256634	1.03839	0.027441	0.249216	0.402057	2.36799	0.0581988	0.0265911	0.0452934	0	0.0339086	0.0185632	0.0942609	0.296594	0.00506219	0	0.165767	0.0304492	0.151215	0.0462156	0.0016147	0.00739189	0.0755889	0.0377901	0.117547	0.0427661	0	0	0.00993722	0.0153799	0.381507	0.0102885	0.000577839	0.0236269	0.0583744	0.0250364
38	0.00701075	0.26443	0	0.0375476	0.0206281	0.00897261	0.00553954	0.0112747	0.0176709	0.168468	0.00654858	0.0152565	0.0192761	0.21835	1.10882	0.0181238	0.16561	0.252126	2.45725	0.0470869	0.0174882	0.040942	0	0.00513801	0	0.119229	0.230479	0.0117219	0.00662193	0.285776	0.0472527	0.122472	0.0606653	0	0.0129008	0.0960442	0.0765067	0.100481	0.0188791	0	0	0.0191664	0.00884507	0.404255	0.00804705	0.00193087	0.0233699	0.0756524	0.0209959
39	0.0097553	0.257429	0	0.0325036	0.0163988	0.0141757	0.00809433	0.0111462	0.0197849	0.110936	0.0088286	0.0161537	0.0166025	0.20726	1.17575	0.0170184	0.113549	0.125088	2.51333	0.034613	0.0112228	0.0357145	0	0	0	0.180276	0.192048	0.0253038	0.0269096	0.428119	0.0610733	0.124127	0.0613367	0	0.0202607	0.108324	0.136996	0.0805342	0	0	0	0.0241625	0.00118397	0.409837	0.0052763	0.000496622	0.0192102	0.0909674	0.0136194
40	0.0322875	0.247494	0	0.0246584	0.0111829	0.0198845	0.0110682	0.0103154	0.0207692	0.0746859	0.0103347	0.0164096	0.0110698	0.20709	1.22316	0.020277	0.0883864	0.0487906	2.54177	0.0217337	0.00460703	0.0288914	0	0	0	0.260445	0.169932	0.0428234	0.0607488	0.565018	0.0660546	0.136193	0.0473512	0	0.026227	0.109497	0.198452	0.0693254	0	0	0	0.03065	0	0.394534	0.00204975	0.00246032	0.0151085	0.102253	0.00855599
41	0.0995141	0.245605	0.00496763	0.0215987	0.00677519	0.0224903	0.0137133	0.0103845	0.019816	0.0512974	0.0113229	0.0145274	0.0150301	0.19757	1.23653	0.0243313	0.0726087	0.017012	2.53998	0.0161306	0	0.022122	0	0.00912395	0	0.33262	0.157523	0.062977	0.124488	0.682088	0.0654962	0.137462	0.0314132	0.00335532	0.0632652	0.106415	0.244475	0.072694	0	0.00152689	0	0.0435192	0.00443354	0.354924	0	0.0168279	0.0118488	0.109661	0.015028
42	0.206142	0.25494	0.0130788	0.0244724	0.00478991	0.0207481	0.0163226	0.0110616	0.0175438	0.035302	0.0109573	0.0170588	0.0396379	0.177714	1.21003	0.0309843	0.057745	0.00420623	2.51553	0.0186726	0.00224123	0.0167639	0	0.0189235	0	0.381672	0.152199	0.0850622	0.224385	0.764744	0.0650769	0.12383	0.0228482	0.0100508	0.172658	0.114271	0.267264	0.0835562	0	0.0178894	0	0.0616251	0.0134308	0.287009	0	0.0411971	0.00851467	0.11559	0.0327717
43	0.306508	0.267592	0.0188408	0.0276548	0.00449162	0.0162008	0.0193732	0.0116385	0.0149276	0.0250468	0.00832236	0.0326155	0.076301	0.158867	1.14126	0.0433929	0.0444539	0	2.4652	0.0226768	0.0120624	0.0137955	0	0.0268517	0	0.406204	0.150902	0.104649	0.330902	0.795016	0.0688755	0.100957	0.0196196	0.0132225	0.340211	0.166179	0.26372	0.0916406	0	0.035539	0	0.0765799	0.0174806	0.197301	0	0.0680982	0.0065439	0.118325	0.0509967
44	0.354748	0.267639	0.0197291	0.0262741	0.00518383	0.011933	0.0239646	0.0128319	0.0131379	0.0192558	0.00509783	0.0542397	0.104136	0.143592	1.02704	0.0555677	0.034142	0	2.36164	0.0239583	0.0226014	0.0146939	0	0.0321577	0	0.405348	0.147875	0.112774	0.399827	0.768821	0.0814339	0.0752287	0.016792	0.0133222	0.495918	0.289336	0.234486	0.0930192	0	0.0474881	0	0.0796068	0.0155977	0.109314	0	0.101769	0.00826285	0.112225	0.066738
45	0.339336	0.241071	0.0171855	0.0210868	0.00739066	0.0107311	0.0311304	0.0149794	0.0123337	0.0167759	0.00439895	0.063789	0.109456	0.125235	0.869215	0.057604	0.026165	0	2.17239	0.0224232	0.026827	0.0188521	0	0.0309737	0	0.37651	0.136013	0.102784	0.412785	0.695167	0.102176	0.0504327	0.0128874	0.0145798	0.586411	0.446152	0.185155	0.0886641	0	0.0588625	0	0.0711549	0.0125377	0.0443692	0	0.147916	0.0125975	0.0954249	0.0913077
46	0.273594	0.191273	0.0128806	0.0155107	0.0102015	0.0129949	0.0382873	0.0161491	0.0113721	0.0162923	0.00654593	0.0571762	0.0914702	0.101728	0.680495	0.0512172	0.0203294	0.00431311	1.88631	0.0189497	0.0248856	0.0226303	0	0.0230539	0	0.324454	0.115465	0.0774568	0.385325	0.578388	0.12035	0.0280168	0.00807994	0.0189153	0.61578	0.551755	0.127885	0.0793745	0	0.0767652	0	0.0599664	0.0100265	0.00371231	0	0.191578	0.0155264	0.0731288	0.130931
47	0.179907	0.140988	0.00724544	0.0116559	0.0109988	0.0154607	0.0394902	0.0147025	0.0090554	0.0158924	0.00856371	0.0472359	0.0651353	0.0779116	0.484155	0.0473094	0.0171608	0.0126001	1.52392	0.0156399	0.0228072	0.0229474	0	0.0153202	0	0.261337	0.09895	0.0477829	0.352777	0.432421	0.125353	0.00795675	0.00324565	0.0213474	0.610456	0.574472	0.0780324	0.0665808	0	0.100346	0	0.0520739	0.00682625	0	0	0.210223	0.0146784	0.052386	0.174493
48	0.0928224	0.114495	0.00102918	0.0105108	0.00973405	0.0143966	0.0326073	0.0121071	0.00693559	0.0150379	0.00835036	0.0408452	0.0642417	0.05629	0.308436	0.0487303	0.0153037	0.020661	1.13429	0.0139756	0.0249093	0.020333	0	0.0123726	0	0.193277	0.101069	0.0248388	0.354348	0.30371	0.117674	0	0.000503711	0.0163969	0.5814	0.558245	0.0448685	0.0542528	0	0.125005	0	0.0464274	0.00401122	0	0	0.204715	0.0112326	0.0360928	0.20349
49	0.0476663	0.117519	0	0.0126395	0.0102006	0.00993517	0.0237556	0.0108859	0.00864231	0.0154596	0.00758104	0.0329418	0.116294	0.0367477	0.176207	0.0492297	0.0135549	0.0251709	0.779777	0.0114636	0.0301476	0.0175933	0	0.008831	0	0.121412	0.123541	0.0132636	0.40316	0.237137	0.102655	0	0	0.00652674	0.530119	0.530157	0.0264118	0.045207	0	0.147155	0	0.0422216	0.00279772	0	0.0069021	0.195993	0.00777043	0.022548	0.208328
50	0.048794	0.134168	0	0.0166341	0.0144666	0.00605371	0.0197444	0.0114321	0.0155586	0.0185637	0.0100051	0.0228485	0.203774	0.0201332	0.0937877	0.0456274	0.0129056	0.0256403	0.507954	0.00500115	0.0355541	0.0161024	0	0	0	0.0550372	0.153372	0.0107203	0.460972	0.223834	0.0838324	0	0	0.000515257	0.461338	0.46404	0.0161834	0.0380147	0	0.178125	0	0.0411117	0.00163365	0.0120116	0.0427383	0.202622	0.00599664	0.0102468	0.209877
51	0.0666109	0.138904	0	0.0193699	0.0189166	0.00585644	0.0195069	0.0132862	0.0240676	0.02302	0.017953	0.0173994	0.274554	0.00594953	0.0503205	0.0391826	0.0128565	0.0226676	0.330324	0	0.0385343	0.0145428	0	0	0	0.0106337	0.171813	0.0116454	0.470397	0.215287	0.0680677	0.00754255	0	0.00282002	0.377224	0.352934	0.0106005	0.0316051	0	0.267426	0	0.0430828	0.000363161	0.0232712	0.102862	0.238789	0.00629687	0.00119092	0.272959
52	0.0734902	0.116668	0.00101024	0.0191955	0.018505	0.00941551	0.01746	0.0167546	0.0290019	0.0254691	0.0291215	0.0176831	0.29772	0	0.0292209	0.0307631	0.0107975	0.0165895	0.228431	0	0.0367747	0.0121361	0	0	0	0	0.16915	0.0111051	0.414505	0.182904	0.0631999	0.0276832	0	0.00995096	0.278003	0.240384	0.00960938	0.0300534	0	0.475883	0	0.0443325	0.000960796	0.0223964	0.176183	0.314384	0.00743097	0	0.461075
53	0.0683231	0.0760067	0.00574923	0.0173885	0.0134123	0.0146392	0.0122118	0.0205686	0.0284885	0.023968	0.036592	0.017723	0.28761	0	0.0194356	0.0227448	0.00749012	0.0105379	0.17597	0	0.0319487	0.011307	0	0	0	0	0.162482	0.00779413	0.325183	0.135391	0.0646305	0.0382423	0	0.0160918	0.177102	0.162855	0.0147052	0.0383585	0	0.787401	0	0.0412111	0.00133493	0.0129108	0.24021	0.414498	0.00707787	0	0.751839
54	0.0623567	0.0388114	0.00746102	0.0165263	0.00937807	0.0190055	0.00720615	0.0212263	0.0244754	0.0210571	0.0345693	0.0151107	0.270338	0	0.0168735	0.0201464	0.0060634	0.00750249	0.151821	0	0.0308698	0.0141507	0	0	0	0	0.194943	0.00367574	0.237833	0.0886586	0.0605959	0.0305838	0	0.0198128	0.0996085	0.117739	0.0275284	0.0528317	0	1.08493	0	0.0326693	0	0	0.280835	0.49845	0.00452902	0.00117057	1.03197
55	0.0587007	0.0175346	0.00706048	0.0180838	0.0111379	0.0204261	0.00521254	0.0171634	0.0197688	0.0210876	0.025132	0.0128049	0.250681	0.00387239	0.0197086	0.0248143	0.00566621	0.00551158	0.141567	0	0.0343581	0.0179937	0	0	0	0	0.300866	0.00249664	0.168158	0.0493071	0.0599914	0.0124379	0.0037057	0.0223903	0.058296	0.0924664	0.0454247	0.0620935	0	1.25548	0	0.0213853	0	0	0.302493	0.537081	0.00209381	0.00194838	1.19917
56	0.0522465	0.0092765	0.00620088	0.0208381	0.0170488	0.0176933	0.00710464	0.011279	0.015909	0.0236234	0.0167123	0.012549	0.217834	0.0268494	0.0252305	0.0347182	0.0041445	0.000979189	0.137242	0	0.0338613	0.0187011	0	0.00492012	0	0	0.47008	0.00981524	0.129552	0.0194588	0.0976162	0.000224246	0.00771929	0.0237914	0.0418777	0.0828806	0.0595195	0.0587905	0	1.28644	0	0.0126568	0	0	0.313852	0.534818	0.00189031	0.00419091	1.23825
57	0.0401345	0.00777329	0.00562829	0.0225139	0.0214925	0.0114751	0.0133501	0.00736472	0.0129958	0.0235386	0.0143362	0.0132929	0.167517	0.0678046	0.0322367	0.0503034	0.00402811	0	0.137055	0	0.0286343	0.0164383	0	0.0222568	2.851e-05	0.0132316	0.654393	0.0309063	0.13946	0.00153273	0.193852	0	0.00735672	0.0228875	0.0328868	0.0841207	0.0606626	0.0472056	0	1.23094	0	0.00939295	0	0	0.314609	0.504787	0.0029597	0.00821071	1.18947
58	0.0257249	0.00994536	0.00599229	0.0243869	0.02176	0.00511681	0.0222761	0.0059694	0.0106255	0.0187684	0.0152009	0.0139192	0.109943	0.140525	0.0427025	0.0735626	0.0076254	0	0.141842	0	0.0295773	0.0142782	0	0.0446625	0.00797438	0.0264466	0.804293	0.0662696	0.197819	0	0.318886	0.00380516	0.00784043	0.018891	0.0260564	0.0889318	0.0468976	0.0362733	0	1.12786	0	0.00881935	0	0	0.302364	0.446388	0.00393519	0.0111878	1.0901
59	0.0141334	0.0128845	0.00805286	0.03086	0.0199112	0.00317229	0.0296161	0.00489521	0.00877189	0.0135124	0.0157013	0.0136446	0.0615283	0.239062	0.0577048	0.0998041	0.0114976	0.000748002	0.150808	0.00274995	0.0371954	0.0134803	0	0.0613743	0.00696326	0.0307033	0.893882	0.116791	0.279675	0	0.415829	0.00212299	0.0119992	0.0109237	0.0230468	0.093036	0.0249686	0.0288989	0	0.987568	0	0.0068704	0	0	0.281288	0.36017	0.00655058	0.0126846	0.959564
60	0.00760106	0.0140155	0.0117227	0.0413999	0.0199981	0.00638202	0.0341572	0.00305616	0.00765456	0.0120563	0.0172239	0.0123731	0.0325938	0.334294	0.0723053	0.117986	0.0122509	0.00429377	0.159899	0.010453	0.0479759	0.013578	0	0.0637189	0	0.0389261	0.922972	0.197523	0.359885	0	0.453525	0	0.0143068	0	0.0208503	0.0939283	0.00579605	0.0220561	0	0.814091	0	0.00203677	0	0	0.257834	0.26332	0.012645	0.0154328	0.802693
61	0.00557339	0.0139062	0.0155898	0.0483015	0.0258282	0.0103476	0.0408728	0.00216734	0.00759778	0.0141923	0.0217984	0.0120171	0.0223077	0.396972	0.0793243	0.121217	0.01125	0.00446292	0.164251	0.0182174	0.0924736	0.0142769	0.00117686	0.0531457	0	0.051051	0.911019	0.331929	0.429616	0	0.440007	0	0.0107102	0	0.0153996	0.0911508	0	0.0142801	0	0.613879	0	0	0	0	0.233841	0.175699	0.0196874	0.0201967	0.616607
62	0.00727276	0.0139541	0.0169409	0.0474721	0.0388493	0.0109567	0.0536237	0.00417198	0.00973332	0.0178537	0.0265937	0.014068	0.0222322	0.418083	0.0775865	0.112273	0.00972334	0.00330085	0.16209	0.0217978	0.211313	0.0153904	0.00867875	0.0360802	0	0.0463434	0.880632	0.520952	0.483376	0	0.393499	0.0252924	0.010374	0	0.00919179	0.0875021	0	0.00787822	0	0.406679	0	0	0.000119873	0	0.208354	0.104777	0.0239813	0.0263959	0.415839
63	0.0110706	0.0137474	0.0140224	0.0443401	0.0543959	0.008933	0.0662965	0.00783583	0.0150277	0.0215862	0.0271426	0.0165801	0.0230254	0.406755	0.0715499	0.0982985	0.00664598	0.00384307	0.155697	0.0207434	0.371994	0.0159895	0.0125353	0.0185421	0	0.0172865	0.842202	0.728919	0.512473	0	0.324549	0.108111	0.0265426	0	0.00708007	0.0839271	0.00270318	0.0048928	0	0.231537	0	0	0.000712087	0	0.178411	0.0533393	0.0269903	0.0371904	0.24198
64	0.013044	0.0126806	0.00871047	0.0434574	0.0626686	0.00638402	0.0672799	0.0100899	0.0210772	0.023192	0.0232863	0.0163689	0.0198679	0.373984	0.0637969	0.0830117	0.00327174	0.00645686	0.148305	0.0186948	0.469003	0.0146163	0.00912172	0.00620788	0	0	0.790286	0.909105	0.522712	0.00474232	0.244351	0.220269	0.0566465	0	0.00809675	0.0772493	0.00560083	0.00552734	0	0.11996	0	0	0.00606361	0	0.141253	0.0275528	0.0321754	0.0549971	0.12924
65	0.0103172	0.0115138	0.0047559	0.0403187	0.0584367	0.00401297	0.0529328	0.00978139	0.0232527	0.0204697	0.0185512	0.0136607	0.014359	0.322188	0.0549564	0.0658683	0.00289127	0.00893765	0.141475	0.0177932	0.43645	0.0109965	0.0353355	0.00393507	0	0	0.716519	1.03291	0.538321	0.0480594	0.169204	0.320333	0.0796354	0.00251611	0.00805592	0.0664417	0.00901983	0.0105247	0	0.0676459	0	0	0.0136083	0.000421339	0.0987693	0.0273478	0.0374769	0.0738928	0.0744436
66	0.00531732	0.0107378	0.00351823	0.0310712	0.0468468	0.00475915	0.0321133	0.00782351	0.0201886	0.0143697	0.0160063	0.0107934	0.0105462	0.252297	0.0491348	0.0471255	0.0057561	0.00921411	0.135317	0.0161981	0.313703	0.00787676	0.147109	0.0101278	0	0	0.619086	1.09308	0.575617	0.172588	0.111586	0.384975	0.0782406	0.0110502	0.00681882	0.0551842	0.0153788	0.0202542	0	0.0471889	0	0	0.0172679	0.01053	0.0593033	0.0393181	0.0374585	0.085425	0.0538527
67	0.00305277	0.0102946	0.00351184	0.0214908	0.0366322	0.0125565	0.0161641	0.00635686	0.0158805	0.00848171	0.0155533	0.00868603	0.00924034	0.174857	0.0520002	0.0310305	0.00872161	0.00797412	0.131124	0.0116467	0.183963	0.00868389	0.336837	0.0179859	0	0	0.505428	1.09749	0.625541	0.361906	0.0753754	0.422146	0.0721466	0.0159335	0.0067436	0.0461693	0.0231972	0.0340219	0	0.0378348	0	0	0.0179978	0.0146004	0.0312324	0.0477358	0.0317031	0.0897133	0.0507694
68	0.00471683	0.00943426	0.00357069	0.0187491	0.0308734	0.0221924	0.00914082	0.00966591	0.0147244	0.00470995	0.0146894	0.00754708	0.00860083	0.109067	0.0628041	0.022717	0.00966779	0.00745422	0.131669	0.00516198	0.0955354	0.0124644	0.520113	0.0242719	0	0	0.390816	1.066	0.665748	0.531185	0.0577957	0.443899	0.128409	0.016776	0.0070035	0.0385095	0.0293631	0.0583693	0	0.0342396	0	0.00120593	0.0231241	0.0129397	0.0157725	0.048247	0.0255382	0.0926567	0.0575964
69	0.00735435	0.00776313	0.00418148	0.0209237	0.0275223	0.0237702	0.00895187	0.0200231	0.0174274	0.00229521	0.0120462	0.00846515	0.00858768	0.0680036	0.0749944	0.0222618	0.00913806	0.00890996	0.137818	0.00207435	0.0533386	0.0158072	0.62166	0.0334688	0	0.00583269	0.289797	1.01725	0.680163	0.611121	0.0520057	0.447526	0.31373	0.0120551	0.00536992	0.0322265	0.03391	0.11039	0	0.0380883	0	0.00046373	0.0362789	0.0124036	0.00705573	0.0468897	0.0225905	0.095737	0.0682079
70	0.00874836	0.00721089	0.00625837	0.0213336	0.025019	0.0281169	0.0120725	0.0308933	0.0213974	0.000918345	0.00933301	0.0113331	0.0104863	0.0504931	0.0845128	0.0248276	0.00962772	0.0116619	0.145137	0.0088995	0.0417018	0.0187402	0.633659	0.0525654	0	0.0397656	0.207725	0.954098	0.661217	0.603118	0.0499332	0.426581	0.613779	0.0060526	0.00372831	0.0307392	0.0385062	0.197563	0	0.048116	0	0	0.0516711	0.0151303	0.000282059	0.0485083	0.021972	0.0949743	0.0769787
71	0.00916131	0.0124618	0.00969901	0.0176395	0.0236368	0.0704451	0.014884	0.0320762	0.0238054	0.00146605	0.00821167	0.0137127	0.0131202	0.0442606	0.0910108	0.0261917	0.0135368	0.0140854	0.148059	0.0263725	0.0394765	0.0229509	0.586771	0.0828575	0	0.0913291	0.141559	0.867444	0.60361	0.54429	0.0476359	0.386829	0.915497	0.00886293	0.00637384	0.0370505	0.0427148	0.295309	0	0.0557713	0	0.00210303	0.0595285	0.0152912	0.00113026	0.0494648	0.020719	0.0867866	0.0788367
72	0.00896809	0.0239612	0.0130272	0.0123182	0.0235505	0.165589	0.0151558	0.0239106	0.0241091	0.00359937	0.00798662	0.0145413	0.0137782	0.0369576	0.0937815	0.0270111	0.0211825	0.0155789	0.1468	0.05004	0.0336788	0.0276835	0.510398	0.115503	0.0212843	0.158823	0.0862634	0.749392	0.503305	0.456835	0.0458361	0.338655	1.09303	0.0218129	0.0123294	0.0490662	0.0441765	0.359451	0	0.0529719	0	0.0134243	0.0570125	0.00985218	0.0227412	0.0426106	0.0161944	0.0709104	0.0710638
73	0.00830054	0.0343013	0.0146439	0.00899869	0.0241527	0.273821	0.0140479	0.0168719	0.0242805	0.0053965	0.00820077	0.0151505	0.0120231	0.0237411	0.0932103	0.0305003	0.0307299	0.0175383	0.145505	0.0836998	0.0262886	0.0322807	0.429513	0.136969	0.045149	0.23323	0.0379517	0.597554	0.368622	0.348669	0.0448162	0.283003	1.10308	0.0323444	0.0159287	0.0597191	0.0420884	0.36376	0	0.0429595	0	0.050427	0.0513266	0.00487479	0.0688991	0.0283953	0.0082708	0.0514359	0.0578439
74	0.00812272	0.0368895	0.0147854	0.0105491	0.0242441	0.337338	0.0135265	0.016134	0.0253242	0.00602308	0.00956431	0.0159478	0.00961275	0.00938375	0.0935689	0.036842	0.0392985	0.0214287	0.144393	0.142279	0.0233755	0.0368004	0.359743	0.141248	0.041314	0.30006	0	0.420968	0.229004	0.235025	0.0419535	0.218269	0.98611	0.031491	0.0136411	0.06201	0.0382318	0.318069	0	0.0355326	0	0.151352	0.0490447	0.00566609	0.125975	0.0169015	0.00102728	0.0354431	0.0473018
75	0.0089947	0.0345652	0.0148043	0.0167728	0.0232018	0.34304	0.0127468	0.0165849	0.0253299	0.00657964	0.0114418	0.0154454	0.0074257	0	0.0979686	0.0420917	0.0425708	0.0245436	0.140061	0.228571	0.0242128	0.0389934	0.294868	0.133555	0.0170334	0.341612	0	0.248969	0.11998	0.142527	0.0361216	0.161104	0.80258	0.0257387	0.00654652	0.0546462	0.0336009	0.252104	0	0.0330091	0.0301169	0.340205	0.0470101	0.00782974	0.177732	0.0152948	0	0.0270967	0.0420823
76	0.00955871	0.033888	0.0149029	0.0235265	0.0226383	0.324297	0.0103221	0.0137319	0.0224808	0.00791938	0.0124826	0.0137237	0.00553522	0	0.103698	0.0429246	0.0365428	0.0220698	0.133058	0.315832	0.0247038	0.0408514	0.220682	0.120385	0.00379111	0.344168	0	0.118562	0.0548608	0.0964726	0.0273909	0.135946	0.595991	0.023929	0	0.042348	0.0259461	0.191935	0	0.0293625	0.156293	0.580363	0.0409573	0.00495046	0.221278	0.0170876	0.00309659	0.0237852	0.0382482
77	0.00914839	0.0356682	0.0137597	0.0271087	0.0244013	0.309923	0.00773967	0.00938173	0.0178117	0.00943862	0.0137809	0.0126374	0.00477162	0	0.107818	0.0397388	0.0231703	0.0145284	0.127787	0.368062	0.0234293	0.0546068	0.142528	0.103291	0.0221248	0.307548	0	0.0446443	0.0209316	0.0994039	0.014508	0.143136	0.400938	0.0269981	0	0.0299606	0.0145816	0.14937	0	0.0216013	0.35953	0.793947	0.0363852	0	0.262045	0.0119375	0.00729269	0.0215055	0.0327126
78	0.00936833	0.036696	0.0109129	0.0278741	0.0269428	0.296665	0.0075153	0.00611317	0.0131862	0.00994312	0.0153603	0.0121739	0.00532343	0	0.113683	0.034091	0.0107	0.00820527	0.125703	0.373129	0.0203993	0.0888765	0.0823421	0.0849836	0.0591803	0.254667	0.0637094	0.0125109	0.00141502	0.124602	0	0.152676	0.249131	0.0372724	0	0.0192774	0.00538341	0.125649	0	0.0138921	0.576276	0.935382	0.0391067	0.00069401	0.300319	0.0063827	0.00911816	0.0199426	0.0264685
79	0.0107461	0.0363448	0.00852996	0.0284578	0.0275918	0.267727	0.0100788	0.00356273	0.00920495	0.00879159	0.0143822	0.0104353	0.00536204	0	0.124973	0.0270983	0.00495408	0.00617196	0.123974	0.34843	0.0160306	0.137293	0.0501942	0.0696361	0.0861356	0.220477	0.130105	0.000424935	0	0.139059	0	0.139091	0.155131	0.0606641	0.00497582	0.0120847	0.0054723	0.118765	0	0.0113988	0.749193	1.0195	0.0417568	0.00799638	0.329831	0.0244165	0.0104374	0.0197414	0.0220237
80	0.0110633	0.0367752	0.00931866	0.0301369	0.0274453	0.217174	0.0145657	0.00105386	0.0062068	0.00643158	0.0102579	0.00765476	0.00384944	0.0070408	0.136367	0.0212203	0.00430902	0.00519992	0.120693	0.319953	0.0130901	0.192161	0.0343934	0.0571138	0.089839	0.225935	0.158493	0	0	0.13824	0	0.106723	0.10787	0.0925769	0.0199154	0.0112183	0.01284	0.125425	0	0.0145075	0.86381	1.07636	0.0346843	0.0166121	0.343784	0.079988	0.0132848	0.0188824	0.0208908
81	0.0101288	0.039435	0.0124054	0.0328953	0.0292429	0.154753	0.0202452	0	0.00489447	0.00450914	0.00672757	0.00673997	0.00323268	0.0114806	0.136506	0.0193771	0.00542268	0.00400165	0.114431	0.300539	0.0155881	0.253806	0.0193149	0.0456579	0.0776899	0.259035	0.157504	0	0	0.145415	0	0.0759627	0.0840279	0.117613	0.0321078	0.0151794	0.0178989	0.137088	0	0.0189603	0.928617	1.11097	0.0236134	0.0261809	0.336532	0.154111	0.0157455	0.0148203	0.0216239
82	0.0114385	0.0435644	0.0130026	0.03576	0.0313461	0.0971058	0.0258181	0.00258535	0.00542358	0.00483751	0.00587904	0.00942384	0.006263	0.00864006	0.122213	0.0213339	0.00802231	0.0067958	0.103209	0.28602	0.0222591	0.313736	0.00121717	0.0391967	0.0607536	0.288034	0.160517	0	0	0.175906	0	0.0577713	0.0668438	0.126372	0.0354427	0.017201	0.0159216	0.140803	0.000283793	0.0194662	0.952378	1.11633	0.0213777	0.0404217	0.303001	0.208227	0.0144696	0.00805027	0.0201979
83	0.016309	0.0460909	0.00798142	0.0367782	0.0296973	0.0556225	0.0286568	0.00976019	0.00741259	0.00799426	0.00633997	0.013593	0.011488	0.00628559	0.103715	0.023883	0.0115394	0.015489	0.0888405	0.269699	0.0255983	0.346202	0	0.0405721	0.0473512	0.292181	0.1826	0	0.0195675	0.21326	0	0.0472453	0.0525539	0.119097	0.0299039	0.0135414	0.0118822	0.129134	0.0031219	0.0135475	0.947334	1.09726	0.0284303	0.0589559	0.244987	0.216967	0.00994955	0.00161037	0.0152857
84	0.0213338	0.0439591	0	0.0345023	0.024096	0.0306705	0.0262347	0.0179892	0.0101814	0.0134148	0.00804871	0.015298	0.0149058	0.0128979	0.0911786	0.0246206	0.013117	0.0258316	0.0782382	0.25267	0.021164	0.328508	0	0.0431018	0.0468207	0.275015	0.210241	0	0.0353183	0.226823	0.00220874	0.0350767	0.0435348	0.099328	0.0223233	0.00840282	0.012513	0.107661	0.00359532	0.00376761	0.929634	1.06517	0.0345809	0.0836669	0.176042	0.185151	0.0073161	0	0.0106892
85	0.0241288	0.0378298	0	0.0293323	0.0178581	0.0183943	0.0194352	0.0233615	0.0122032	0.0202836	0.0112166	0.0124987	0.0155811	0.0272385	0.0825013	0.023964	0.0117724	0.034019	0.0744053	0.236003	0.0139869	0.263912	0	0.0387411	0.0614301	0.249073	0.222731	0.00133476	0.0291742	0.205881	0.0203283	0.0200656	0.0402561	0.0763519	0.0188466	0.00733261	0.0185807	0.0874466	0.0019519	0	0.90343	1.02205	0.0330594	0.129066	0.114706	0.137035	0.0127436	0.00016469	0.00996466
86	0.0266058	0.0320373	0	0.0223943	0.0132449	0.0168821	0.01295	0.0273214	0.0123713	0.0269282	0.012877	0.00720104	0.0162641	0.0401258	0.0710614	0.0243157	0.0102853	0.040051	0.0705779	0.214305	0.012005	0.186617	0	0.0267787	0.0778762	0.221188	0.214911	0.00745033	0.0116755	0.173523	0.0449654	0.00930826	0.0386001	0.0651287	0.0178966	0.0105747	0.026217	0.0728018	0	0	0.854248	0.962244	0.023741	0.206014	0.0704718	0.094715	0.031418	0.00416697	0.0110781
87	0.0300678	0.0294694	0	0.0150222	0.0100876	0.0231698	0.0102249	0.0342082	0.0127161	0.0307629	0.0111432	0.00372863	0.0184367	0.0475484	0.0579178	0.0281473	0.0112497	0.0444202	0.0582732	0.187477	0.0178802	0.146134	0	0.0103802	0.0781859	0.193097	0.201672	0.0164717	0.00218627	0.172357	0.0772507	0.00769268	0.0339534	0.0722125	0.0143405	0.0158698	0.0336716	0.0614098	0	0	0.765411	0.883073	0.0103606	0.297619	0.039934	0.0650771	0.0658601	0.00761155	0.0105322
88	0.0321078	0.0291787	0	0.00917012	0.00818568	0.0311077	0.00990139	0.0435342	0.0166558	0.0302177	0.00962207	0.00453891	0.0200591	0.0561261	0.0467783	0.0385524	0.0132397	0.0495481	0.0372021	0.164416	0.0296208	0.170121	0	0	0.0586046	0.165024	0.210152	0.0289843	0.012365	0.23201	0.144568	0.0110838	0.0258384	0.0906134	0.00746332	0.0228981	0.0442677	0.052669	0	0	0.638816	0.783843	0.000232627	0.370244	0.0173908	0.0433225	0.111055	0.00899933	0.00838119
89	0.0305279	0.029734	0	0.00640667	0.00729183	0.0374627	0.00941773	0.0508878	0.0239844	0.0263723	0.0122171	0.00916784	0.0194579	0.0729119	0.0338458	0.063526	0.0123424	0.0624425	0.0139733	0.148101	0.0433528	0.237955	0	0	0.0320125	0.136254	0.255816	0.0410585	0.0429468	0.339397	0.256892	0.0133912	0.0171198	0.11089	0.0010697	0.0307208	0.0599901	0.0470097	0.00372574	0	0.496957	0.660809	0.00124412	0.409895	0.00257541	0.0244789	0.153317	0.00837883	0.00555432
90	0.0265366	0.0316817	0	0.0063957	0.00613049	0.0430638	0.00843311	0.0553327	0.030443	0.0217776	0.0178986	0.0167593	0.0182073	0.0942296	0.0123888	0.112901	0.00752501	0.0841549	0	0.134541	0.0537119	0.304773	0	0	0.0144771	0.108589	0.322551	0.050341	0.0910472	0.445027	0.366912	0.0147537	0.00945246	0.126067	0	0.0355272	0.0746303	0.0402738	0.00553463	0	0.365042	0.51665	0.0198621	0.428464	0	0.00848359	0.180819	0.00638736	0.00151726
91	0.0227028	0.0357877	0.00298459	0.00776448	0.00329494	0.046151	0.00779188	0.05964	0.0330626	0.0187602	0.0242949	0.0251342	0.0185513	0.112071	0	0.181357	0.00340116	0.0990798	0	0.128194	0.0568678	0.347727	0	0.00172306	0.0107405	0.0881455	0.378769	0.0601988	0.158612	0.508587	0.415189	0.0195622	0.00309119	0.131982	0	0.0350732	0.0788609	0.0292547	0	0	0.254023	0.37228	0.0652882	0.436968	0	0	0.193628	0.00479743	0
92	0.0200147	0.0411378	0.00954061	0.0101168	0	0.0418376	0.0132794	0.0635828	0.0323867	0.0185097	0.0311577	0.0288327	0.0198356	0.127259	0	0.243096	0.00462063	0.0904794	0	0.138142	0.0541882	0.37245	0	0.0076867	0.0113628	0.0803042	0.409156	0.0736053	0.250329	0.53033	0.402092	0.0277604	0	0.137663	0.00199641	0.0321015	0.0714843	0.0186969	0	0	0.163525	0.253456	0.145111	0.430373	0	0	0.196381	0.00594059	0
93	0.0180486	0.0461568	0.0145157	0.0138459	0	0.0294288	0.040297	0.0635421	0.0299446	0.0201382	0.0385164	0.0256688	0.019665	0.151432	0	0.277336	0.00863381	0.0667036	0	0.159869	0.0490243	0.386708	0	0.0140787	0.00379479	0.0867127	0.41934	0.0872142	0.354313	0.53002	0.372303	0.0330885	0	0.166114	0.00827593	0.0297108	0.0587563	0.0146966	0	0	0.0941279	0.1668	0.246893	0.400105	0	0	0.186209	0.00965651	0.00539321
94	0.0165075	0.0500695	0.015458	0.0190834	0	0.0147195	0.101079	0.0585297	0.0261404	0.0206086	0.045679	0.0224621	0.0169309	0.196213	0	0.290472	0.00961354	0.0533156	0	0.179571	0.0428131	0.386725	0	0.0220944	0	0.108079	0.419857	0.0944001	0.438647	0.515077	0.346528	0.0302675	0	0.231288	0.014624	0.0269316	0.0456092	0.0157166	0	0	0.0471765	0.101787	0.332499	0.344596	0	0	0.157251	0.0124058	0.0112703
95	0.0155728	0.0526724	0.0140057	0.0247001	0	0.00440632	0.180864	0.0520209	0.0217968	0.018043	0.0522263	0.0260436	0.0135538	0.263024	0	0.298981	0.00778637	0.0577974	0	0.191331	0.0363202	0.361061	0	0.0253563	0	0.142068	0.419387	0.0945033	0.481594	0.487561	0.310692	0.023207	0	0.321342	0.0209067	0.0224183	0.035502	0.0188344	0	0	0.0175475	0.0528269	0.364982	0.269215	0.00194084	0	0.114579	0.0109936	0.0113708
96	0.0154853	0.0536757	0.0147833	0.0289639	0.000473836	0.0013567	0.239086	0.0476265	0.0183173	0.0143612	0.0587271	0.0340267	0.012617	0.338578	0	0.302914	0.00834452	0.0616038	0	0.194543	0.0313116	0.299499	0	0.0223897	0	0.177018	0.422934	0.093811	0.494234	0.463695	0.257323	0.0212845	0	0.4082	0.0294172	0.0174235	0.0319421	0.025671	0	0	0	0.0235971	0.338468	0.187086	0.00364966	0	0.0725446	0.00612308	0.00651979
97	0.0164065	0.0533325	0.0212822	0.0317726	0.0293599	0.00406281	0.244225	0.0464069	0.0159869	0.0128966	0.067534	0.0440788	0.0149983	0.403428	0	0.292553	0.0113365	0.0537133	0	0.184579	0.0281062	0.208799	0	0.0190738	0.00217341	0.198069	0.423131	0.0955097	0.501207	0.461525	0.196589	0.0263505	0.0024158	0.46641	0.0382988	0.0125578	0.0339768	0.0342195	0	0	0	0.0123737	0.276488	0.116763	0.0107808	0	0.0404204	0.000924181	0.00162049
98	0.0181646	0.0525657	0.0321895	0.0340704	0.0565274	0.00907451	0.20402	0.0474651	0.0151518	0.0140669	0.0799118	0.0593113	0.0178896	0.445104	0	0.267492	0.011946	0.0481775	0.117394	0.159864	0.0251807	0.118825	0	0.0149922	0.0235698	0.203098	0.406255	0.0939205	0.508208	0.473995	0.137358	0.0295049	0.00380667	0.485401	0.0409544	0.00609064	0.0400512	0.035714	0	0	0	0.00851239	0.205197	0.0692209	0.0256502	0	0.0182938	0	0.000832792
99	0.0190284	0.0521151	0.0410521	0.03445	0.0673876	0.0140281	0.155422	0.0481687	0.0152857	0.014897	0.0884757	0.0760082	0.0178006	0.463783	0	0.232408	0.00905466	0.0609541	0.510144	0.129187	0.0220564	0.0591919	0	0.00460151	0.0242997	0.202949	0.37032	0.0823265	0.494022	0.472388	0.0820982	0.0234577	0	0.469918	0.0358935	0	0.0607616	0.0277641	0	0	0	0.003948	0.137556	0.0394034	0.0364511	0.0119333	0.00465454	0	0.00464264
100	0.0166518	0.0512422	0.0428681	0.0300532	0.0662676	0.0180273	0.126655	0.0446878	0.0135967	0.0127736	0.0885384	0.0870179	0.014294	0.464534	0	0.186915	0.00606068	0.0868005	1.06471	0.103248	0.0193659	0.0320261	0	0	0.0105261	0.201866	0.323698	0.0624933	0.432202	0.437839	0.0369043	0.0122037	0	0.426262	0.0301686	0	0.109932	0.0195317	0	0	0	0	0.0811056	0.0170705	0.03433	0.0218013	0	0	0.00906431
101	0.0120421	0.0493585	0.043374	0.0224942	0.0641141	0.0195938	0.11582	0.0365071	0.00872666	0.00896838	0.104107	0.104121	0.0102241	0.450238	0.223062	0.133262	0.00411	0.108997	1.60295	0.0857444	0.016546	0.0196478	0	0	0.00222737	0.18849	0.270132	0.0418078	0.324236	0.375764	0.00673676	0.0038085	0	0.353591	0.0291106	0	0.175887	0.0169256	0	0	0	0	0.0425955	0.000195387	0.0279668	0.0243467	0.00259108	0	0.0096668
102	0.00974929	0.0465701	0.0568128	0.0172197	0.065967	0.0173822	0.106574	0.0278323	0.00514332	0.00679699	0.172169	0.146878	0.00878232	0.423102	0.619475	0.0841685	0.00215058	0.114727	1.95838	0.074319	0.0136673	0.0104418	0	0	0.00306799	0.154361	0.211627	0.0262481	0.210978	0.302969	0	0.000701344	0.00217065	0.261462	0.0306688	0	0.224381	0.0150872	0.0791931	0	0.0128457	0	0.0216221	0	0.0303501	0.0350163	0.00752129	0	0.00759923
103	0.0115897	0.0422734	0.0854306	0.0142855	0.0812673	0.0126924	0.0941507	0.0208638	0.0054731	0.00708961	0.278758	0.202987	0.0101905	0.386935	0.970819	0.0531698	0.00186709	0.0979444	2.10487	0.0645536	0.0138234	0.0048227	0	0	0	0.110919	0.158706	0.0188181	0.136507	0.231829	0	0.00181664	0.0107769	0.181312	0.0321519	0.0013821	0.239098	0.010507	0.35787	0	0.024814	0	0.00968692	0	0.0400456	0.0688968	0.0106515	0	0.0084861
104	0.0136639	0.0340941	0.111559	0.00845964	0.123469	0.00888678	0.0868236	0.0144243	0.00473626	0.00800808	0.348106	0.234288	0.0116805	0.34306	1.16374	0.0438576	0.0048389	0.0634675	2.12275	0.0534393	0.0198028	0.00380151	0	0	0	0.0764527	0.120717	0.0193001	0.104473	0.169857	0	0.00699501	0.0207489	0.139963	0.0323056	0.00430718	0.236603	0.00672244	0.665916	0.00257373	0.0337655	0	0.00303898	0.000714719	0.0471731	0.119128	0.0114748	0.0014112	0.0137667
105	0.012657	0.0215535	0.114972	0	0.182742	0.00775255	0.0886482	0.0155419	0.00628364	0.0100961	0.32679	0.226931	0.0113875	0.287197	1.22396	0.0515932	0.00691961	0.027797	2.08242	0.0418547	0.0286705	0.00522851	0	0	0	0.0549665	0.0976408	0.0223455	0.08527	0.119214	0	0.0139709	0.0304122	0.139659	0.0280555	0.010187	0.233452	0.0057569	0.90161	0.00521668	0.0497714	0	0.00426927	0.00717896	0.0472826	0.161898	0.0117532	0.00451362	0.0179493
106	0.0101643	0.00925944	0.0961359	0	0.222467	0.00849515	0.0935202	0.0409952	0.0325359	0.0151883	0.242702	0.200695	0.0109579	0.217885	1.22412	0.0682938	0.00337594	0.00439782	2.0128	0.0323768	0.0332111	0.00882626	0.0126843	0.00911485	0	0.0409921	0.0897269	0.0224178	0.060589	0.0760152	0	0.0170583	0.0382925	0.179396	0.019773	0.0185842	0.222769	0.00725415	1.02783	0.00369111	0.0688959	0.000283176	0.00955658	0.00960341	0.0413645	0.177722	0.0130851	0.00737041	0.0165164
107	0.00837489	0.00110597	0.0656153	0	0.218239	0.00879305	0.0943692	0.0952763	0.0973479	0.0198348	0.156986	0.170805	0.0117955	0.147396	1.19279	0.0840786	0	0	1.9242	0.0241373	0.0300044	0.0167257	0.0418197	0.0146577	0	0.0352116	0.0978502	0.0200617	0.0376601	0.0384471	0	0.013757	0.0430942	0.261718	0.0144857	0.0291399	0.192802	0.0149496	1.07404	0	0.0694264	0	0.00874394	0.00793813	0.0324747	0.163996	0.0151756	0.00765422	0.011239
108	0.00668001	0	0.0284064	0	0.177718	0.00735951	0.0894319	0.157943	0.177679	0.0175759	0.0912144	0.13529	0.0116667	0.0957617	1.13183	0.0904094	0	0	1.83266	0.0152052	0.0236298	0.0290797	0.0832526	0.0149154	0	0.0405259	0.110211	0.0190494	0.0249379	0.0126412	0.00245251	0.00810632	0.0413519	0.358026	0.0153026	0.0421034	0.147179	0.029728	1.08681	0	0.0428622	0	0.00102939	0.0070183	0.0270241	0.136021	0.0163741	0.00605543	0.0077804
109	0.0048492	0	0	0.0047183	0.121693	0.00500218	0.079635	0.205345	0.235481	0.00949297	0.0343094	0.0966615	0.00860975	0.0699328	1.05661	0.0834071	0.00365825	0	1.74078	0.00711343	0.0203632	0.0423022	0.104691	0.0149177	0	0.0500767	0.109314	0.0192347	0.0166709	0.000881258	0.0173562	0.00481582	0.0304336	0.408283	0.0148031	0.0568734	0.0983979	0.0415918	1.08832	0	0.00875197	0	0	0.0105829	0.0292443	0.115798	0.0149895	0.00569699	0.0107725
110	0.00465349	0	0	0.05733	0.0678572	0.0035139	0.066237	0.23165	0.257208	0.00362808	0	0.0651896	0.0052281	0.0591919	0.975553	0.0635659	0.0110264	0	1.64142	0.00207133	0.0203754	0.0515166	0.0660328	0.016015	0	0.0519397	0.0959746	0.018323	0.00556064	0	0.0343311	0.00596023	0.0165218	0.383104	0.0101116	0.071608	0.0559759	0.0419132	1.08175	0	0	0	0.00306792	0.0152508	0.0311414	0.111419	0.0107701	0.00715128	0.0201718
111	0.00684559	0	0	0.1527	0.0341328	0.00297541	0.0505921	0.238187	0.251085	0.00294216	0	0.0436412	0.00497845	0.0522594	0.874252	0.0409311	0.0161539	0	1.50729	0	0.0201784	0.0544502	0	0.0171501	0	0.0426436	0.0877626	0.0168592	0	0	0.0475943	0.0110487	0.0105547	0.311101	0.00925013	0.0827144	0.0266895	0.0354808	1.04942	0	0	0	0.0170217	0.0162606	0.022219	0.108299	0.00577034	0.00796155	0.0303033
112	0.0106732	0	0	0.258313	0.0288753	0.00221788	0.0357345	0.219439	0.222864	0.00267963	0	0.0281448	0.00708298	0.0491742	0.752454	0.0224001	0.0204562	0	1.33063	0	0.0197716	0.0527029	0	0.0194463	0	0.0278606	0.0849582	0.0149424	0	0.00419987	0.0520311	0.0178609	0.0140293	0.231328	0.0182223	0.0840741	0.013692	0.031924	0.985117	0	0	0	0.0347311	0.0170664	0.00675695	0.0917985	0.0022326	0.00849794	0.0352411
113	0.0152797	0	0	0.338487	0.0354594	0.00113285	0.0240572	0.173652	0.175288	0.000971	0	0.017388	0.00893399	0.0488877	0.618	0.0126435	0.0253354	0	1.11562	0	0.021906	0.0509711	0	0.0202446	0	0.0136973	0.0778368	0.0102053	0.00682777	0.0293673	0.044671	0.0210615	0.0166141	0.15415	0.027929	0.0721174	0.0118927	0.0312627	0.889763	0	0	0	0.0532531	0.0226073	0	0.0658443	0.000339333	0.0110895	0.036296
114	0.0191834	0.0284732	0	0.379083	0.0310932	0.000204347	0.0166865	0.114955	0.122167	0.0012453	0	0.0112311	0.0100008	0.0435592	0.483844	0.00452385	0.0281766	0	0.877183	0.00461201	0.0246068	0.0526986	0	0.0134247	0	0.00262175	0.0628226	0.00247046	0.0145487	0.0535369	0.0294354	0.0207738	0.0116519	0.0833375	0.0274338	0.0523906	0.0117283	0.0300513	0.767716	0	0	0	0.0679346	0.0287518	0	0.0422874	0	0.0168224	0.0393631
115	0.0197443	0.10054	0	0.38531	0.0159537	0	0.0124288	0.0628138	0.0811301	0.00437794	0	0.00732458	0.010597	0.0290384	0.3447	0	0.0277956	0.0182449	0.603825	0.0116343	0.0234927	0.0578786	0	0	0	0	0.049617	0	0.0152075	0.0613399	0.0164016	0.0234845	0.00365165	0.0328169	0.0164008	0.0375135	0.00881132	0.0279291	0.617253	0	0	0	0.0758037	0.025965	0	0.0230144	0	0.0254549	0.0442126
116	0.0165625	0.167976	0	0.365308	0.00882694	0.000439181	0.0101319	0.027771	0.0590653	0.00674663	0	0.00469349	0.0102341	0.0128447	0.201886	0	0.0269403	0.0452459	0.300922	0.0129303	0.0195851	0.0626042	0	0	0	0	0.0452534	0	0.0116147	0.0510879	0.0127346	0.0323653	0	0.00932091	0.0046029	0.035888	0.00604519	0.0254711	0.438184	0.0129037	0	0	0.0781326	0.0144849	0	0.00724735	0.00239819	0.036191	0.044087
117	0.0133227	0.200235	0.10188	0.326988	0.0188989	0.00342942	0.00943797	0.0101901	0.0500771	0.00748933	0.0645097	0.00412542	0.00941367	0.00257778	0.0666569	0	0.0285177	0.0677578	0.0155951	0.0102671	0.0187059	0.0622084	0.0930493	0	0	0	0.0559109	0	0.00793629	0.0319118	0.0158881	0.0402203	0	0.00155129	0.000151129	0.0437173	0.00611885	0.0208546	0.239323	0.031389	0	0	0.0742937	0.00463286	0	0	0.00799457	0.0438793	0.0357327
118	0.0137199	0.197421	0.30636	0.275191	0.0355714	0.00747786	0.00945466	0.00448723	0.0432994	0.0100709	0.290635	0.00505797	0.010181	0	0	0.00901933	0.0294588	0.0789977	0	0.0108777	0.0226017	0.0550449	0.186181	0.000311029	0	0.00605837	0.0869443	0.00272492	0.00646387	0.0160417	0.0184873	0.0390005	0	0	0.00159081	0.0493122	0.00662121	0.0134974	0.0352905	0.0428031	0	0	0.0608422	0.0026637	0.00400274	0.000480673	0.0109954	0.0409224	0.0241578
119	0.0163036	0.178718	0.456011	0.209527	0.0408784	0.0101444	0.0078613	0.00315312	0.0321317	0.0151609	0.469388	0.00621651	0.0126968	0	0	0.0572323	0.0255129	0.0792014	0	0.0162548	0.0268969	0.0434949	0.242341	0.00739826	0.000554	0.00688216	0.132821	0.00764154	0.00952298	0.0139552	0.0176122	0.0292636	0	0	0.0006826	0.0441448	0.00447954	0.00623905	0	0.0389817	0	0.00249152	0.0388466	0.00340291	0.00571746	0.00108438	0.00940146	0.0267457	0.0153038
120	0.0150429	0.153265	0.500534	0.131544	0.022694	0.0115755	0.00233968	0.00210997	0.0182354	0.0177385	0.536651	0.00740482	0.0139461	0	0	0.111391	0.0195358	0.0717083	0	0.0193094	0.027477	0.0316473	0.264183	0.0085329	0	0.0043006	0.179603	0.0116763	0.0184434	0.0282632	0.0168024	0.0154592	0	0	0	0.0296301	0.00202974	0.00297483	0	0.0229705	0	0.00882753	0.0161751	0	0.00342832	0	0.00722729	0.00967316	0.00941891
121	0.0103945	0.124932	0.480801	0.0465522	0	0.0124959	0	0.000212705	0.00366656	0.0174849	0.532493	0.00909461	0.0136002	0	0	0.163933	0.0131844	0.0618458	0	0.0188826	0.0253882	0.0205816	0.270887	0.00629834	0	0.000353193	0.221752	0.0149159	0.0310076	0.0518255	0.0172274	0.00114986	0	0	0	0.0110483	0	0.00220935	0	0.00219297	0	0.0134597	0	0	0	0	0.00599354	0	0.00462264
[truncated: 508 more columns]

## Sheet: e
Boxplots_5-HT-evoked_ Ca2+ activity
		frequency (min-1)															amplitude (DF/F)													AuC (a.u.)														duration (s)
		basal naive	stim naive	basal Cort	stim Cort												basal naive	stim naive	basal Cort	stim Cort										basal naive	stim naive	basal Cort	stim Cort											basal naive	stim naive	basal Cort	stim Cort
		2.06897	0.983607	0	0												0.374177	0.354748	NaN	NaN										2.28913	1.90823	NaN	NaN											18	11	NaN	NaN
		0	0.983607	0	0.983607		One Way ANOVA										NaN	0.267639	NaN	0.051988		One Way ANOVA								NaN	1.60911	NaN	0.442301		One Way ANOVA									NaN	6	NaN	12		One Way ANOVA
		2.06897	0	2.06897	0.983607									P			0.333455	NaN	0.0608695	0.403862								P		1.98187	NaN	0.307344	3.28156									P		17	NaN	8	23
		0	0	2.06897	0.983607		basal naive vs basal Cort		Kruskal-Wallis One Way Analysis of Variance on Ranks					P = 0,732			NaN	NaN	0.0973256	0.0897328		basal naive vs basal Cort	All Pairwise Multiple Comparison Procedures (Dunn's Method) :					P=0,012		NaN	NaN	0.479989	0.852899		basal naive vs basal Cort		Kruskal-Wallis One Way Analysis of Variance on Ranks					P = 0,073		NaN	NaN	7	19		basal naive vs basal Cort
		2.06897	0	2.06897	2.95082		stim naive vs stim Cort		Kruskal-Wallis One Way Analysis of Variance on Ranks					P = 0,285			0.179353	NaN	0.160326	0.089394		stim naive vs stim Cort	All Pairwise Multiple Comparison Procedures (Dunn's Method) :					P<0,001		1.20736	NaN	1.39801	0.619879		stim naive vs stim Cort		All Pairwise Multiple Comparison Procedures (Dunn's Method) :					P<0,001		16	NaN	16	10.3333		stim naive vs stim Cort
		0	0.983607	0	1.96721		basal naive vs stim naive		Tukey Test					P=0,009			NaN	0.34304	NaN	0.0991453		basal naive vs stim naive	All Pairwise Multiple Comparison Procedures (Dunn's Method) :					P<0,001		NaN	3.05797	NaN	0.956126		basal naive vs stim naive		All Pairwise Multiple Comparison Procedures (Dunn's Method) :					P<0,001		NaN	20	NaN	15.5		basal naive vs stim naive
		0	0.983607	2.06897	0		basal Cort vs stim Cort		Tukey Test					P<0,001			NaN	0.0672799	0.434531	NaN		basal Cort vs stim Cort	All Pairwise Multiple Comparison Procedures (Dunn's Method) :					P=0,002		NaN	0.450141	2.87635	NaN		basal Cort vs stim Cort		All Pairwise Multiple Comparison Procedures (Dunn's Method) :					P<0,001		NaN	13	16	NaN		basal Cort vs stim Cort
		0	0	2.06897	0.983607												NaN	NaN	0.398515	0.200035										NaN	NaN	2.73167	2.06817											NaN	NaN	16	20
		0	0	2.06897	0												NaN	NaN	0.320989	NaN										NaN	NaN	1.57404	NaN											NaN	NaN	12	NaN
		0	0.983607	0	1.96721												NaN	0.47275	NaN	0.407334										NaN	3.39901	NaN	3.00218											NaN	25	NaN	13.5
		2.06897	0	0	2.95082												0.223982	NaN	NaN	0.14369										1.39885	NaN	NaN	0.85573											12	NaN	NaN	10.3333
		0	0.983607	0	0												NaN	0.063789	NaN	NaN										NaN	0.383278	NaN	NaN											NaN	9	NaN	NaN
		2.06897	0.983607	2.06897	0.983607												0.203571	0.29772	0.0847768	0.0924708										1.48499	2.37694	0.647914	0.52526											21	13	12	14
		0	1.96721	2.06897	0.983607												NaN	0.382896	0.0787539	0.141713										NaN	3.62481	0.480249	0.878512											NaN	28	17	12
		0	1.96721	2.06897	0												NaN	1.13627	0.265532	NaN										NaN	10.6212	2.57205	NaN											NaN	15	99	NaN
		2.06897	0	2.06897	0.983607												0.496137	NaN	0.0721794	0.318688										6.52577	NaN	0.699738	2.33769											28	NaN	15	17
		2.06897	0.983607	0	0.983607												0.114618	0.342863	NaN	0.315538										0.707238	2.21964	NaN	1.89167											10	25	NaN	19
		0	0.983607	0	1.96721												NaN	0.602025	NaN	0.161071										NaN	3.98029	NaN	1.4544											NaN	24	NaN	14
		0	0.983607	0	1.96721												NaN	2.54177	NaN	0.096474										NaN	36.9041	NaN	0.615178											NaN	39	NaN	12.5
		2.06897	0.983607	2.06897	1.96721												0.293663	0.373129	0.0864747	0.135647										1.95064	4.46111	0.403942	1.33462											20	21	9	16.5
		2.06897	0.983607	0	0.983607												0.0968449	0.469003	NaN	0.056502										0.944667	2.5123	NaN	0.254915											12	16	NaN	7
		2.06897	0.983607	0	1.96721												0.156525	0.346202	NaN	0.20967										1.53681	2.42885	NaN	3.25673											17	20	NaN	30.5
		2.06897	0.983607	0	1.96721												0.119038	0.633659	NaN	0.242871										0.451797	5.05819	NaN	1.64695											8	33	NaN	14
		0	2.95082	0	0.983607												NaN	0.161063	NaN	1.28522										NaN	1.25761	NaN	14.5368											NaN	15	NaN	26
		4.13793	0	0	0.983607												0.377465	NaN	NaN	0.230809										3.46617	NaN	NaN	1.9654											18	NaN	NaN	18
		2.06897	2.95082	2.06897	0.983607												0.148483	0.347518	0.0684206	0.337387										0.769625	2.87519	0.463012	4.34936											10	15.6667	11	37
		2.06897	1.96721	2.06897	0												0.498486	0.727537	0.0521233	NaN										3.93005	8.72285	0.381379	NaN											14	24.5	16	NaN
		0	0.983607	0	0.983607												NaN	1.09749	NaN	0.210357										NaN	12.2356	NaN	1.4297											NaN	23	NaN	14
		2.06897	1.96721	2.06897	1.96721												0.49008	0.57528	0.0687659	0.163363										3.27189	5.94512	1.01356	0.883252											14	15.5	29	8.5
		0	1.96721	0	0.983607												NaN	0.703068	NaN	0.17865										NaN	5.94879	NaN	1.70402											NaN	21	NaN	70
		0	1.96721	0	1.96721												NaN	0.289439	NaN	0.0962512										NaN	2.32588	NaN	0.641407											NaN	16.5	NaN	11
		0	1.96721	0	1.96721												NaN	0.463454	NaN	0.146369										NaN	3.9582	NaN	1.43171											NaN	13.5	NaN	13
		0	0.983607	2.06897	0.983607												NaN	1.10308	0.41126	0.22665										NaN	7.95269	5.30282	1.86621											NaN	26	26	19
		0	0.983607	2.06897	0.983607												NaN	0.126372	0.0982327	0.221289										NaN	0.780201	0.763207	1.18908											NaN	9	17	13
		2.06897	0.983607	0	0.983607												0.109528	0.61578	NaN	0.155204										0.583874	5.68388	NaN	1.59138											12	25	NaN	24
		0	1.96721	0	1.96721												NaN	0.3342	NaN	0.435814										NaN	2.89433	NaN	4.47891											NaN	13.5	NaN	15.5
		0	1.96721	2.06897	0.983607												NaN	0.163963	0.0584066	0.242661										NaN	1.13612	0.697453	2.54242											NaN	11.5	23	24
		2.06897	1.96721	2.06897	0.983607												0.129204	0.380846	0.147329	0.403709										1.30924	2.59602	1.10499	2.72182											21	15	18	12
		2.06897	0	2.06897	1.96721												1.44183	NaN	0.0586315	0.194742										14.2712	NaN	0.331617	1.0778											48	NaN	12	7.5
		0	0.983607	2.06897	1.96721												NaN	1.28644	0.0744632	0.122546										NaN	11.6314	0.517104	1.42639											NaN	31	9	21
		2.06897	0.983607	0	0.983607												0.934454	0.952378	NaN	0.117864										8.16399	11.0935	NaN	0.971371											19	44	NaN	20
		2.06897	0.983607	2.06897	0												0.794686	1.11633	0.174196	NaN										8.89703	15.177	2.18428	NaN											30	31	27	NaN
		0	0.983607	2.06897	1.96721												NaN	0.0595285	0.134869	0.123563										NaN	0.471724	0.938933	1.20697											NaN	18	12	17
		2.06897	0.983607	2.06897	0												0.12461	0.409837	0.34966	NaN										1.15416	4.78812	3.83142	NaN											13	23	31	NaN
		0	1.96721	0	0.983607												NaN	0.329197	NaN	0.30484										NaN	3.37791	NaN	3.42012											NaN	22.5	NaN	25
		2.06897	1.96721	2.06897	0.983607												0.134923	0.377024	0.477855	0.196404										0.842787	3.06051	5.34881	0.916444											13	15	19	14
		0	0	2.06897	0												NaN	NaN	0.0504415	NaN										NaN	NaN	0.353994	NaN											NaN	NaN	8	NaN
		2.06897	1.96721	0	1.96721												0.102147	0.107031	NaN	0.225308										0.504847	1.14023	NaN	2.61072											13	23.5	NaN	21
		0	0.983607	0	2.95082												NaN	1.23825	NaN	0.184819										NaN	11.7216	NaN	1.52634											NaN	26	NaN	14.3333
		2.06897	0.983607	0	1.96721												0.260492	0.117963	NaN	0.11197										1.22999	0.880926	NaN	0.730357											9	13	NaN	15
		2.06897	1.96721	0	1.96721												0.326744	0.368421	NaN	0.125617										2.84645	3.57184	NaN	0.969054											16	11.5	NaN	19
		2.06897	1.96721	2.06897	3.93443												0.111257	0.316276	0.106056	0.188233										0.882723	2.39397	1.18829	1.43429											16	18.5	21	14.25
		2.06897	0.983607	2.06897	0.983607												0.0730885	0.244177	0.159856	0.30373										0.602806	2.30612	1.10366	3.26781											13	28	10	25
		0	2.95082	0	0.983607												NaN	0.282806	NaN	0.343483										NaN	2.2507	NaN	3.67973											NaN	13.6667	NaN	24
		0	1.96721	2.06897	0												NaN	0.646319	0.128865	NaN										NaN	4.58339	1.12387	NaN											NaN	15.5	17	NaN
		2.06897	0.983607	2.06897	2.95082												0.177395	0.17821	0.218383	0.251903										0.906891	0.815419	1.07706	1.92467											8	9	7	9.33333
		0	1.96721	0	1.96721												NaN	0.422318	NaN	0.566864										NaN	2.82751	NaN	4.6923											NaN	16.5	NaN	14
		0	0.983607	0	1.96721												NaN	0.178408	NaN	0.666973										NaN	0.806737	NaN	4.61648											NaN	11	NaN	18
		2.06897	1.96721	2.06897	0.983607												0.0668174	0.278172	0.0752524	0.224764										0.713035	2.33688	0.557293	1.72428											27	18.5	11	21
		2.06897	0	4.13793	0.983607												0.712684	NaN	0.0596625	0.0978489										5.2955	NaN	0.466287	0.710498											19	NaN	11	15
		2.06897	0	2.06897	1.96721												0.332561	NaN	0.309108	0.47377										4.67104	NaN	3.58783	3.46208											33	NaN	28	13
		0	1.96721	0	0.983607												NaN	0.179732	NaN	0.52536										NaN	1.44094	NaN	5.67112											NaN	19.5	NaN	24
		0	0	0	0.983607												NaN	NaN	NaN	0.389287										NaN	NaN	NaN	3.09349											NaN	NaN	NaN	16
		0	1.96721	2.06897	1.96721												NaN	0.166937	0.139209	0.263611										NaN	1.7238	1.33356	2.06686											NaN	14	16	19.5
		0	2.95082	0	0.983607												NaN	0.124353	NaN	0.287831										NaN	0.823911	NaN	4.068											NaN	11.6667	NaN	34
		0	0.983607	4.13793	0.983607												NaN	0.0567977	0.246211	0.545035										NaN	0.429121	1.8519	3.76194											NaN	12	14	17
		0	1.96721	2.06897	1.96721												NaN	0.103701	0.0666281	0.140996										NaN	0.849277	0.569562	1.028											NaN	16	14	30.5
		0	0.983607	2.06897	0.983607												NaN	0.101315	0.0862354	0.462927										NaN	0.842684	0.755787	3.86081											NaN	20	16	50
		2.06897	0.983607	2.06897	1.96721												0.064248	0.107746	0.0683158	0.193733										0.619397	1.6401	0.77145	1.18292											19	36	18	21.5
		2.06897	0	2.06897	0.983607												0.134189	NaN	0.327563	0.202037										1.34442	NaN	2.58529	0.885256											21	NaN	23	28
		2.06897	0.983607	2.06897	2.95082												0.0578714	0.175326	0.0713047	0.221702										0.347205	1.14268	0.488184	1.37859											14	17	12	19.3333
		0	1.96721	2.06897	0.983607												NaN	0.103629	0.109507	0.127185										NaN	1.2167	1.13317	0.871171											NaN	19	21	18
		2.06897	0.983607	2.06897	0.983607												1.21556	0.577855	0.058076	0.207138										14.1497	7.83632	0.460605	1.2631											27	18	13	14
		2.06897	1.96721	4.13793	0												0.6969	0.494189	0.0870666	NaN										5.77182	5.56483	0.981406	NaN											21	14	18.5	NaN
		0	0.983607	0	0												NaN	1.08022	NaN	NaN										NaN	28.8272	NaN	NaN											NaN	61	NaN	NaN
		0	0.983607	0	0.983607												NaN	0.365317	NaN	0.239973										NaN	2.52187	NaN	1.78014											NaN	20	NaN	14
		2.06897	1.96721	2.06897	1.96721												0.076528	0.150884	0.0671631	0.138029										0.405757	0.994207	0.54522	1.07248											10	11.5	13	21.5
		2.06897	0	2.06897	0.983607												0.346358	NaN	0.0711352	0.20556										2.94092	NaN	0.583751	1.28643											20	NaN	12	31
		0	0.983607	4.13793	0.983607												NaN	0.656727	0.0833262	0.222279										NaN	13.9657	0.696691	2.3612											NaN	39	10.5	33
		0	0.983607	4.13793	0												NaN	0.596435	0.266386	NaN										NaN	7.68795	2.24617	NaN											NaN	39	16	NaN
		0	2.95082	2.06897	0												NaN	0.234059	0.190331	NaN										NaN	1.56699	1.00054	NaN											NaN	16.3333	8	NaN
		2.06897	1.96721	0	0.983607												0.23712	0.302541	NaN	0.125255										1.30732	1.86495	NaN	0.750263											12	11	NaN	15
		0	0.983607	0	0												NaN	0.257151	NaN	NaN										NaN	1.88685	NaN	NaN											NaN	18	NaN	NaN
		2.06897	0	0	0.983607												0.192744	NaN	NaN	0.179537										1.58905	NaN	NaN	1.39893											35	NaN	NaN	17
		2.06897	1.96721	0	0.983607												0.106709	0.170316	NaN	0.0559402										0.986461	0.814601	NaN	0.514965											22	9	NaN	13
		0	1.96721	2.06897	0.983607												NaN	0.132045	0.0782861	0.0935555										NaN	0.62633	0.527207	0.820679											NaN	11	12	13
		0	0.983607	0	0												NaN	0.577042	NaN	NaN										NaN	7.18223	NaN	NaN											NaN	39	NaN	NaN
		0	0.983607	0	0.983607												NaN	0.0697192	NaN	0.0739748										NaN	0.396869	NaN	0.580268											NaN	15	NaN	20
		0	0.983607	0	0.983607												NaN	0.211221	NaN	0.179786										NaN	1.62901	NaN	1.22091											NaN	23	NaN	18
		0	0	0	0.983607												NaN	NaN	NaN	0.139553										NaN	NaN	NaN	1.25605											NaN	NaN	NaN	17
		0	1.96721	0	0												NaN	0.20772	NaN	NaN										NaN	1.8606	NaN	NaN											NaN	23.5	NaN	NaN
		0	0.983607	0	0.983607												NaN	0.220957	NaN	0.163792										NaN	1.68778	NaN	1.61167											NaN	15	NaN	18
		0	1.96721	2.06897	0.983607												NaN	0.225343	0.167441	0.0980725										NaN	3.38245	1.44404	0.508171											NaN	26.5	19	5
		0	0.983607	2.06897	0												NaN	0.148421	0.118319	NaN										NaN	1.15496	0.72622	NaN											NaN	19	17	NaN
		2.06897	0	0	1.96721												0.0870972	NaN	NaN	0.0717991										0.417298	NaN	NaN	0.463964											15	NaN	NaN	22
		0	0	0	0												NaN	NaN	NaN	NaN										NaN	NaN	NaN	NaN											NaN	NaN	NaN	NaN
		0	0.983607	0	0												NaN	0.243217	NaN	NaN										NaN	2.99342	NaN	NaN											NaN	27	NaN	NaN
		0	1.96721	2.06897	0												NaN	0.175102	0.0885133	NaN										NaN	2.0494	0.708213	NaN											NaN	25.5	27	NaN
		0	0.983607	2.06897	1.96721												NaN	0.213499	0.0638206	0.0967196										NaN	1.49367	0.428244	0.80465											NaN	23	13	19.5
		0	0.983607	0	0.983607												NaN	0.269601	NaN	0.0979859										NaN	2.20568	NaN	0.599872											NaN	21	NaN	11
		0	0.983607	2.06897	0.983607												NaN	0.127391	0.0577345	0.193863										NaN	0.844776	0.634444	0.922754											NaN	18	21	9
		0	0.983607	0	1.96721												NaN	0.362036	NaN	0.0787532										NaN	3.72057	NaN	0.522571											NaN	32	NaN	9
		0	0	0	1.96721												NaN	NaN	NaN	0.140177										NaN	NaN	NaN	1.09354											NaN	NaN	NaN	24
		0	0	2.06897	0												NaN	NaN	0.247281	NaN										NaN	NaN	1.52998	NaN											NaN	NaN	20	NaN
		0	2.95082	0	0.983607												NaN	0.143453	NaN	0.0966501										NaN	0.968936	NaN	0.404214											NaN	10.6667	NaN	7
		2.06897	0	0	0.983607												0.38192	NaN	NaN	0.0687254										3.36369	NaN	NaN	0.490025											21	NaN	NaN	21
		0	0.983607	4.13793	0.983607												NaN	0.42067	0.0798327	0.173979										NaN	4.27423	0.335571	1.14965											NaN	33	7	14
		0	0.983607	0	0.983607												NaN	0.322209	NaN	0.771798										NaN	2.27059	NaN	7.25276											NaN	15	NaN	17
		2.06897	1.96721	2.06897	0.983607												0.141094	0.342914	0.232617	0.0763391										1.54416	3.38759	3.09181	0.676957											28	21.5	18	20
		0	0	2.06897	0.983607												NaN	NaN	0.151141	0.238581										NaN	NaN	1.9665	2.13609											NaN	NaN	29	13
		2.06897	1.96721	0	0.983607												0.0616523	0.0782878	NaN	0.0630017										0.317319	0.543611	NaN	1.60505											10	13.5	NaN	52
		2.06897	0.983607	2.06897	0												0.119453	0.414254	0.240551	NaN										0.942766	1.70643	1.34668	NaN											29	9	16	NaN
		0	0	0	2.95082												NaN	NaN	NaN	0.130268										NaN	NaN	NaN	1.28991											NaN	NaN	NaN	15.6667
		0	1.96721	0	0.983607												NaN	0.209032	NaN	0.0931033										NaN	1.86822	NaN	0.379242											NaN	18.5	NaN	12
		2.06897	0.983607	0	0.983607												1.36456	1.18179	NaN	0.131631										15.3098	12.782	NaN	0.74187											36	32	NaN	14
		2.06897	0	2.06897	1.96721												0.223677	NaN	0.0584155	0.0913196										2.90372	NaN	0.464291	0.686767											31	NaN	12	10.5
		0	3.93443	0	1.96721												NaN	0.152951	NaN	0.107306										NaN	0.972758	NaN	1.00606											NaN	13.25	NaN	22
		0	0.983607	0	0.983607												NaN	0.917269	NaN	0.205903										NaN	6.39488	NaN	1.49871											NaN	13	NaN	16
		0	0.983607	0	0												NaN	0.693442	NaN	NaN										NaN	5.90252	NaN	NaN											NaN	22	NaN	NaN
		0	0.983607	0	0												NaN	0.643745	NaN	NaN										NaN	8.66835	NaN	NaN											NaN	28	NaN	NaN
		0	0.983607	2.06897	0.983607												NaN	0.182133	0.373785	0.238642										NaN	1.06579	4.53496	3.03396											NaN	18	33	39
		2.06897	1.96721	2.06897	0.983607												0.198659	0.178159	0.4038	0.660849										1.08819	2.15208	5.03143	9.80416											16	16	25	33
		0	1.96721	2.06897	0.983607												NaN	0.283086	0.260142	0.0885827										NaN	2.15251	2.06849	0.487985											NaN	16.5	18	14
		2.06897	1.96721	0	0.983607												0.122652	0.315545	NaN	0.754163										1.13451	2.29344	NaN	13.3074											19	15.5	NaN	42
		0	2.95082	0	0.983607												NaN	0.798628	NaN	0.491658										NaN	5.08537	NaN	6.34964											NaN	12.3333	NaN	21
		0	1.96721	2.06897	0.983607												NaN	0.311019	0.541371	0.374331										NaN	2.9291	7.4943	4.37862											NaN	21	23	19
		2.06897	1.96721	0	0.983607												0.0508607	0.149454	NaN	0.500464										0.324798	0.876086	NaN	7.09285											10	13.5	NaN	33
		0	1.96721	2.06897	0.983607												NaN	0.168484	0.110318	0.355995										NaN	1.17127	1.46386	4.68298											NaN	20	20	35
		2.06897	1.96721	0	0.983607												0.131982	0.178546	NaN	0.133245										0.665562	1.13204	NaN	1.60215											12	14	NaN	21
		2.06897	0.983607	2.06897	0												0.0508154	0.469076	0.352289	NaN										0.2281	3.47704	6.7442	NaN											9	15	43	NaN
		2.06897	0.983607	0	0.983607												0.0692712	0.247032	NaN	1.13147										0.632396	1.58147	NaN	12.4614											14	14	NaN	28
		2.06897	0.983607	0	1.96721												0.0863445	0.253974	NaN	0.347339										0.55011	1.82309	NaN	4.28543											13	14	NaN	25
		2.06897	0.983607	0	0.983607												0.0503635	0.292195	NaN	0.675691										0.266105	1.62193	NaN	10.2381											13	14	NaN	42
		2.06897	0.983607	0	1.96721												0.522576	0.279535	NaN	0.495234										3.72965	1.60115	NaN	7.40012											17	25	NaN	38.5
		0	0.983607	4.13793	0												NaN	0.243952	0.228834	NaN										NaN	1.88411	1.86199	NaN											NaN	22	15.5	NaN
		0	0.983607	0	1.96721												NaN	0.317627	NaN	0.45803										NaN	1.59025	NaN	7.63298											NaN	11	NaN	27
		2.06897	0.983607	0	0.983607												0.450442	0.950181	NaN	0.401617										5.9034	16.9047	NaN	4.98514											28	80	NaN	21
		0	1.96721	0	1.96721												NaN	0.682727	NaN	0.182049										NaN	4.94212	NaN	1.88273											NaN	9.5	NaN	29.5
		0	3.93443	0	0.983607												NaN	0.207044	NaN	0.236872										NaN	1.5118	NaN	1.92674											NaN	14.25	NaN	17
		0	1.96721	2.06897	0												NaN	0.107665	0.565411	NaN										NaN	0.758466	23.8412	NaN											NaN	13	112	NaN
		0	1.96721	0	0.983607												NaN	0.241837	NaN	0.170865										NaN	1.32524	NaN	3.1957											NaN	8	NaN	46
		0	2.95082	2.06897	1.96721												NaN	0.207888	0.945336	1.4841										NaN	1.23766	7.92367	17.505											NaN	10.6667	14	18
		2.06897	0.983607	2.06897	0.983607												0.133807	0.18667	0.550598	0.459353										1.13366	0.745778	5.51777	3.43651											20	10	28	27
		2.06897	0	0	1.96721												0.211301	NaN	NaN	0.855183										1.65111	NaN	NaN	12.3175											19	NaN	NaN	27.5
		4.13793	2.95082	0	0.983607												0.0882933	0.131082	NaN	1.96261										0.577441	0.853086	NaN	38.7315											9.5	12.6667	NaN	49
		0	0	0	1.96721												NaN	NaN	NaN	0.93398										NaN	NaN	NaN	12.5382											NaN	NaN	NaN	22
		0	0.983607	2.06897	0												NaN	1.20734	0.154875	NaN										NaN	14.4834	2.85435	NaN											NaN	37	35	NaN
		0	0	2.06897	0.983607												NaN	NaN	0.879962	0.896243										NaN	NaN	12.5309	12.0975											NaN	NaN	20	19
		0	0.983607	2.06897	0.983607												NaN	0.627157	0.615544	0.29992										NaN	8.04388	10.2154	3.25406											NaN	38	33	13
		0	0.983607	2.06897	0.983607												NaN	0.399911	0.272275	0.377762										NaN	5.66016	3.45916	3.62705											NaN	28	23	18
		2.06897	0	2.06897	1.96721												0.0798511	NaN	0.141012	0.234322										0.822141	NaN	0.841103	3.4924											14	NaN	10	30
		0	2.95082	2.06897	1.96721												NaN	0.0629151	0.240581	0.113477										NaN	0.640196	2.19291	1.44725											NaN	18.6667	16	18.5
		0	0.983607	0	0.983607												NaN	0.463801	NaN	0.999625										NaN	5.17631	NaN	15.3647											NaN	27	NaN	32
		2.06897	0.983607	0	0.983607												0.0660939	0.231957	NaN	0.561679										0.537182	2.07404	NaN	6.29862											15	13	NaN	21
		2.06897	0	0	0.983607												0.260181	NaN	NaN	1.37357										2.69284	NaN	NaN	17.3156											30	NaN	NaN	37
		0	1.96721	0	0.983607												NaN	0.161489	NaN	1.06933										NaN	1.20737	NaN	26.9818											NaN	21	NaN	51
		2.06897	0	0	0.983607												0.299854	NaN	NaN	0.213474										2.45838	NaN	NaN	1.22143											19	NaN	NaN	14
		0	0.983607	0	1.96721												NaN	1.35077	NaN	0.250268										NaN	17.7269	NaN	2.51574											NaN	55	NaN	18.5
		0	1.96721	0	1.96721												NaN	0.441719	NaN	0.749786										NaN	5.74887	NaN	8.36912											NaN	21	NaN	18.5
		0	0.983607	2.06897	0												NaN	0.738909	0.394142	NaN										NaN	9.0257	3.30255	NaN											NaN	19	17	NaN
		0	0.983607	2.06897	0												NaN	0.25611	0.713367	NaN										NaN	1.97217	11.8084	NaN											NaN	23	31	NaN
		2.06897	0.983607	2.06897	0												0.275685	0.521316	0.0575521	NaN										2.89042	6.54445	0.570942	NaN											21	31	19	NaN
		0	0.983607	0	0.983607												NaN	0.465956	NaN	1.62336										NaN	7.15793	NaN	19.8787											NaN	32	NaN	32
		0	0.983607	0	0.983607												NaN	0.641679	NaN	1.51524										NaN	9.43515	NaN	11.8927											NaN	30	NaN	28
		0	0.983607	0	0.983607												NaN	0.682746	NaN	0.973946										NaN	8.18402	NaN	14.3746											NaN	40	NaN	33
		0	0	0	0.983607												NaN	NaN	NaN	0.412783										NaN	NaN	NaN	3.48348											NaN	NaN	NaN	46
		0	0	0	0.983607												NaN	NaN	NaN	0.831531										NaN	NaN	NaN	6.2356											NaN	NaN	NaN	25
		0	0.983607	0	0.983607												NaN	0.671388	NaN	0.160228										NaN	8.47567	NaN	1.81908											NaN	33	NaN	21
		0	0.983607	0	0.983607												NaN	0.718549	NaN	0.411551										NaN	8.46251	NaN	2.80155											NaN	29	NaN	20
		0	0.983607	0	1.96721												NaN	0.22705	NaN	0.232852										NaN	1.25083	NaN	2.15129											NaN	15	NaN	19
		2.06897	0	2.06897	0.983607												0.348146	NaN	0.0790099	0.304153										2.21039	NaN	0.492799	1.73569											32	NaN	15	9
		2.06897	0.983607	0	1.96721												0.289155	0.170354	NaN	0.15248										2.3103	1.46237	NaN	1.45888											16	21	NaN	23
		0	1.96721	2.06897	0.983607												NaN	0.179798	0.0598156	0.0819763										NaN	1.63074	0.363929	0.804054											NaN	17	12	23
		0	0.983607	2.06897	0.983607												NaN	0.0800283	0.247502	0.0896676										NaN	0.983452	2.64819	0.990568											NaN	18	19	18
		0	0	0	0.983607												NaN	NaN	NaN	1.52641										NaN	NaN	NaN	16.429											NaN	NaN	NaN	20
		2.06897	2.95082	0	1.96721												0.0565828	0.0576679	NaN	0.258408										0.570381	0.638777	NaN	2.46101											18	17.3333	NaN	19
		0	1.96721	0	0.983607												NaN	0.17878	NaN	0.781762										NaN	3.23761	NaN	7.67352											NaN	37.5	NaN	17
		0	0.983607	2.06897	0.983607												NaN	0.422805	0.13653	1.02893										NaN	2.65542	0.934836	10.5106											NaN	14	11	29
		0	2.95082	0	0.983607												NaN	0.15276	NaN	1.50952										NaN	1.37111	NaN	20.466											NaN	12.3333	NaN	34
		2.06897	0	2.06897	2.95082												0.23024	NaN	0.327668	0.295604										1.87675	NaN	5.51466	1.39604											23	NaN	24	13.6667
		2.06897	0	0	1.96721												0.373073	NaN	NaN	0.215756										2.25453	NaN	NaN	2.17484											21	NaN	NaN	23.5
		2.06897	0.983607	2.06897	0.983607												1.33054	1.15153	0.0664724	0.183693										12.2432	11.8379	0.933257	2.01929											30	29	25	30
		2.06897	0	0	0.983607												0.604533	NaN	NaN	1.36709										3.77482	NaN	NaN	10.8613											22	NaN	NaN	24
		0	0.983607	0	1.96721												NaN	0.262395	NaN	0.216561										NaN	1.48804	NaN	2.13053											NaN	15	NaN	19.5
		0	0	0	1.96721												NaN	NaN	NaN	0.548359										NaN	NaN	NaN	6.40135											NaN	NaN	NaN	24
		2.06897	0	0	0.983607												0.281178	NaN	NaN	0.949421										2.14619	NaN	NaN	10.5328											14	NaN	NaN	36
		0	0.983607	0	0.983607												NaN	0.289842	NaN	1.09263										NaN	2.55841	NaN	10.9374											NaN	18	NaN	30
		2.06897	0	0	0.983607												0.602845	NaN	NaN	0.978687										6.30291	NaN	NaN	9.92751											32	NaN	NaN	35
		0	1.96721	2.06897	0												NaN	0.521032	0.325377	NaN										NaN	5.29546	2.10447	NaN											NaN	25	68	NaN
		2.06897	0	0	1.96721												0.28817	NaN	NaN	0.213536										2.0699	NaN	NaN	1.58652											14	NaN	NaN	16.5
		0	0.983607	0	0.983607												NaN	0.224043	NaN	0.238644										NaN	3.45591	NaN	1.68389											NaN	41	NaN	22
		2.06897	0.983607	2.06897	0.983607												0.0723197	0.175895	0.0676867	0.390203										0.529768	2.57128	0.488672	3.88867											13	34	14	24
		0	0.983607	2.06897	0												NaN	0.132962	0.0673371	NaN										NaN	1.88786	0.783364	NaN											NaN	35	21	NaN
		0	0	0	0												NaN	NaN	NaN	NaN										NaN	NaN	NaN	NaN											NaN	NaN	NaN	NaN
		0	0	0	0.983607												NaN	NaN	NaN	0.234583										NaN	NaN	NaN	1.51145											NaN	NaN	NaN	16
		0	0.983607	0	0.983607												NaN	0.563595	NaN	0.0769611										NaN	8.40587	NaN	0.596541											NaN	37	NaN	24
		0	0.983607	2.06897	0.983607												NaN	0.96332	0.174896	0.122545										NaN	13.161	1.01659	1.5591											NaN	30	13	24
		0	0.983607	2.06897	2.95082												NaN	0.212711	0.204465	0.146084										NaN	1.82553	1.39505	1.48656											NaN	30	10	15.3333
		0	2.95082	2.06897	0.983607												NaN	0.16876	0.219616	0.0876494										NaN	1.31572	1.56549	0.629672											NaN	12	18	12
		0	0.983607	2.06897	1.96721												NaN	0.172105	0.107358	0.252812										NaN	1.24171	0.525714	1.79488											NaN	21	10	9
				0	2.95082														NaN	0.0945011												NaN	1.16127													NaN	20.3333
				0	1.96721														NaN	0.0693539												NaN	0.652355													NaN	20.5
				4.13793	0.983607														0.139759	0.149098												0.891467	0.648086													12	53
				0	0.983607														NaN	0.272028												NaN	2.23643													NaN	27
				2.06897	0.983607														0.05281	0.0986465												0.641844	0.886919													18	22
				0	0														NaN	NaN												NaN	NaN													NaN	NaN
				4.13793	0														0.216014	NaN												1.62837	NaN													17	NaN
				0	1.96721														NaN	0.117889												NaN	1.15271													NaN	20
				2.06897	0.983607														0.42097	0.305288												3.78444	2.16295													11	9
				0	1.96721														NaN	0.16036												NaN	1.50056													NaN	15.5
				0	1.96721														NaN	0.133158												NaN	1.00899													NaN	16.5
				0	2.95082														NaN	0.19234												NaN	1.53991													NaN	15.6667
				0	1.96721														NaN	0.0734541												NaN	0.536891													NaN	15
				2.06897	1.96721														0.0767102	0.0646019												0.44846	0.523195													9	11
				0	1.96721														NaN	0.163419												NaN	1.19909													NaN	16.5
				0	2.95082														NaN	0.181324												NaN	2.05355													NaN	18.3333
				0	1.96721														NaN	0.116124												NaN	0.830585													NaN	10.5
				2.06897	0														0.0979811	NaN												0.529118	NaN													14	NaN
				2.06897	0														0.226986	NaN												2.85083	NaN													24	NaN
				0	0.983607														NaN	0.0824188												NaN	0.387506													NaN	11
				0	0.983607														NaN	0.0981124												NaN	1.30655													NaN	25
				0	0.983607														NaN	0.153225												NaN	1.63393													NaN	31
				0	0.983607														NaN	0.0765286												NaN	0.565136													NaN	18
				0	1.96721														NaN	0.170115												NaN	1.54043													NaN	18.5
				2.06897	1.96721														0.184236	0.0735135												0.888376	0.88425													12	20
				0	0.983607														NaN	1.28356												NaN	31.0868													NaN	44
				0	0.983607														NaN	0.426223												NaN	4.54311													NaN	30
				0	0														NaN	NaN												NaN	NaN													NaN	NaN
				0	0.983607														NaN	0.0963424												NaN	0.592115													NaN	24
				0	0														NaN	NaN												NaN	NaN													NaN	NaN
				0	0.983607														NaN	0.170639												NaN	3.74044													NaN	44
				0	0.983607														NaN	0.059324												NaN	0.577514													NaN	14
				0	0.983607														NaN	1.10552												NaN	10.6494													NaN	26
				0	0.983607														NaN	0.215004												NaN	3.86549													NaN	22
				0	1.96721														NaN	0.159482												NaN	1.95686													NaN	22.5
				0	0.983607														NaN	0.283502												NaN	2.04654													NaN	14
				0	2.95082														NaN	0.175944												NaN	1.38883													NaN	14
				0	3.93443														NaN	0.123025												NaN	1.01027													NaN	12.75
				0	1.96721														NaN	0.279781												NaN	2.26646													NaN	15
				0	1.96721														NaN	0.253044												NaN	2.51709													NaN	22.5
				0	1.96721														NaN	0.169696												NaN	1.71672													NaN	21.5
				0	1.96721														NaN	0.17458												NaN	2.17329													NaN	27
				2.06897	0														0.212065	NaN												1.38141	NaN													17	NaN
				2.06897	0.983607														0.190702	0.0785539												1.3955	1.06808													16	22
				0	0.983607														NaN	0.347534												NaN	2.9976													NaN	14
				0	2.95082														NaN	0.116632												NaN	1.03054													NaN	15
				0	1.96721														NaN	0.158145												NaN	1.44227													NaN	18.5
				0	2.95082														NaN	0.117736												NaN	0.952247													NaN	14.3333
				0	0.983607														NaN	0.257528												NaN	3.09676													NaN	23
				0	1.96721														NaN	0.151676												NaN	1.48178													NaN	17
				0	0.983607														NaN	0.315063												NaN	2.77891													NaN	17
				0	0.983607														NaN	0.0544978												NaN	0.682142													NaN	17
				0	1.96721														NaN	0.0862235												NaN	0.940365													NaN	14
				2.06897	0.983607														0.265352	0.101759												1.5414	1.3881													10	19
				0	0.983607														NaN	0.254784												NaN	3.15152													NaN	18
				0	2.95082														NaN	0.0929057												NaN	1.06748													NaN	19.3333
				2.06897	0.983607														0.261159	0.0847763												2.39913	0.506519													21	11
				2.06897	0														0.321668	NaN												4.17897	NaN													26	NaN
				2.06897	0.983607														0.195552	0.458578												2.36646	3.09686													21	18
				0	0.983607														NaN	0.212443												NaN	1.67014													NaN	26
				2.06897	0.983607														0.188063	0.218552												1.51955	1.67616													14	20
				0	1.96721														NaN	0.0788386												NaN	0.766801													NaN	17
				2.06897	0														0.324093	NaN												3.47731	NaN													23	NaN
				2.06897	1.96721														0.223953	0.161127												2.49983	1.58488													22	23.5
				0	0.983607														NaN	0.107088												NaN	1.31585													NaN	23
				2.06897	0.983607														0.059829	0.0851286												0.331878	0.752782													7	19
				2.06897	0.983607														0.0674613	0.0659043												0.556562	0.83528													17	24
				0	0														NaN	NaN												NaN	NaN													NaN	NaN
				2.06897	0.983607														0.258597	0.205808												1.88426	1.6604													23	14
				2.06897	1.96721														0.139036	0.0775792												1.0016	0.815602													16	17.5
				4.13793	0.983607														0.126283	0.0891494												1.14028	0.637192													13.5	16
				2.06897	0														0.199156	NaN												1.71659	NaN													26	NaN
				0	1.96721														NaN	0.144688												NaN	1.67598													NaN	21
				0	1.96721														NaN	0.109651												NaN	1.27604													NaN	19
				0	1.96721														NaN	0.119936												NaN	1.55139													NaN	26
				0	1.96721														NaN	0.249238												NaN	3.15607													NaN	21.5
				0	1.96721														NaN	0.278054												NaN	4.55939													NaN	29
				0	1.96721														NaN	0.137605												NaN	1.40853													NaN	13.5
				0	1.96721														NaN	0.127444												NaN	0.907076													NaN	15.5
				0	1.96721														NaN	0.0973512												NaN	1.17564													NaN	18.5
				0	0.983607														NaN	0.182137												NaN	2.48978													NaN	28
				0	0.983607														NaN	0.215446												NaN	2.14602													NaN	16
				0	0.983607														NaN	0.0593779												NaN	0.622022													NaN	19
				0	0.983607														NaN	0.0502771												NaN	0.614276													NaN	20
				0	0														NaN	NaN												NaN	NaN													NaN	NaN
				0	0.983607														NaN	0.0845953												NaN	0.909881													NaN	18
				2.06897	0														0.117716	NaN												1.40573	NaN													28	NaN
				0	1.96721														NaN	0.0783215												NaN	0.697													NaN	17.5
				0	0.983607														NaN	0.294151												NaN	2.85171													NaN	17
				2.06897	0														0.127352	NaN												0.853745	NaN													12	NaN
				2.06897	2.95082														0.0827164	0.102612												0.494098	0.763812													18	16.3333
				0	1.96721														NaN	0.110271												NaN	0.820655													NaN	13.5
				0	0.983607														NaN	0.163058												NaN	1.02702													NaN	16
				0	0.983607														NaN	0.300298												NaN	3.88831													NaN	39
				2.06897	0.983607														0.0707274	0.14755												0.350279	1.46459													10	14
				0	2.95082														NaN	0.0940345												NaN	0.771394													NaN	15
				2.06897	0														0.166885	NaN												1.25301	NaN													19	NaN
				0	0.983607														NaN	0.138526												NaN	1.01235													NaN	17
				0	1.96721														NaN	0.100505												NaN	0.918999													NaN	19.5
				0	1.96721														NaN	0.0831246												NaN	0.556529													NaN	18
				0	0.983607														NaN	0.182444												NaN	1.50276													NaN	20
				0	0.983607														NaN	0.14934												NaN	1.57998													NaN	27
				0	0.983607														NaN	0.116624												NaN	0.809238													NaN	15
				2.06897	0.983607														0.059099	0.0661956												0.558658	0.674702													12	14
				2.06897	0.983607														0.0553202	0.0706392												0.244581	0.808554													12	20
				0	1.96721														NaN	0.165929												NaN	1.2989													NaN	21
				0	0.983607														NaN	0.115416												NaN	0.604373													NaN	18
				0	0.983607														NaN	0.212223												NaN	1.89217													NaN	18
				0	0.983607														NaN	0.197211												NaN	1.28612													NaN	15
				0	1.96721														NaN	0.105679												NaN	0.880123													NaN	18
				0	1.96721														NaN	0.16982												NaN	1.51315													NaN	21
				0	0.983607														NaN	0.058511												NaN	0.6862													NaN	19
				0	0														NaN	NaN												NaN	NaN													NaN	NaN
				0	0.983607														NaN	0.0524172												NaN	0.536277													NaN	18
				0	0.983607														NaN	0.0673005												NaN	0.654403													NaN	19
				0	1.96721														NaN	0.0942838												NaN	0.857793													NaN	16
				2.06897	0														0.127352	NaN												0.853745	NaN													12	NaN
				2.06897	2.95082														0.0827164	0.102612												0.494098	0.763812													18	16.3333
				0	1.96721														NaN	0.110271												NaN	0.820655													NaN	13.5
				0	0.983607														NaN	0.163058												NaN	1.02702													NaN	16
				0	0.983607														NaN	0.300298												NaN	3.88831													NaN	39
				2.06897	0.983607														0.0707274	0.14755												0.350279	1.46459													10	14
				0	2.95082														NaN	0.0940345												NaN	0.771394													NaN	15
				2.06897	0														0.166885	NaN												1.25301	NaN													19	NaN
				0	0.983607														NaN	0.138526												NaN	1.01235													NaN	17
				0	1.96721														NaN	0.100505												NaN	0.918999													NaN	19.5
				0	1.96721														NaN	0.0831246												NaN	0.556529													NaN	18
				0	0.983607														NaN	0.182444												NaN	1.50276													NaN	20
				0	0.983607														NaN	0.14934												NaN	1.57998													NaN	27
				0	0.983607														NaN	0.116624												NaN	0.809238													NaN	15
				2.06897	0.983607														0.059099	0.0661956												0.558658	0.674702													12	14
				2.06897	0.983607														0.0553202	0.0706392												0.244581	0.808554													12	20
				0	1.96721														NaN	0.165929												NaN	1.2989													NaN	21
				0	0.983607														NaN	0.115416												NaN	0.604373													NaN	18
				0	0.983607														NaN	0.212223												NaN	1.89217													NaN	18
				0	0.983607														NaN	0.197211												NaN	1.28612													NaN	15
				0	1.96721														NaN	0.105679												NaN	0.880123													NaN	18
				0	1.96721														NaN	0.16982												NaN	1.51315													NaN	21
				0	0.983607														NaN	0.058511												NaN	0.6862													NaN	19
				0	0														NaN	NaN												NaN	NaN													NaN	NaN
				0	0.983607														NaN	0.12065												NaN	0.8144													NaN	16
				0	0.983607														NaN	0.0906915												NaN	0.710648													NaN	18
				0	0.983607														NaN	0.29959												NaN	1.39491													NaN	14
				0	0.983607														NaN	0.480906												NaN	2.47085													NaN	8
				0	0.983607														NaN	0.228647												NaN	1.76337													NaN	21
				0	0.983607														NaN	0.0509995												NaN	0.574283													NaN	24
				0	0.983607														NaN	0.147053												NaN	1.45942													NaN	21
				0	0.983607														NaN	0.149713												NaN	0.790168													NaN	17
				0	1.96721														NaN	0.147804												NaN	1.19796													NaN	16
				0	2.95082														NaN	0.102721												NaN	0.604743													NaN	14
	mean	0.817241	1.16066	0.809852	1.22248											mean	0.299634	0.402155	0.192439	0.27913									mean	2.63154	4.15488	2.02132	2.98942										mean	18.8247	21.2596	18.937	20.5507
	std	1.05553	0.869537	1.12602	0.78864											std	0.309585	0.344582	0.16287	0.312758									std	3.25607	4.95146	2.90343	4.58117										std	7.83202	10.5246	13.6488	8.72923
	n	200	200	350	350											n	77	156	127	296									n	77	156	127	296										n	77	156	127	296
	sem	0.0746373	0.0614855	0.0601884	0.0421546											sem	0.0352805	0.0275886	0.0144523	0.0181787									sem	0.371064	0.396434	0.257638	0.266275										sem	0.892542	0.84264	1.21113	0.507376

## Sheet: f
5-HT-evoked Ca2+ activity
Heatmap_Control_5-HT2A antagonist	cells	n=75 ROIS, n=2 mice
Time (s)/ROIs	ROI 1	ROI 2	ROI 3	ROI 4	ROI 5	ROI 6	ROI 7	ROI 8	ROI 9	ROI 10	ROI 11	ROI 12	ROI 13	ROI 14	ROI 15	ROI 16	ROI 17	ROI 18	ROI 19	ROI 20	ROI 21	ROI 22	ROI 23	ROI 24	ROI 25	ROI 26	ROI 27	ROI 28	ROI 29	ROI 30	ROI 31	ROI 32	ROI 33	ROI 34	ROI 35	ROI 36	ROI 37	ROI 38	ROI 39	ROI 40	ROI 41	ROI 42	ROI 43	ROI 44	ROI 45	ROI 46	ROI 47	ROI 48	ROI 49
1	0.0226489	0.0251808	0.0326394	0.0142656	0.0854887	0.0139159	0.0575145	0.00960955	0.232912	0.0296477	0.00833801	0.0231368	0.00974202	0.0468883	0.0356759	0.0306242	0.0176842	0.0153719	0.0190136	0.0189969	0.0342744	0.00827223	0.00460408	0.0157575	0.00980667	0.0268654	0.0201385	0.0156142	0.0322703	0.0161911	0.0303927	0.0135202	0.026659	0.0281304	0.0276973	0.0206573	0.0103659	0.0271937	0.0276938	0.0177234	0.0242013	0.0201375	0	0	0	0.0076222	0	0	0.00267946
2	0.0183514	0.0214841	0.0348822	0.0127719	0.0634458	0.0111583	0.0582469	0.128519	0.229407	0.0264954	0.00880386	0.015693	0.020685	0.0470325	0.0330462	0.0258762	0.0159751	0.0145348	0.0208905	0.0120558	0.0281436	0.00656612	0.00565118	0.0126894	0.0208878	0.0261425	0.0155556	0.0143719	0.0254547	0.015491	0.0231773	0.0138581	0.0197848	0.0340705	0.020674	0.0253419	0.0105136	0.0228773	0.0294823	0.0192636	0.0210552	0.0208161	0	0	0	0.0155475	0	0	0.00821738
3	0.0144861	0.0165309	0.0356804	0.0110359	0.040486	0.00744002	0.0938798	0.249828	0.205322	0.0252203	0.00818637	0.00921021	0.0304959	0.042744	0.0332485	0.0213027	0.0134413	0.014395	0.0189465	0.0114499	0.0201757	0.00628196	0.0090213	0.00899462	0.025036	0.0233707	0.010421	0.0139767	0.0151154	0.0140915	0.0150544	0.0118237	0.0133501	0.0391887	0.0154065	0.0246249	0.0086624	0.0181358	0.0280382	0.0209531	0.0200793	0.019578	0.00313572	0	0	0.0205221	0	0	0.0122925
4	0.0113429	0.0115993	0.0310852	0.0106644	0.0179707	0.00419772	0.16744	0.32715	0.153032	0.0230477	0.00663476	0.00451673	0.0383272	0.0337223	0.0338784	0.0169605	0.0117078	0.0134994	0.0130665	0.0165542	0.013384	0.00704334	0.0154888	0.00594504	0.0236498	0.0172329	0.00641116	0.0135721	0.00538408	0.0112865	0.00707787	0.00795752	0.00724235	0.0417434	0.0111588	0.0178699	0.00441932	0.0148439	0.0233307	0.0198743	0.0220355	0.0158402	0.00749722	0.00843799	0.00291362	0.0229606	0.00342312	0.000879741	0.0156992
5	0.01059	0.00981517	0.0208307	0.0112021	0.00655464	0.00446344	0.234737	0.288408	0.0928849	0.0197228	0.00554289	0.00427429	0.0412809	0.0257911	0.0322015	0.0153359	0.0126796	0.012302	0.00728424	0.021808	0.0134133	0.00969297	0.0229779	0.0055208	0.0212979	0.0117368	0.00667749	0.0126456	0.00700707	0.00808376	0.00404946	0.00606919	0.00417063	0.0396372	0.00836596	0.0105812	0.000990739	0.0155534	0.0178545	0.0150779	0.025661	0.0119377	0.0115539	0.0242457	0.00498752	0.0245192	0.0114746	0.00400541	0.0186813
6	0.0101956	0.00895793	0.00942048	0.00917281	0.00304121	0.00619413	0.236461	0.170294	0.0456075	0.015411	0.00499207	0.0051246	0.0388411	0.0215182	0.0259121	0.0145571	0.0130954	0.0118766	0.00489468	0.0193185	0.01587	0.0137402	0.026918	0.00508357	0.0219594	0.0106093	0.00876487	0.00949234	0.0177984	0.00495259	0.00392339	0.00709226	0.00277245	0.0329161	0.00492599	0.0084109	0.00158324	0.0158267	0.0125919	0.0094463	0.0252709	0.00984622	0.0148978	0.0371099	0.00652089	0.028588	0.0204623	0.00885573	0.0222455
7	0.0082796	0.00593286	0.00318923	0.00772935	0.00182597	0.00518772	0.174489	0.0667058	0.0179561	0.0118266	0.00415191	0.00351614	0.0315906	0.0183068	0.0186891	0.0120053	0.00949867	0.0125392	0.00502921	0.0124041	0.0130253	0.0192018	0.0256294	0.00227805	0.0216784	0.0118506	0.00932266	0.0047945	0.0233091	0.00283429	0.00253935	0.00751176	0.00219172	0.0240017	0.00217168	0.0090945	0.00559265	0.0114572	0.00696218	0.00705764	0.0194122	0.00919675	0.0169277	0.0446419	0.00759217	0.0342593	0.0266591	0.013526	0.026329
8	0.00473515	0.00218765	0.0023192	0.0129566	0.000768693	0.00108389	0.1001	0.0209657	0.00453218	0.00861971	0.00260278	0.000200681	0.0234981	0.0136341	0.0134789	0.00707963	0.00409036	0.0113459	0.00636444	0.00768217	0.00658263	0.0263013	0.02124	0	0.018078	0.00959594	0.00894091	0.00164839	0.0159712	0.00207288	0	0.00508688	0.00220231	0.0158627	0.00125753	0.00768274	0.0095159	0.00487501	0.00239701	0.0067652	0.0120097	0.00874344	0.0180281	0.0474212	0.00788577	0.0392097	0.0291	0.017356	0.0308499
9	0.00121006	0.000660117	0.00202781	0.0193838	0.000209517	0	0.0518717	0.00926859	0	0.00524375	0.000459068	0	0.0195613	0.00800497	0.00948549	0.00251226	0.00128339	0.00739038	0.00883414	0.00567001	0.00431921	0.0337789	0.0163487	0.00119629	0.012974	0.00366844	0.00907921	0.00322245	0.00455911	0.00136702	0	0.00171299	0.00209062	0.00983196	0.000761697	0.00410148	0.0114147	0.00107871	0.000519805	0.00519067	0.00692425	0.00858462	0.0195385	0.0481579	0.00746359	0.0423708	0.0312967	0.0209638	0.0344088
10	0	0.000550444	0	0.0154001	0	0	0.0271564	0.00329395	0	0.000475242	0	0.00192253	0.0198896	0.00279994	0.00543058	0.000857285	0.00199819	0.00430773	0.0115749	0.00356458	0.00631954	0.0355375	0.0109883	0.00547781	0.00798558	0	0.0078598	0.00933855	0.000580031	0	0	0	0.000551267	0.00530355	0	0.00115131	0.0126515	0.000375236	0.000325536	0.00223955	0.00431262	0.00895697	0.0217611	0.0491251	0.00672746	0.043291	0.0351733	0.0236325	0.0349065
11	0	0.000315321	0	0.0029792	0	0	0.00841442	0	0	0	0	0.00315	0.0195918	0	0.00163487	0.000701949	0.0060573	0.0037366	0.0125725	0.00164527	0.00532674	0.0252337	0.00384569	0.00794616	0.00363833	0	0.00371619	0.0173271	0.00472601	0	0.00134185	0	0	0.00108877	0	0	0.0148049	0	0.000403821	0	0.002258	0.00825039	0.0230649	0.0508882	0.00587687	0.0412462	0.0375708	0.0245665	0.0329418
12	0.000693988	0.00277982	0	0	0	0.00193798	0	0	0.00354975	0.00816471	0	0.00208947	0.0166822	0	0	0.000333543	0.0155735	0.00369017	0.0116798	0.00226864	0.00083232	0.00864221	0	0.00764612	0.000867434	0	0.000237543	0.0279674	0.0127167	0	0.00252975	0	0	0	0	0	0.0174722	0	0.00242252	0	0.0010661	0.00620063	0.0226026	0.0530512	0.00542884	0.0365818	0.0361667	0.0253753	0.0315755
13	0.00368871	0.00849961	0.00125319	0	5.85153e-05	0.00281205	0	0	0.0229975	0.0510974	0.000851412	0.0030419	0.0133544	0	0	0	0.027704	0.00220938	0.00940468	0.00360878	0	0	0	0.00663955	0	0.00296385	9.33062e-05	0.0425579	0.0217489	0.000613128	0.00390272	0.00212172	0	0	0.00349212	0.00127764	0.0181654	7.64853e-05	0.00726014	0	0.000746529	0.00481311	0.0214803	0.0549976	0.00553467	0.0313155	0.0336282	0.0272105	0.0317493
14	0.0081869	0.0129916	0.00593068	0.000958226	0.00673812	0.00313402	0	0.0412495	0.0780559	0.103502	0.00146489	0.00972086	0.0123933	0.00277837	0.000192925	0.000677815	0.0337128	0.000508974	0.00736831	0.0032334	0.00448658	0.00304604	0.00142234	0.00722543	0	0.0120295	0.00211845	0.0569568	0.03146	0.00282056	0.00852318	0.00732921	0.00533004	0.00268654	0.00850087	0.0059946	0.0167489	0.00568007	0.0142753	0.00265093	0.00078792	0.00695529	0.0213507	0.0575265	0.00541077	0.0276153	0.0340017	0.0284245	0.031931
15	0.0126602	0.0122035	0.00978392	0.00537317	0.01465	0.00477556	0.000842453	0.117691	0.177225	0.12009	0.00346183	0.0179428	0.0114702	0.00790264	0.0098474	0.00375003	0.0280582	0	0.0066825	0.00107575	0.0136531	0.00915626	0.00886932	0.0084941	0.000895679	0.0207115	0.00347068	0.0603902	0.0384902	0.00340378	0.0153632	0.0098207	0.0105761	0.00801439	0.0135489	0.010062	0.0152074	0.0115966	0.0210695	0.00920871	0	0.0111807	0.0214514	0.0620084	0.00376641	0.0244984	0.0365404	0.0258678	0.0309397
16	0.0158179	0.0100983	0.0141145	0.0112438	0.0241386	0.00801753	0.00196691	0.184794	0.290187	0.0922005	0.00730063	0.0226377	0.00815896	0.0112301	0.0276314	0.00771303	0.0174335	0	0.00852027	0	0.021103	0.00913133	0.0116941	0.00903311	0.00612168	0.0220753	0.00422349	0.0485821	0.0405346	0.00459845	0.0207426	0.00864549	0.0128327	0.0124049	0.0187847	0.00932453	0.0153484	0.0131014	0.0268524	0.0123293	0	0.0145211	0.0202539	0.0690952	0.00153849	0.0198356	0.0384436	0.0199819	0.0293552
17	0.0164174	0.0114529	0.019494	0.0167572	0.033236	0.0098595	0.00453953	0.213139	0.365439	0.0545984	0.0100737	0.0233229	0.00307633	0.0130942	0.0457926	0.0111374	0.0111844	0	0.0120512	0.000478186	0.0236806	0.00508734	0.00973362	0.00824113	0.010725	0.0180277	0.00432054	0.0291542	0.0375121	0.00625336	0.0207505	0.00597331	0.0124007	0.0149072	0.0224586	0.00433094	0.015542	0.00963721	0.0315935	0.0121582	0.00157566	0.0154856	0.0176688	0.0794331	0.00111086	0.0151802	0.0395074	0.0153549	0.0281558
18	0.0147941	0.0143421	0.0234087	0.0193314	0.0392649	0.00876328	0.0116913	0.195385	0.382788	0.0335634	0.0113136	0.0229212	0	0.0177852	0.0596442	0.0135479	0.0101326	0.00490338	0.0154274	0.00133012	0.0219489	0.00354937	0.00747353	0.0070285	0.0114533	0.014628	0.00308956	0.0132179	0.0308584	0.00604137	0.016548	0.00399989	0.0115449	0.0160137	0.0230708	0.00118544	0.0133202	0.00604314	0.0350652	0.0120427	0.00665886	0.0152301	0.0150706	0.096103	0.00320801	0.0148714	0.0415253	0.0157573	0.0277004
19	0.0132917	0.014535	0.0236905	0.0195168	0.0430987	0.00689318	0.0217206	0.140769	0.356955	0.030877	0.0137695	0.0233836	0	0.0284602	0.0749913	0.0155659	0.0101089	0.00803234	0.0179408	0.00114902	0.0188737	0.00637673	0.00720973	0.00726994	0.00952663	0.0126259	0.00165624	0.00539934	0.0228676	0.0046813	0.0143016	0.00363319	0.012338	0.0161849	0.0229167	0.00388999	0.00979454	0.00558605	0.036797	0.012378	0.0117809	0.0160373	0.0130813	0.121456	0.00610771	0.018951	0.0439978	0.0190882	0.0268253
20	0.0136803	0.0132737	0.0218934	0.0206479	0.0481842	0.00605635	0.0302762	0.076228	0.305187	0.0491693	0.0177072	0.0247988	0.00438618	0.0418182	0.0976443	0.0182747	0.0109129	0.00666774	0.019717	0.00181374	0.0168041	0.0102339	0.00811331	0.0111605	0.00776195	0.0109331	0.00280205	0.00539311	0.01693	0.00562711	0.0174988	0.0050332	0.0144772	0.0152921	0.0252812	0.0094473	0.00808308	0.00624482	0.0373262	0.0111728	0.0160155	0.018525	0.0106822	0.150258	0.00804789	0.0216969	0.0435874	0.019613	0.0230871
21	0.0148345	0.0148073	0.0204418	0.0272344	0.0553197	0.00589298	0.034433	0.0351222	0.241461	0.0842634	0.0215189	0.0270481	0.00848142	0.0519455	0.124393	0.0209436	0.0146035	0.00514328	0.0200658	0.0100682	0.016065	0.0112567	0.0096238	0.0210825	0.00708295	0.0117344	0.00769791	0.0121189	0.0153431	0.00960754	0.0223731	0.00790594	0.0160939	0.0131175	0.0287131	0.0133163	0.0087213	0.00609094	0.0393427	0.00846344	0.0199132	0.0203369	0.0069576	0.171735	0.0089529	0.019585	0.0384519	0.0151404	0.0160688
22	0.0151776	0.0188618	0.0185716	0.039276	0.0619267	0.00747428	0.0352682	0.027742	0.185324	0.10469	0.0271755	0.0304494	0.00439631	0.0555764	0.14984	0.020937	0.0191852	0.00690558	0.0173814	0.0314203	0.0158743	0.00841138	0.0114874	0.0365632	0.00799063	0.0158918	0.0141984	0.0201252	0.0172453	0.0133255	0.0235736	0.0115047	0.01631	0.0103991	0.0284977	0.0157091	0.00903117	0.00722255	0.0438803	0.00634186	0.0227933	0.019087	0.00281213	0.180014	0.00973195	0.0144157	0.0322761	0.00991622	0.0094118
23	0.0154207	0.0206406	0.0152401	0.0494257	0.0667367	0.0127959	0.0361193	0.0384093	0.14983	0.0864691	0.0365117	0.034846	0.00105646	0.0520086	0.171741	0.0174243	0.0200426	0.00973722	0.0123331	0.0587842	0.0155349	0.00404722	0.0134351	0.0517885	0.0122758	0.0189533	0.0184518	0.0195691	0.0194013	0.014515	0.0220063	0.0148302	0.0159348	0.00810913	0.0240288	0.0181178	0.00845877	0.0109641	0.0479189	0.00624192	0.0240097	0.0164269	0.000667031	0.177932	0.011686	0.00952041	0.0287798	0.00748447	0.00677026
24	0.0165456	0.0172309	0.0123788	0.0488762	0.0728623	0.0194173	0.0375988	0.0574396	0.130496	0.0492562	0.0452603	0.0395489	0.0257549	0.0416751	0.185682	0.0126637	0.0151794	0.00981562	0.00783185	0.0732599	0.0143522	0.00105481	0.0151933	0.0585472	0.018525	0.0177684	0.0182049	0.00853573	0.0200785	0.0138738	0.0221697	0.0168563	0.0154513	0.00637009	0.0198586	0.0189567	0.00911966	0.0147507	0.0462947	0.00829639	0.0232651	0.0147141	0.00162581	0.170121	0.0153569	0.00545851	0.0285264	0.00814023	0.00782868
25	0.0176643	0.0105269	0.0119176	0.0367869	0.0830086	0.0214724	0.036546	0.0884785	0.116736	0.0263087	0.0470461	0.0429473	0.0856184	0.0275712	0.184609	0.00847607	0.00655584	0.00710651	0.00559976	0.0632442	0.0114469	0.000793734	0.0164396	0.0538898	0.0203859	0.0141554	0.0148811	0	0.019412	0.0126279	0.0231109	0.0171229	0.0145435	0.00452946	0.0191559	0.0168032	0.010655	0.0163305	0.0371458	0.0106074	0.0198374	0.0122761	0.00553705	0.15999	0.0214228	0.00178386	0.029271	0.0102645	0.0089018
26	0.0175973	0.00475374	0.0128673	0.019981	0.0952575	0.0175346	0.0341399	0.118373	0.104588	0.0223121	0.0424673	0.0432516	0.139918	0.0189371	0.167112	0.00561792	0	0.00507555	0.00418771	0.0392167	0.00670136	0.00229181	0.0149938	0.0421987	0.0145628	0.0111932	0.0113403	0	0.0180194	0.0112261	0.0195344	0.0157465	0.0131463	0.00244887	0.0207959	0.0135845	0.00984129	0.0163086	0.0239211	0.0100672	0.0143512	0.00728579	0.0110022	0.14892	0.0290899	0	0.0300278	0.0129907	0.0075272
27	0.0169283	0.00334436	0.0148729	0.00799703	0.105665	0.0118948	0.0382822	0.118045	0.094526	0.0228544	0.0374255	0.0401417	0.141812	0.0312548	0.138126	0.00527581	0	0.00567217	0.00172749	0.0222257	0.00236639	0.00356401	0.0101093	0.0287499	0.00631099	0.00962863	0.00828531	0.000231583	0.0160665	0.00987204	0.0110829	0.0129279	0.0120696	0.000688003	0.0224166	0.0109082	0.00638965	0.0149772	0.0118116	0.00611356	0.00969336	0.00228194	0.0162972	0.136277	0.0359891	0	0.0306749	0.0159614	0.00327663
28	0.0166817	0.0071802	0.021899	0.00646239	0.11184	0.00795174	0.0508399	0.0944849	0.0862227	0.0192041	0.0353139	0.035829	0.0970837	0.073085	0.102358	0.00767655	0	0.00621678	0	0.0209522	0.00147157	0.00305308	0.00470952	0.0149691	0.00205252	0.00858926	0.00473891	0.011058	0.0133632	0.00800098	0.00463616	0.0093112	0.0115897	0.000188999	0.023074	0.00838538	0.00242102	0.0113871	0.00249414	0.00215721	0.00684364	0	0.0208624	0.121577	0.040825	0.00077877	0.0333193	0.021425	0
29	0.0170032	0.0130693	0.0390386	0.010044	0.111193	0.00496306	0.0604739	0.102873	0.0809988	0.01081	0.0335074	0.0320855	0.050184	0.126534	0.0642294	0.0122588	0.00188049	0.00485398	0	0.0282405	0.00453709	0.000448183	0.00115488	0.00217494	0.00149662	0.00667723	0.00107662	0.0252762	0.00930848	0.00484338	0.00477664	0.00605585	0.010218	0.00320898	0.0217527	0.0076134	0	0.00770468	0	0.0010066	0.00502024	0	0.0266821	0.107455	0.0459503	0.000967356	0.0408305	0.0317103	0
30	0.0170027	0.0163438	0.0654727	0.00759655	0.0994336	0.00121701	0.0589073	0.173361	0.0830248	0.00495645	0.0263242	0.0263607	0.025294	0.153157	0.0339874	0.0196786	0.00228193	0.00808845	0.000988341	0.0371434	0.00968153	0	0	0	0.00204847	0.00360729	0	0.037081	0.00433134	0.00232843	0.00730561	0.00341418	0.00666383	0.0123471	0.0171422	0.0124562	0	0.0113357	0	0.00152404	0.00868679	0.00220069	0.0340851	0.0927032	0.0512891	0.00319532	0.0469005	0.039829	0
31	0.0153294	0.0159548	0.0911585	0	0.077263	0	0.0552144	0.260525	0.0964796	0.0155158	0.0115851	0.0156279	0.0147892	0.132525	0.0246452	0.0280166	0.00426377	0.0258592	0.0119462	0.0494085	0.0169214	0	0	0.00220712	0.00525357	0.00315145	0.00200362	0.0551155	0.00287236	0.00487465	0.00578519	0.00120875	0.00298515	0.0263172	0.010154	0.0231538	0.00693065	0.0293074	0.0192783	0.00305098	0.0255316	0.00855746	0.0373565	0.0677759	0.0489367	0.0182975	0.0369724	0.0325794	0
32	0.0131341	0.016413	0.102045	0	0.0540076	0	0.06268	0.300189	0.121456	0.0470277	0	0.0034109	0.0129674	0.0857194	0.0384165	0.0366005	0.0125261	0.0588161	0.0291584	0.0685695	0.029004	0	0	0.0185561	0.0142706	0.0115118	0.00909922	0.112627	0.0113626	0.0148107	0.00162205	0.00223515	0.00352139	0.0390311	0.00433481	0.0353294	0.043528	0.060017	0.0579566	0.00977823	0.054206	0.0200002	0.0295665	0.0299655	0.0323271	0.0497124	0.00753098	0.00729101	0
33	0.0129939	0.0207673	0.0921018	0.00197713	0.0390886	0	0.0811172	0.284016	0.152845	0.0869264	0	0	0.0257845	0.0493728	0.0599895	0.0668944	0.0265631	0.0959212	0.0491661	0.0943267	0.0469963	0.00506049	0.00804343	0.0351639	0.0294124	0.030535	0.0193527	0.223023	0.0301251	0.030121	0.00362596	0.0118163	0.00987909	0.0456268	0.00215978	0.0446332	0.0934831	0.0926053	0.0919937	0.0255868	0.0840986	0.0480292	0.011699	0	0.00803073	0.0827973	0	0	0
34	0.0132132	0.0252214	0.0669338	0.0171124	0.0329861	0	0.10185	0.246067	0.183007	0.121824	0	0.000789044	0.051531	0.0382023	0.0696293	0.158415	0.042299	0.123525	0.0690904	0.12426	0.0681849	0.0275285	0.0246637	0.0441388	0.0483849	0.0554813	0.0307263	0.335533	0.0511821	0.0470847	0.0174273	0.031312	0.0190006	0.0474937	0.0031257	0.0502425	0.13728	0.11606	0.105338	0.0464059	0.107897	0.111945	0	0	0	0.0998506	0	0	0.0108752
35	0.00992832	0.0240011	0.0376415	0.0312069	0.0311374	0	0.119658	0.210149	0.206588	0.149328	0	0.0065409	0.0780809	0.0439168	0.0631416	0.317793	0.0570333	0.13386	0.0875018	0.151985	0.0880426	0.0561034	0.0385117	0.0456105	0.0672461	0.0803368	0.042531	0.378341	0.0670631	0.0629936	0.0377104	0.0546461	0.0271977	0.0495331	0.00648349	0.0540823	0.168967	0.127767	0.105359	0.0636884	0.124748	0.209338	0	0	0	0.100649	0	0	0.0380155
36	0.00581522	0.0172683	0.01316	0.0411283	0.032336	0.00442966	0.133824	0.182572	0.224166	0.169459	0.00703907	0.010073	0.0964061	0.0565644	0.0531728	0.494139	0.0684047	0.128498	0.103117	0.166499	0.101148	0.0825384	0.047972	0.0434395	0.0816439	0.101138	0.0550791	0.340161	0.07691	0.0764584	0.0524646	0.0735348	0.0338225	0.0541857	0.0121134	0.0588998	0.192659	0.131569	0.105925	0.0747089	0.132988	0.303856	0	0	0	0.0967887	0	0	0.0644019
37	0.00589544	0.00949211	0	0.0482938	0.03779	0.00933879	0.145434	0.168302	0.239394	0.179234	0.0113879	0.011565	0.106619	0.0721439	0.051017	0.629453	0.0704532	0.116235	0.114913	0.162948	0.102748	0.100609	0.0565794	0.0398663	0.0908997	0.115059	0.067483	0.272234	0.0822593	0.0867153	0.0554286	0.0850379	0.039743	0.0597683	0.017383	0.0657278	0.207768	0.131594	0.110097	0.0833327	0.131437	0.360823	0	0	0	0.0928427	0	0	0.0811042
38	0.0064413	0.00373266	0	0.0563606	0.0462319	0.0114877	0.156604	0.170398	0.252272	0.179875	0.0132416	0.011372	0.111733	0.0886998	0.0552724	0.705915	0.0662311	0.105726	0.122912	0.151089	0.0953896	0.107486	0.065487	0.0378516	0.0988883	0.122917	0.0774173	0.219601	0.0848663	0.0930451	0.0526496	0.0923812	0.0445791	0.0640228	0.0188518	0.0719168	0.212011	0.130781	0.122715	0.091696	0.125584	0.380172	0	0	0	0.0856114	0	0	0.0894679
39	0.00418285	0.00329161	0	0.067052	0.0570581	0.0110133	0.166806	0.191457	0.260675	0.177832	0.0145362	0.00951877	0.11464	0.104488	0.0593065	0.724084	0.0889417	0.100379	0.127692	0.145358	0.092365	0.104515	0.0724517	0.0423202	0.107462	0.131312	0.0831679	0.188466	0.0900956	0.0950302	0.0541645	0.0996417	0.0482431	0.066628	0.0194996	0.0731255	0.207366	0.130996	0.153318	0.0981905	0.122105	0.378759	0	0	0	0.0772736	0	0	0.0968252
40	0.0111793	0.0141835	0.0162015	0.0766241	0.0745159	0.0152501	0.17091	0.235176	0.266161	0.175856	0.0197104	0.0109717	0.115825	0.116899	0.0612881	0.672804	0.181827	0.100636	0.129251	0.146644	0.107782	0.0987353	0.0764213	0.0534712	0.112787	0.143924	0.0847066	0.169813	0.102597	0.0935119	0.0610218	0.105812	0.0534591	0.068382	0.0273897	0.0671457	0.194702	0.130435	0.191918	0.102015	0.119418	0.359143	0	0	0	0.0760892	0	0	0.105747
41	0.0389903	0.0372937	0.0616354	0.0817755	0.101682	0.0302566	0.164496	0.284588	0.267178	0.169224	0.0306649	0.0218924	0.112107	0.120415	0.0619134	0.551226	0.338554	0.104757	0.126746	0.144185	0.141315	0.0981088	0.0787965	0.0627066	0.111253	0.152748	0.0830618	0.157169	0.116291	0.0893708	0.0669682	0.105142	0.062378	0.0693466	0.0441549	0.055764	0.17244	0.124893	0.207914	0.103273	0.112912	0.314286	0	0	0.00474231	0.0840522	0	0.000239818	0.111495
42	0.0745045	0.0624913	0.12024	0.0868847	0.130686	0.0501994	0.149022	0.293235	0.255027	0.153472	0.0420035	0.0386256	0.100169	0.112851	0.0594594	0.394774	0.495596	0.107236	0.118805	0.12947	0.179726	0.100803	0.0800605	0.0616676	0.105527	0.146139	0.079723	0.142128	0.118997	0.0818967	0.0692961	0.0941073	0.0711569	0.0690273	0.0605272	0.0433707	0.14527	0.113449	0.188402	0.0986251	0.104316	0.248626	0.0332537	0	0.0432806	0.0930985	0.0265232	0.0408906	0.109722
43	0.0939361	0.0781829	0.167598	0.0976154	0.149046	0.0628328	0.131912	0.232278	0.233315	0.12974	0.0471432	0.0490731	0.0818296	0.101446	0.0519953	0.25493	0.600758	0.102528	0.105433	0.107076	0.211389	0.0965255	0.0788214	0.0510278	0.0998442	0.124534	0.0762325	0.11763	0.107729	0.0701665	0.069338	0.0768637	0.0732547	0.0672068	0.0668972	0.0346172	0.120428	0.0999739	0.151272	0.0852391	0.0973088	0.178624	0.0627429	0	0.0774372	0.0948234	0.057351	0.0797455	0.101747
44	0.0937882	0.0829977	0.191933	0.109706	0.155122	0.063687	0.121037	0.133508	0.229863	0.10403	0.045822	0.047802	0.0633544	0.094453	0.0417076	0.163119	0.64962	0.090915	0.0904709	0.0865721	0.230449	0.081357	0.0738717	0.037825	0.0930131	0.0995678	0.0728406	0.0880884	0.0904562	0.056216	0.0655846	0.0611922	0.0679884	0.062721	0.0633714	0.0311997	0.0987224	0.0876175	0.114695	0.065972	0.0901588	0.120135	0.0797276	0.00742899	0.0948517	0.0901169	0.0716312	0.106935	0.0917348
45	0.0876872	0.0820993	0.202159	0.109691	0.156872	0.0587142	0.119079	0.0560239	0.260346	0.0812062	0.0421699	0.0419779	0.0496131	0.0910717	0.0328069	0.118298	0.640659	0.0759678	0.0799826	0.0701387	0.227946	0.0627725	0.0646919	0.0265855	0.0805345	0.0804685	0.0671324	0.0636158	0.0741488	0.0435726	0.0580069	0.0498541	0.0598533	0.053989	0.0562856	0.0304271	0.0778914	0.0757844	0.0802563	0.0480907	0.0805197	0.0807895	0.0861585	0.0122908	0.0984273	0.0847269	0.0759053	0.125534	0.0828492
46	0.0827097	0.0795634	0.210852	0.0914512	0.154	0.0535383	0.121573	0.0223914	0.299368	0.0631908	0.0375448	0.0387417	0.0406236	0.0863383	0.0267485	0.0989662	0.550849	0.0609745	0.0774101	0.0522862	0.194056	0.0482997	0.0523028	0.0177985	0.0626108	0.0669587	0.0569403	0.0461662	0.0589872	0.0341596	0.0536711	0.0396811	0.0519068	0.0418653	0.0495516	0.0285135	0.0595447	0.0635896	0.0501901	0.0363117	0.0724269	0.0589844	0.0860995	0.0165755	0.0963944	0.0813183	0.0768955	0.140968	0.0754311
47	0.0764559	0.0787423	0.220885	0.0637254	0.136492	0.0476406	0.122971	0.0122824	0.312591	0.0501994	0.0318253	0.0363628	0.0338648	0.0812538	0.0218826	0.0843708	0.38442	0.0502014	0.0795828	0.0339659	0.135438	0.0372358	0.0394714	0.01081	0.0455621	0.0548821	0.0450836	0.0302336	0.0447655	0.0279743	0.0565763	0.0284723	0.0440813	0.029672	0.0425001	0.0249413	0.0441885	0.0524337	0.0317962	0.0293029	0.0687949	0.045961	0.0821913	0.0201186	0.0921558	0.0784679	0.075594	0.154833	0.068124
48	0.0693899	0.0818749	0.227927	0.0410725	0.103598	0.0390147	0.120197	0.00331866	0.297763	0.0423764	0.0263196	0.030742	0.0275012	0.0789406	0.017368	0.0677956	0.204491	0.0473388	0.0791223	0.0261418	0.0786188	0.0277092	0.0297907	0.00568169	0.0345561	0.0430469	0.0369637	0.015226	0.0341545	0.0241636	0.0577834	0.0182449	0.0373936	0.0198648	0.0340996	0.0217885	0.0288857	0.0438724	0.0234769	0.0221687	0.0645326	0.0343029	0.0778556	0.0226034	0.0869749	0.0786577	0.0716132	0.164633	0.0595749
49	0.0637618	0.0842842	0.225636	0.0277742	0.0694353	0.0286336	0.111114	0	0.269195	0.0387833	0.0220487	0.0240057	0.0212741	0.0762016	0.0157363	0.0526005	0.0935948	0.0498636	0.070429	0.0306534	0.0494641	0.0203311	0.0233901	0.00264822	0.0285439	0.0332804	0.0322321	0.00775446	0.0286844	0.0208829	0.0477284	0.0110044	0.0325332	0.0131949	0.0260778	0.0193916	0.0154305	0.0364715	0.016804	0.015238	0.0546094	0.0257212	0.0742134	0.0254678	0.0823108	0.100763	0.0664626	0.167286	0.0511259
50	0.0579892	0.0768704	0.210219	0.0184805	0.0463217	0.0184247	0.0944917	0	0.229614	0.0357615	0.017206	0.0201348	0.0161762	0.0664796	0.0208677	0.0414227	0.101882	0.0503385	0.054056	0.0318718	0.0546423	0.014273	0.0175474	0.000667146	0.0232981	0.0269195	0.0254773	0.00960267	0.0254048	0.0167261	0.0309603	0.00602636	0.028778	0.0108469	0.0211644	0.0159547	0.00911647	0.0279054	0.0102621	0.0187216	0.0430724	0.026513	0.0694238	0.0292164	0.0785072	0.187293	0.06055	0.162457	0.0440338
51	0.05068	0.0590865	0.185413	0.0123494	0.0345479	0.00975193	0.0732659	0.00353762	0.181407	0.0291823	0.0107408	0.0179493	0.01334	0.0489806	0.0319194	0.0337855	0.225673	0.0437838	0.035753	0.0201304	0.0852793	0.00808273	0.0121208	0	0.0168996	0.0227694	0.0158384	0.013462	0.020156	0.0131314	0.0186178	0.00280228	0.0268542	0.0133057	0.0199686	0.0111051	0.00772073	0.0199302	0.00693736	0.04096	0.0362789	0.0358938	0.0627958	0.0338232	0.0740058	0.38325	0.0525656	0.153971	0.0368502
52	0.0440541	0.0407449	0.160165	0.0153582	0.0297355	0.00520485	0.0540721	0.0211579	0.139513	0.0190129	0.00545128	0.0143798	0.0126274	0.0310053	0.0407528	0.0295328	0.41035	0.0306703	0.0218551	0.0100674	0.130663	0.00631443	0.0108979	0	0.01069	0.0187421	0.00847931	0.012827	0.0130217	0.0123694	0.0129778	0.00275068	0.0288695	0.0175942	0.020245	0.00735737	0.00306446	0.0177314	0.00534903	0.0740566	0.0332006	0.0441353	0.0568169	0.0427426	0.0679969	0.685049	0.0421435	0.146927	0.028165
53	0.0391571	0.0299052	0.140379	0.026579	0.0292963	0.00726124	0.043488	0.0321071	0.11473	0.00986194	0.00456932	0.0102099	0.01244	0.0222718	0.0393332	0.0289051	0.57191	0.0154795	0.0145679	0.0213829	0.179817	0.017492	0.0158098	0	0.00731844	0.013872	0.00580462	0.0101783	0.0080012	0.0135087	0.00868224	0.00593975	0.0326486	0.0193927	0.0192044	0.00644357	0	0.0226397	0.00261199	0.100529	0.0285771	0.043221	0.0545387	0.0606931	0.0618154	1.01501	0.0302009	0.142692	0.0201481
54	0.0332437	0.0246563	0.128049	0.0338571	0.032588	0.0132012	0.0447186	0.0293078	0.102424	0.00568803	0.00775491	0.00844814	0.0124424	0.0270825	0.0294293	0.0308619	0.631581	0.00451027	0.0113203	0.0542057	0.212187	0.0420364	0.0223506	0.000139079	0.00832667	0.00919494	0.00523272	0.0107264	0.00750768	0.0130567	0.00400811	0.00906051	0.0317823	0.0175406	0.0158638	0.00738201	0	0.0282772	0.000661208	0.11059	0.0223465	0.0359366	0.0577387	0.0857072	0.0577188	1.27079	0.0199092	0.140454	0.0158859
55	0.0256334	0.0202471	0.124312	0.0289787	0.0407506	0.0158444	0.0547083	0.0177236	0.0954153	0.00580371	0.0130024	0.00907999	0.0127465	0.0393281	0.0201053	0.0326447	0.551632	0.00134068	0.00856291	0.0953037	0.20313	0.0668422	0.0233233	0.00781774	0.0114196	0.00717645	0.00469116	0.0155526	0.00948451	0.00975307	0.00296845	0.00883076	0.0236397	0.0140973	0.0114447	0.00848237	0	0.027357	0.00215633	0.103593	0.0192529	0.0325185	0.0676848	0.109917	0.0571725	1.40291	0.0138745	0.139108	0.0154625
56	0.019914	0.0165911	0.12802	0.0175824	0.053438	0.0113748	0.0629996	0.00591123	0.0918039	0.00691626	0.0198294	0.00951239	0.0107701	0.046887	0.0158928	0.0309267	0.36529	0.0034392	0.00583667	0.133165	0.149536	0.0754485	0.0158529	0.0188279	0.0126866	0.00841579	0.00384702	0.0215902	0.0104502	0.00531796	0.00813877	0.00581426	0.0126073	0.0109704	0.00808356	0.0102942	0	0.0192976	0.00580924	0.0813014	0.0199771	0.0391844	0.0920299	0.126733	0.0601387	1.43101	0.0121782	0.142017	0.0172816
57	0.0183433	0.0150608	0.131534	0.00847086	0.065248	0.00328029	0.0599801	0	0.08899	0.00649886	0.0273864	0.00854049	0.00399326	0.0431639	0.0139328	0.0245504	0.167857	0.00575621	0.00449318	0.155983	0.0808293	0.0624627	0.00394581	0.0375029	0.0140008	0.00932356	0.00189476	0.0230494	0.0093639	0.000920371	0.0159261	0.00301325	0.00405703	0.00897314	0.00694922	0.0136728	0	0.00885923	0.0100783	0.0505012	0.0187852	0.0502093	0.153288	0.136001	0.0653002	1.39498	0.0115438	0.159749	0.02075
58	0.018584	0.0131277	0.127317	0.00231637	0.0707508	0	0.0478924	0	0.0837537	0.00422061	0.0313959	0.00737201	0	0.0326764	0.0117326	0.0164725	0.044564	0.00636707	0.00476922	0.150718	0.0318803	0.0369146	0	0.0595492	0.0203575	0.00677901	0	0.0146707	0.00794108	0	0.0195176	0.00175052	0	0.00848572	0.00738368	0.0158831	0	0.000410203	0.0165962	0.0234226	0.0135168	0.0531765	0.275974	0.139739	0.0699082	1.31544	0.00930363	0.205589	0.0261626
59	0.0177598	0.00796206	0.116598	0	0.0708206	0	0.0391789	0	0.0783232	0.00208028	0.0271142	0.00741335	0	0.0242617	0.0104102	0.0113187	0.00449497	0.00637428	0.00575244	0.116264	0.0124763	0.0130298	0	0.0743713	0.0267247	0.00359366	0	0	0.00828062	0	0.016316	0.00067316	0	0.00922538	0.00803576	0.0127738	0.00142774	0	0.0271248	0.00719944	0.012426	0.0436784	0.452587	0.138118	0.0717262	1.19853	0.00520345	0.282627	0.0342989
60	0.0158608	0.00271769	0.106036	0	0.0687109	0	0.0410921	0.000562766	0.0780415	0.00351225	0.0159164	0.00827445	0.00339399	0.0213355	0.0100717	0.010597	0.00280835	0.00713558	0.00664624	0.0694379	0.0104587	0	0	0.0890038	0.0253375	0.00420293	0.000686764	0	0.0103031	0	0.0116308	0	0.00428812	0.00972813	0.00857147	0.00580402	0.00906166	0	0.0393121	0	0.0231735	0.0310636	0.63282	0.130529	0.0711339	1.05232	0.000255804	0.378998	0.0469337
61	0.0139517	0.00283804	0.0982825	0	0.0645357	0	0.0468218	0.00249512	0.0832538	0.00924677	0.00525788	0.0083	0.0103792	0.0201939	0.00951875	0.0116628	0.00628757	0.00915015	0.00657678	0.0297353	0.0123981	0	0	0.132277	0.0332662	0.00722022	0.00583066	0	0.0119553	0	0.0124957	0	0.0132131	0.00936617	0.00919791	0.00230662	0.0152415	0.0035969	0.0498914	0	0.039139	0.0254668	0.761262	0.119119	0.0706826	0.887699	0	0.475958	0.0666481
62	0.0120331	0.00783196	0.0915279	0	0.0592073	0	0.0448477	0.00414921	0.0883879	0.0145654	0.000548999	0.00700398	0.0116933	0.0164507	0.00984047	0.0109162	0.00900162	0.0114977	0.00573885	0.00582273	0.0117296	0	0	0.216717	0.0838783	0.00870044	0.00985063	0.0110472	0.0119074	0.00638137	0.0187327	0	0.0198682	0.00945141	0.00961441	0.00659477	0.0177537	0.00944403	0.058356	0.000826755	0.0468267	0.0248519	0.819077	0.108227	0.0720984	0.714743	0	0.555583	0.0957794
63	0.0100934	0.0123804	0.0858319	0	0.0563044	0	0.0332997	0.00762882	0.0900671	0.014332	0.000139591	0.00576096	0.00776459	0.0101649	0.0136841	0.00740596	0.0107829	0.0118018	0.00617368	0	0.0087309	0	0.00606699	0.309975	0.175088	0.0098171	0.00958495	0.0190227	0.0110998	0.00860043	0.0233302	0	0.0193614	0.0113747	0.00957578	0.014408	0.0181267	0.0113056	0.0649567	0.00355984	0.0436001	0.0210683	0.822539	0.0990764	0.0742718	0.544615	0	0.604281	0.133021
64	0.00899798	0.0140494	0.0834245	0	0.0563746	0.00122021	0.0213848	0.0123673	0.0898021	0.00987073	0.000309556	0.00521554	0.00250106	0.00475132	0.0205542	0.00313633	0.0109851	0.00929402	0.00869162	0	0.00791427	0	0.015182	0.363619	0.255972	0.0166159	0.0062175	0.0178701	0.0108595	0.00677911	0.0226016	0	0.0148331	0.0145926	0.00965206	0.0190014	0.0171892	0.00936042	0.0673773	0.00362541	0.0379001	0.0141467	0.795251	0.0885877	0.0743632	0.390983	0	0.616329	0.168411
65	0.00934148	0.0144964	0.0834394	0.00103606	0.0545012	0.00453281	0.0170991	0.0169612	0.0882167	0.00763847	0.000478461	0.00411881	0.000421215	0.00231036	0.0272316	0.00114612	0.0115443	0.00652215	0.0101775	0	0.0108958	0	0.0197842	0.362427	0.282101	0.0345006	0.00471892	0.0137091	0.0118833	0.0053744	0.0195062	0	0.0130655	0.0176524	0.0104332	0.0188496	0.01485	0.00578451	0.0632444	0.00258938	0.0352589	0.0136572	0.752	0.0740692	0.0705718	0.266711	0	0.593995	0.18726
66	0.00970082	0.014093	0.0817524	0.00252333	0.0482654	0.00538263	0.0190278	0.0212786	0.0828777	0.0101225	0.000968726	0.00169519	0.00399486	0.00303632	0.0305468	0.00250031	0.0113921	0.00550701	0.00802411	0	0.0132277	0	0.0176522	0.327282	0.25547	0.0630462	0.00660887	0.0107613	0.0142281	0.00586183	0.0171267	0.000202437	0.0149309	0.0192691	0.0110105	0.0166566	0.011406	0.0018029	0.0538535	0.00278814	0.0340937	0.0272869	0.697961	0.0565316	0.0637312	0.178963	0	0.546011	0.185645
67	0.00777939	0.0117715	0.0762217	0.0030373	0.0423432	0.00389818	0.0208112	0.0241983	0.0763754	0.0131181	0	0	0.0107489	0.00625114	0.0282462	0.00553946	0.00731351	0.00476782	0.0042782	0	0.0127204	0	0.0121944	0.278429	0.199928	0.090536	0.00762039	0.00784472	0.0169109	0.00598104	0.0141981	0.0025271	0.0157833	0.018178	0.00975804	0.0147357	0.00729268	0.000170518	0.0423722	0.00334917	0.0326614	0.0519526	0.632342	0.0377819	0.0563026	0.125622	0	0.489981	0.176993
68	0.00368759	0.00851008	0.0688696	0.00236813	0.0425285	0.00234115	0.0217677	0.0235287	0.0763744	0.0132796	0	0	0.0153532	0.0108608	0.0208512	0.00872807	0.00185915	0.00318312	0.00309196	0	0.0131234	0	0.00776131	0.219117	0.131899	0.0980582	0.00623158	0.00387308	0.0192585	0.0047814	0.00943464	0.00368331	0.0136041	0.0147911	0.00658459	0.0143814	0.0035129	0.00685837	0.0313265	0.00340743	0.0315751	0.0761348	0.55485	0.0188355	0.0503554	0.095918	0	0.446392	0.176733
69	0.00116963	0.00695149	0.0627676	0.00269218	0.0480083	0.00279238	0.0261059	0.0204853	0.0842435	0.0135983	0	0	0.0146269	0.0151781	0.0134564	0.0132706	0.000585776	0.003712	0.00666167	0	0.0155759	0	0.00531013	0.154869	0.0667047	0.0800807	0.00757503	0.000903602	0.0241269	0.00419001	0.00524174	0.00551094	0.0115728	0.0126745	0.00420571	0.0174684	0.00248148	0.0244506	0.0230757	0.00380557	0.030386	0.0917168	0.470078	0.00182621	0.0469231	0.0776199	0	0.418448	0.185048
70	0.00284007	0.00799309	0.0590579	0.00818962	0.0538654	0.00433824	0.0328504	0.0202403	0.0935493	0.0172838	0	0	0.0103813	0.0184645	0.0109125	0.0214749	0.00308288	0.00903554	0.0145753	0	0.0157852	0	0.00361093	0.104015	0.0224758	0.0542879	0.0137904	0.00132251	0.0349479	0.00513034	0.00426869	0.00899337	0.0115682	0.0142059	0.00542662	0.0241342	0.00569603	0.0445378	0.019735	0.00465258	0.0274041	0.10251	0.383294	0	0.0460619	0.0643894	0	0.385764	0.189026
71	0.00635739	0.0114161	0.0579057	0.021426	0.0578712	0.0046168	0.0353744	0.0237681	0.102451	0.0212696	0	0.000196936	0.00732237	0.0208009	0.0121612	0.0329905	0.00466012	0.0163451	0.024157	0.00407326	0.0119635	0	0.00241753	0.0786561	0.00449628	0.0403239	0.0187543	0.00456133	0.0475414	0.00646977	0.006183	0.0120359	0.0120312	0.016462	0.00909109	0.0295887	0.0112588	0.0539416	0.0215204	0.00484278	0.0233595	0.117197	0.295753	0	0.0464585	0.0546114	0	0.328778	0.176166
72	0.008596	0.0180136	0.0597076	0.0395113	0.0599964	0.0032957	0.0336463	0.0233881	0.113672	0.0214075	0.000464878	0.00292123	0.00753597	0.0227338	0.0133838	0.0435978	0.00447508	0.0206574	0.0309639	0.00780206	0.00733176	0.000804015	0.00227343	0.0703258	0.00162442	0.0368436	0.0174888	0.00814498	0.0520237	0.00806582	0.00935253	0.0124778	0.0114	0.0154978	0.0109293	0.0275353	0.0189962	0.0488972	0.0273384	0.00389707	0.0217013	0.133185	0.209452	0	0.0461182	0.0462241	0	0.252199	0.143618
73	0.0107786	0.0268541	0.0636066	0.0536922	0.0583037	0.00169868	0.0365266	0.0164072	0.120499	0.0195413	0.00653673	0.00490665	0.00812306	0.0262791	0.0141614	0.0479215	0.00758951	0.0216848	0.0321847	0.0119798	0.00440061	0.0054976	0.00300154	0.0656635	0.00192279	0.0324778	0.013176	0.0101675	0.0458965	0.0112604	0.0133165	0.0113181	0.0101548	0.0124924	0.00947676	0.0186141	0.0338786	0.0375943	0.0368771	0.00294584	0.0245224	0.135553	0.133558	0	0.0444329	0.0374826	0	0.178175	0.10047
74	0.0149264	0.032913	0.0674316	0.0555332	0.0510001	0.000759441	0.0486066	0.0220844	0.112685	0.020094	0.0151323	0.00640934	0.00704711	0.033817	0.0159614	0.045348	0.0183479	0.0241209	0.0295555	0.0190723	0.00342947	0.00533892	0.00471107	0.063719	0.00305083	0.0268641	0.0105397	0.011627	0.0373183	0.0158381	0.0180075	0.0109707	0.00901287	0.0120536	0.00815384	0.0108548	0.0569803	0.0288536	0.0490998	0.00432893	0.0292714	0.116963	0.0799089	0	0.0425244	0.0304208	0	0.125281	0.0623706
75	0.0189509	0.0316212	0.0699464	0.0452116	0.0415623	0.00140519	0.0637712	0.0693211	0.10298	0.0227637	0.021914	0.00790417	0.00959469	0.0443678	0.0189227	0.0434567	0.0348929	0.0317137	0.0282877	0.0279103	0.00491566	0.00519581	0.00873163	0.0677285	0.00802924	0.0263075	0.0107931	0.014378	0.0330976	0.0194987	0.0221197	0.0122943	0.00896953	0.0165364	0.00985536	0.00997919	0.0761119	0.0247066	0.0596013	0.00906646	0.0318798	0.0905152	0.0517203	0	0.0413453	0.0277843	0	0.0980211	0.0393021
76	0.0201262	0.0250861	0.0700107	0.031757	0.0350918	0.00406303	0.0743545	0.157565	0.125258	0.0239896	0.023632	0.0101603	0.0211738	0.052777	0.0235503	0.0506518	0.0518364	0.0425721	0.0333749	0.0340938	0.00879517	0.0083619	0.0145825	0.0714675	0.0161114	0.029006	0.0142663	0.0181616	0.0318748	0.0207888	0.0241345	0.0147213	0.0119888	0.0248636	0.0125763	0.0124531	0.076551	0.0238662	0.0621185	0.0142353	0.0320594	0.0745732	0.0402275	0.0240432	0.0406166	0.0276428	0.00098599	0.0882583	0.0290803
77	0.0196424	0.0205007	0.0646473	0.023365	0.0313219	0.0065889	0.0769444	0.245244	0.188346	0.0227233	0.0221795	0.0144035	0.0368434	0.0545122	0.0304146	0.0652788	0.0661277	0.0506402	0.0457696	0.0355093	0.0129297	0.0114303	0.0176187	0.0657566	0.0204077	0.0284409	0.0202673	0.0204283	0.0322898	0.020608	0.0247202	0.0176179	0.0185332	0.0339116	0.0128438	0.0123289	0.0595044	0.0242543	0.0553622	0.0161973	0.0325419	0.0717162	0.0336064	0.0496438	0.0395321	0.0256338	0.00100531	0.0833461	0.0240481
78	0.0197323	0.0217274	0.0536161	0.0206665	0.0269774	0.00661934	0.0704785	0.28714	0.249445	0.0207258	0.0207037	0.0199515	0.045578	0.0497184	0.0370009	0.0771874	0.0766288	0.052082	0.0595493	0.0344117	0.0159173	0.0111878	0.014572	0.0505647	0.0170716	0.0244458	0.0256216	0.0207714	0.0366894	0.0205047	0.026354	0.0201517	0.0256988	0.0398718	0.0112554	0.0098395	0.0398722	0.0228812	0.0446237	0.0161315	0.034151	0.0711268	0.0267527	0.0682752	0.0378068	0.0214938	0	0.0764045	0.0199094
79	0.0196135	0.0252093	0.0436632	0.0202353	0.0228008	0.00552059	0.0568286	0.27302	0.257579	0.0195066	0.0188539	0.0232402	0.0426318	0.0422377	0.0394119	0.0789372	0.0814081	0.0489981	0.0653314	0.033906	0.0187057	0.0101126	0.00931725	0.0328664	0.0129445	0.0208581	0.0303983	0.0224947	0.0438624	0.021416	0.0297234	0.0212571	0.0301515	0.0401474	0.0112996	0.00913449	0.0276056	0.0201765	0.0355196	0.0174844	0.0337944	0.065234	0.0212291	0.081281	0.0366585	0.0188006	0	0.0690732	0.0165153
80	0.0180016	0.0249071	0.0409634	0.0203207	0.0228987	0.00582272	0.0427315	0.22091	0.211534	0.0186735	0.0156143	0.0215179	0.0315298	0.0355153	0.0369098	0.0706492	0.0802532	0.0448301	0.0587698	0.0349126	0.0220662	0.0106695	0.00802652	0.0177443	0.0156236	0.0182626	0.039092	0.0275672	0.0467732	0.021546	0.0312995	0.0205622	0.0314446	0.0349146	0.0138037	0.0111946	0.0208111	0.0224768	0.028156	0.0189126	0.0288035	0.0543059	0.0186014	0.0913088	0.0382403	0.0189864	0.000602865	0.0640028	0.0147039
81	0.0160432	0.0199448	0.0425896	0.0220987	0.0303077	0.00643651	0.0350297	0.153072	0.154281	0.0173467	0.014235	0.0162349	0.0193197	0.0299619	0.0320854	0.0573613	0.0767034	0.0392554	0.0447696	0.0366328	0.0248418	0.0111501	0.0105566	0.00694691	0.0215063	0.0158027	0.0509554	0.0319622	0.0422332	0.018312	0.0280197	0.0189831	0.0318163	0.026685	0.0162296	0.0133156	0.0153848	0.0339376	0.0208961	0.0170853	0.0209511	0.0413004	0.0174052	0.0969766	0.0425619	0.0192709	0.0044039	0.0590138	0.0145495
82	0.0153234	0.0151861	0.0426303	0.0271267	0.0456725	0.00506806	0.0354503	0.0893072	0.119639	0.0155797	0.018539	0.0113914	0.0127654	0.0244766	0.0287041	0.0468826	0.0746401	0.0310688	0.0314159	0.0384673	0.0270742	0.0114258	0.0127833	0.000620346	0.023246	0.0159114	0.0623012	0.030322	0.0346228	0.0131859	0.0226837	0.0179917	0.034726	0.0193278	0.0171365	0.013187	0.0109085	0.0494979	0.0157632	0.0147867	0.0156978	0.0304591	0.0157424	0.0949617	0.0455584	0.01682	0.00527391	0.0505288	0.014506
83	0.0148625	0.014842	0.040914	0.0332357	0.066511	0.00325007	0.0412248	0.0454675	0.107594	0.0147117	0.0256689	0.00967483	0.0136878	0.0195181	0.0297041	0.0442243	0.073756	0.0230751	0.0225494	0.0401827	0.0310057	0.0155168	0.014587	0	0.0224186	0.0205182	0.0846015	0.0228512	0.0281076	0.0105447	0.0201251	0.0174408	0.0432569	0.01675	0.0179243	0.010659	0.00700225	0.0633192	0.0141095	0.0168962	0.0157233	0.0255902	0.0138633	0.0850035	0.0430683	0.0122418	0.00308885	0.0388696	0.0121715
84	0.0128111	0.0180185	0.0395253	0.0352774	0.084254	0.00461881	0.0482867	0.0237318	0.105406	0.0154162	0.0284242	0.0101763	0.0166795	0.0168225	0.0336626	0.045121	0.07065	0.0184206	0.0179314	0.0414513	0.0368503	0.0244045	0.0190122	0	0.0231709	0.0255083	0.139085	0.0139339	0.0216552	0.00996727	0.020437	0.0156877	0.0578594	0.0195876	0.0196834	0.0080606	0.00218408	0.0763043	0.0118742	0.020711	0.0167427	0.0247168	0.0128856	0.0709858	0.0356013	0.00829549	0.00079535	0.0269658	0.00674848
85	0.00954645	0.0209175	0.0373496	0.031611	0.0885566	0.009406	0.0532337	0.0145005	0.106016	0.0173298	0.0245549	0.0100115	0.0166783	0.0170898	0.0350975	0.0408532	0.0624015	0.015977	0.0166977	0.0416493	0.0403764	0.0327759	0.0256554	0	0.0226522	0.0240071	0.221027	0.00702126	0.0145503	0.00769946	0.0193169	0.0127475	0.0754747	0.0234175	0.0212216	0.00842167	0	0.0893893	0.00601835	0.0205439	0.0128963	0.022332	0.0127346	0.0576617	0.0273268	0.00698814	0.000992638	0.0168342	0.00041662
86	0.00776627	0.0206636	0.0333963	0.0260718	0.0775471	0.0138034	0.0546853	0.015898	0.104448	0.0198221	0.0184137	0.00827588	0.0158943	0.0201719	0.0313711	0.0301972	0.0504021	0.0136483	0.0173608	0.0402358	0.0381088	0.0354543	0.0309845	0	0.017098	0.0161155	0.288051	0.00384402	0.010529	0.00903276	0.0144723	0.0118492	0.0906523	0.0248488	0.021728	0.0114815	0	0.0975171	0.00216348	0.01883	0.00589826	0.0166281	0.0121615	0.0475526	0.0210138	0.00793584	0.00324427	0.00907817	0
87	0.00955743	0.0168902	0.0294563	0.021867	0.0594894	0.0143963	0.0533713	0.0418452	0.0969321	0.0217267	0.0142037	0.00687535	0.0182644	0.0254343	0.0261774	0.0200815	0.0398561	0.0124856	0.0173186	0.0374814	0.0325101	0.0328394	0.0330127	0.00171061	0.0101309	0.00957415	0.298692	0.00580148	0.0136055	0.0290258	0.00876328	0.0153846	0.0966686	0.0299514	0.0215203	0.0130678	0.00177829	0.0970982	0.00764745	0.0217503	0.00327616	0.00995905	0.0106004	0.0400313	0.0165455	0.00980787	0.00533933	0.00415152	0
88	0.0147049	0.0119486	0.0261953	0.0192353	0.0439043	0.0117381	0.0501346	0.0998797	0.0885717	0.0211046	0.0122551	0.006804	0.0219796	0.030916	0.0233663	0.0159145	0.034378	0.0135543	0.0157358	0.035003	0.0290794	0.0282757	0.0322182	0.0153947	0.00647131	0.00931691	0.251409	0.0112317	0.021133	0.0722672	0.00671111	0.0215389	0.0883184	0.0485038	0.0203988	0.0113759	0.00947613	0.0906102	0.0210679	0.0273802	0.00722994	0.00452408	0.00876264	0.0321985	0.0131136	0.0130554	0.0058743	0.00181907	0
89	0.0208829	0.00928893	0.0216232	0.0191106	0.0352764	0.00912103	0.0464203	0.164713	0.0897034	0.018376	0.0111391	0.00692556	0.0229456	0.0347582	0.0219917	0.0172051	0.0329575	0.0154179	0.0145078	0.0348679	0.0302483	0.0240146	0.0301043	0.0311017	0.0058097	0.0116485	0.178198	0.0159897	0.0255332	0.117887	0.00752486	0.0269762	0.0685698	0.0756567	0.0170936	0.00972542	0.0164464	0.0799882	0.0341691	0.0289332	0.0117893	0.00266594	0.00719183	0.0220882	0.0101821	0.0204374	0.00487056	0.000451783	0
90	0.0245852	0.00974581	0.0152884	0.0219576	0.0345748	0.00845361	0.0433734	0.192084	0.10063	0.0173328	0.0101264	0.00736841	0.0204256	0.0376849	0.0193482	0.0209242	0.0327211	0.0174517	0.0146077	0.0375368	0.0342697	0.0206968	0.0292111	0.041383	0.00779739	0.0120064	0.113276	0.0188595	0.0227595	0.134569	0.00798489	0.030061	0.0521516	0.0934626	0.0123715	0.0105657	0.0210701	0.0649005	0.0414657	0.0257105	0.0125655	0.00608834	0.00550229	0.011193	0.00699476	0.0333595	0.00348575	0	0
91	0.0236319	0.010454	0.00985411	0.0238476	0.0397927	0.00857132	0.0405739	0.174259	0.117647	0.0194019	0.00972553	0.00976364	0.0168324	0.0407603	0.0161584	0.024304	0.0322213	0.0206786	0.0145086	0.040619	0.0382501	0.0186695	0.0308637	0.0427358	0.0129952	0.0122645	0.0731018	0.0211433	0.0171174	0.116892	0.0198849	0.0298301	0.0545205	0.0995322	0.00961285	0.0117747	0.022813	0.0485654	0.043132	0.0219336	0.0126491	0.0124294	0.00330629	0.00248357	0.00339675	0.0483219	0.003527	0	0
92	0.0200937	0.00913295	0.00768467	0.0214418	0.0467266	0.00755784	0.0367267	0.159003	0.14962	0.0207886	0.0107345	0.0132081	0.0154401	0.0417548	0.0169227	0.0253576	0.032903	0.0237027	0.0139237	0.0409566	0.0401243	0.0182007	0.0320441	0.0369411	0.0168102	0.0156223	0.0552984	0.0214781	0.0160616	0.0935155	0.0708473	0.0256203	0.0734342	0.116697	0.0107017	0.0111027	0.0210951	0.0364724	0.0409746	0.0198524	0.0159869	0.017093	0.000741794	0	0.000560739	0.0586837	0.00536094	0	0.00407317
93	0.0185026	0.00728365	0.00728385	0.0177443	0.052898	0.0054558	0.0317807	0.183924	0.203303	0.0196855	0.0127563	0.0150404	0.01849	0.0382538	0.0250372	0.0232948	0.0387504	0.0238609	0.0146316	0.0381536	0.0389621	0.0185683	0.0289095	0.0267491	0.0135436	0.0195921	0.0482558	0.0190203	0.0224623	0.0876874	0.166502	0.0191621	0.0873469	0.157046	0.013036	0.0088732	0.0171521	0.0296175	0.035836	0.0198744	0.0206566	0.0183445	0	0	0	0.0594235	0.00669836	0	0.00964571
94	0.0198637	0.0072163	0.00464673	0.0168393	0.0595001	0.00439174	0.0274794	0.215311	0.253098	0.020136	0.0143463	0.0152337	0.023964	0.0320439	0.0368595	0.019242	0.0516053	0.0225784	0.0166575	0.0346581	0.0353948	0.0184255	0.0228392	0.0167595	0.00754189	0.0200806	0.04179	0.0193297	0.0337229	0.0858595	0.266766	0.0140713	0.0782267	0.19334	0.0134496	0.00569882	0.0139077	0.0259161	0.0277536	0.0224477	0.0221414	0.016751	0	0	0	0.049536	0.00505377	0	0.0142988
95	0.020484	0.00848008	0	0.0176874	0.0653427	0.00620425	0.0282462	0.194611	0.257032	0.0237384	0.0146599	0.0153082	0.0257938	0.0273208	0.0435831	0.0162649	0.0635143	0.0234945	0.0176547	0.0320562	0.0310493	0.0177921	0.0184718	0.0134294	0.00831715	0.0182266	0.0320797	0.0266915	0.0431188	0.0679649	0.324275	0.0119865	0.052167	0.188188	0.0140412	0.00316756	0.0119132	0.0252286	0.017873	0.0252931	0.0194697	0.0132992	0	0	0	0.032463	0.00081849	0	0.0216815
96	0.0178286	0.00952323	0	0.0180984	0.0646475	0.00980453	0.0399416	0.123679	0.209143	0.0249991	0.0138228	0.0146587	0.0208835	0.0267157	0.041229	0.0170394	0.0614601	0.0253562	0.0167737	0.0297473	0.0267955	0.0181874	0.0164691	0.0170308	0.0152788	0.0174729	0.0197141	0.0343493	0.0425438	0.0461126	0.328844	0.0111853	0.0306528	0.140466	0.023605	0.00487124	0.0111335	0.0273125	0.0101642	0.0242868	0.0152082	0.010819	0	0	0	0.0153272	0	0	0.0382976
97	0.0139782	0.0103287	0.00632915	0.0186808	0.0544248	0.0117802	0.0610981	0.056536	0.148734	0.0206976	0.0122563	0.0125457	0.0138237	0.0301	0.0345963	0.0207992	0.0439328	0.0229428	0.0156164	0.0276713	0.0224962	0.0201929	0.0138664	0.0186382	0.0191923	0.01713	0.00772005	0.0332289	0.0309523	0.0409223	0.293465	0.00920955	0.0254523	0.0838848	0.0503881	0.011556	0.0192361	0.0287735	0.0102317	0.020185	0.011963	0.0122606	0	0	0	0.00513722	0	0	0.0627477
98	0.0116924	0.0112852	0.0156162	0.0199164	0.0404519	0.0103492	0.0774408	0.0263406	0.113043	0.0161793	0.0107168	0.0106522	0.0109747	0.034376	0.0294396	0.024492	0.0261326	0.0151551	0.0158264	0.0272658	0.0188121	0.0224481	0.0100751	0.0125787	0.0168437	0.0145755	0	0.0252653	0.020203	0.043237	0.22547	0.00556356	0.0303891	0.047271	0.0904005	0.0178059	0.0463472	0.026838	0.0211822	0.0194102	0.0107783	0.0160886	0	0	0	0.00324466	0	0	0.0815975
99	0.0108345	0.0122356	0.0186906	0.0221378	0.0322851	0.00750676	0.0750677	0.0215739	0.104659	0.0162111	0.00998357	0.0101126	0.0121872	0.035042	0.026623	0.0266091	0.0250031	0.00714339	0.0184703	0.0290134	0.0177546	0.0234913	0.00713985	0.00473996	0.0134525	0.0110441	0	0.0180417	0.0223954	0.0333278	0.138668	0.00175596	0.0330446	0.032265	0.12376	0.0188029	0.0852602	0.0238411	0.0384654	0.025217	0.0117733	0.0177885	0	0	0	0.00498681	0	0	0.081009
100	0.0105113	0.014425	0.017181	0.0297867	0.0359383	0.00581551	0.0577053	0.0202885	0.108089	0.0175638	0.0102066	0.0101193	0.0123635	0.0308805	0.0256449	0.0277273	0.044545	0.00398776	0.0240993	0.0317422	0.0207493	0.0229588	0.00634103	0.00256752	0.0128805	0.00953063	0	0.0131909	0.0329793	0.0164835	0.0649155	0	0.0272031	0.0253566	0.129016	0.0160238	0.11144	0.025015	0.0516129	0.0317768	0.0138497	0.0162752	0	0	0	0.00564869	0	0	0.0616918
101	0.0111202	0.0200015	0.0186384	0.0479488	0.0516206	0.00537436	0.0409871	0.0145661	0.113862	0.0164065	0.0113716	0.0108481	0.00991197	0.0251634	0.0264986	0.0290686	0.0761085	0.00556076	0.0304874	0.0341883	0.0269865	0.0206779	0.00691344	0.00444197	0.0143693	0.00981028	0	0.00864471	0.0367955	0.00853267	0.0259462	0.000869467	0.0141588	0.0181269	0.104144	0.0134125	0.110576	0.0317647	0.0525458	0.0305627	0.0149675	0.0155253	0	0	0	0.00492512	0	0	0.0376259
102	0.0123947	0.0275307	0.024362	0.0734366	0.0728079	0.00453737	0.0332775	0.0128777	0.118914	0.0157177	0.013406	0.0129875	0.00888114	0.0210681	0.0269206	0.032498	0.105757	0.00842699	0.0329502	0.0352098	0.0336568	0.0162014	0.00647475	0.00481547	0.0166182	0.0100639	0	0.00479709	0.029559	0.00968344	0.0133425	0.00398209	0	0.011838	0.0668453	0.0123633	0.0912962	0.0390043	0.0424051	0.0210708	0.0137025	0.0198164	0	0	0	0.00490966	0	0	0.0208499
103	0.012836	0.0318737	0.0289278	0.0950137	0.0867017	0.00213362	0.0313831	0.0278519	0.118586	0.019367	0.015385	0.0149345	0.0116732	0.0194543	0.0257142	0.0391519	0.120788	0.0107498	0.0294727	0.0344933	0.038123	0.0102894	0.00308944	0.00234689	0.0184807	0.0105017	0	0.00320597	0.0199771	0.0138284	0.00890263	0.0067754	0	0.00949229	0.0350863	0.0119896	0.0667238	0.0411852	0.0285598	0.0113387	0.0114077	0.0287306	0	0	0	0.0063004	0	0	0.0128081
104	0.0127731	0.0300364	0.0292019	0.101949	0.0837843	0	0.0314825	0.0534858	0.109888	0.0249316	0.0167685	0.0155689	0.0148149	0.0201631	0.0275626	0.0465428	0.116981	0.0135897	0.0234054	0.0344295	0.0404912	0.00590576	0	0	0.0182542	0.0109659	0	0.00499915	0.0143707	0.0256314	0.00606601	0.00809512	0	0.0100522	0.0148609	0.010549	0.0423782	0.0396529	0.0169244	0.00830037	0.0101523	0.0373315	0	0	0	0.00803784	0	0	0.00999633
105	0.0151777	0.0242676	0.0262071	0.0908817	0.0683643	0	0.0332125	0.0639843	0.0976021	0.0267151	0.0191241	0.0168993	0.0149028	0.021457	0.0355345	0.0509188	0.102665	0.017291	0.0186704	0.0384761	0.0432658	0.00680902	0.00238486	0	0.015844	0.00999872	0.00857309	0.0117143	0.0119956	0.0520141	0.00560957	0.0102215	0	0.0105984	0.0060518	0.007879	0.0233847	0.0394108	0.00954782	0.0122951	0.00969557	0.0417835	0	0	0	0.00905285	0	0	0.0100378
106	0.0212519	0.0186862	0.0217269	0.066761	0.0534539	5.48013e-05	0.0348968	0.0477215	0.089253	0.0234213	0.0235373	0.0198591	0.0146476	0.0208378	0.0424683	0.051572	0.0916315	0.0196517	0.0156687	0.0454235	0.0469848	0.0138679	0.0131301	0	0.0140479	0.00864031	0.112962	0.022563	0.0143973	0.0873702	0.00667981	0.0147527	0	0.00967128	0.00770402	0.00695176	0.0131623	0.04179	0.00622381	0.0204075	0.00851294	0.0426164	0	0	0	0.00868666	0	0	0.0110088
107	0.0285444	0.0156052	0.0176902	0.0409767	0.0456201	0.0104724	0.0335244	0.0224508	0.086559	0.018234	0.0270676	0.0214225	0.0180968	0.0202611	0.0391106	0.0497385	0.0928072	0.0186801	0.0133823	0.0488407	0.0488561	0.0246261	0.0270454	0	0.0148182	0.0099893	0.217756	0.0323947	0.0239684	0.11721	0.00802145	0.0212086	0.0216857	0.0079061	0.015368	0.00972349	0.0092696	0.0450518	0.00534806	0.0294141	0.00726853	0.040369	0	0	0	0.00624273	0	0	0.00994022
108	0.0335883	0.0151433	0.0169837	0.0246712	0.0414861	0.0258242	0.0297567	0.00722461	0.0871766	0.0142545	0.0264853	0.0191998	0.0231907	0.0243063	0.0275846	0.0454511	0.107557	0.0157017	0.0118972	0.0443421	0.0481636	0.0357604	0.0405659	0	0.0168136	0.0137399	0.299101	0.0384636	0.0345401	0.134502	0.00998941	0.0379143	0.0674808	0.00789926	0.0221605	0.012445	0.0186202	0.0495283	0.00482688	0.0349504	0.0074676	0.0339909	0	0	0	0.00230481	0	0	0.00660989
109	0.0348063	0.0153952	0.0194757	0.021934	0.0382326	0.0406493	0.0272739	0.00694034	0.0890225	0.012527	0.0234602	0.0148825	0.0249129	0.0308412	0.0174841	0.0394531	0.131442	0.0139244	0.0108619	0.0346173	0.0478813	0.0440465	0.0524747	0.000957456	0.0176312	0.0179024	0.358049	0.0415586	0.0354263	0.14639	0.0129407	0.0851404	0.128958	0.0126727	0.0263421	0.0111617	0.0568823	0.0547649	0.00417183	0.0344801	0.00823307	0.0255665	0	0	0	0	0	0	0.0022363
110	0.0327597	0.0135045	0.0202913	0.0274096	0.0368432	0.0489682	0.0277237	0.0271598	0.0902483	0.0136354	0.0220112	0.0115798	0.023006	0.0321627	0.0134724	0.0342759	0.151496	0.0151259	0.00925949	0.0261153	0.0483478	0.0445208	0.0578123	0.00637443	0.0168028	0.0233741	0.384228	0.0399582	0.025893	0.160213	0.0156894	0.169008	0.188879	0.0214333	0.0305633	0.00810633	0.111614	0.0566075	0.00364905	0.0310644	0.00821557	0.0205635	0	0	0	0	0	0	0
111	0.0293223	0.00917918	0.0151342	0.030514	0.0362543	0.047196	0.0286371	0.0666021	0.0886831	0.0171242	0.0219579	0.0109441	0.0201719	0.0266353	0.0139048	0.0304888	0.147986	0.0178094	0.00814814	0.0222041	0.0447735	0.0348005	0.0514103	0.00923443	0.0142489	0.02983	0.36056	0.0302719	0.0145489	0.16724	0.0156142	0.258647	0.228823	0.0282996	0.0337265	0.00701024	0.135247	0.0523608	0.00287418	0.0281194	0.00804936	0.019845	0	0	0	0.0049092	0	0	0
112	0.0263058	0.0056971	0.00778197	0.0245603	0.0333381	0.036531	0.0288924	0.0968557	0.0858313	0.0215356	0.020364	0.0128109	0.0176815	0.0219665	0.0153747	0.0263831	0.113577	0.0194258	0.00968598	0.0217569	0.0357933	0.018279	0.0373867	0.00804005	0.0103552	0.0334914	0.297838	0.0174043	0.00869962	0.156573	0.0129766	0.314895	0.242292	0.0291956	0.030072	0.00952614	0.10263	0.0458559	0.00210195	0.0253774	0.00815568	0.0188616	0	0	0	0.0141667	0	0	0
113	0.0225946	0.00587242	0.00472956	0.0134429	0.0291485	0.025369	0.0301777	0.0882111	0.0861436	0.0240605	0.0165076	0.0144266	0.0152039	0.0222766	0.0159978	0.0207611	0.0649918	0.0184184	0.0128738	0.0216019	0.0262201	0.00449651	0.026162	0.00591496	0.00607511	0.0327027	0.24325	0.0111244	0.00847339	0.13165	0.01084	0.330596	0.241246	0.0251094	0.0194703	0.0218238	0.0464815	0.0398652	0.00298662	0.0216283	0.007488	0.0154972	0	0	0	0.0256867	0	0	0
114	0.0167101	0.00922484	0.00820421	0.00682083	0.0282561	0.0268263	0.0333468	0.0515737	0.0878624	0.0235123	0.0118537	0.0131156	0.014328	0.025303	0.0147671	0.0152132	0.0285103	0.015898	0.0135202	0.0196231	0.0206356	0	0.0230709	0.00518486	0.00349138	0.0314178	0.227273	0.0118827	0.011812	0.106254	0.0102561	0.32347	0.237751	0.0200132	0.0107259	0.0561133	0.0113085	0.0325562	0.00557667	0.0199577	0.00664009	0.0117296	0.000195261	0	0	0.0350693	0	0	0
115	0.0100251	0.0139762	0.0139084	0.00755123	0.0315599	0.0471569	0.0352321	0.0227671	0.0857845	0.019742	0.00668247	0.00949103	0.0144164	0.0279415	0.0129748	0.0117367	0.0135991	0.0127665	0.00954271	0.0155073	0.0180192	0	0.0260423	0.00468255	0.00333526	0.0297435	0.240556	0.0108294	0.0155557	0.0851049	0.0082329	0.298951	0.234291	0.0161663	0.0125254	0.114063	0.0025845	0.0223745	0.00716526	0.0209945	0.00800101	0.00831266	0.00216204	0	0	0.038132	0	0	0
116	0.00557993	0.0187318	0.0174953	0.00952729	0.0357781	0.0747421	0.033282	0.0145062	0.0805844	0.0140753	0.00197215	0.006406	0.0120612	0.0286001	0.0121198	0.0111196	0.0107865	0.00903306	0.00357664	0.0114091	0.0160474	0	0.0320406	0.00418174	0.00582148	0.0233556	0.253945	0.00570165	0.01669	0.0659235	0.00511611	0.250446	0.224498	0.015103	0.024071	0.17404	0.00177466	0.0126018	0.00703655	0.0202307	0.0110097	0.00488509	0.00149593	0	0	0.0341721	0	0	0
117	0.00419103	0.0210878	0.0178548	0.00773994	0.0380076	0.0881025	0.0295614	0.0129256	0.0787529	0.00922114	0.000486426	0.00464415	0.00648717	0.0246894	0.0119225	0.0119527	0.00895956	0.005111	0.000370754	0.00993126	0.0137368	0	0.0386942	0.00571952	0.0107992	0.012388	0.249746	0.00325772	0.0150603	0.0468956	0.00527194	0.182751	0.203902	0.0172766	0.0375766	0.201628	0.000256338	0.00647552	0.00769893	0.0147402	0.0116344	0.00298184	0	0	0.00132331	0.027158	0	0	0
118	0.00521302	0.0187934	0.0162787	0.00397241	0.0371999	0.0775678	0.0275885	0.00911751	0.0825587	0.00749427	0.00242679	0.00316529	0.00180518	0.0166576	0.0113815	0.0119287	0.0054636	0.00236383	0.00274779	0.0105102	0.0101251	0.000644775	0.0419634	0.00770291	0.0152988	0.00241794	0.224299	0.00555161	0.0128808	0.0263899	0.00879572	0.112048	0.172234	0.0199718	0.0447227	0.177052	0	0.00383008	0.00986673	0.0078489	0.00833264	0.00393542	0	0	0.00366553	0.022279	0	0	0.00579973
119	0.00775498	0.0132883	0.0135932	0.0019344	0.0333063	0.0524955	0.0279005	0.00798869	0.0897789	0.00812201	0.00400424	0.00214695	0.00088394	0.00997333	0.0121928	0.0104076	0.00218519	0.00121798	0.00938395	0.0100224	0.00509416	0.0133358	0.0375257	0.00618459	0.0146886	0	0.178442	0.00693221	0.010969	0.00435289	0.0108865	0.0521386	0.131502	0.0191006	0.041476	0.114121	0	0.00323069	0.0117515	0.00334435	0.00531925	0.00681351	0.00373525	0.00547322	0.00591412	0.021598	0	0	0.0362713
120	0.00860422	0.00900098	0.00813642	0.00254757	0.0278316	0.0267367	0.0290592	0.0135792	0.102365	0.00758718	0.00327735	0.0027032	0.000995658	0.00757512	0.0195396	0.0085048	0.000179459	0.000527595	0.0158964	0.0079269	0.00125772	0.027602	0.0244837	0.00402192	0.00887823	0	0.115294	0.00616012	0.00842463	0	0.0111536	0.0130793	0.0861659	0.0142096	0.0299219	0.0505386	0	0.0031711	0.0147656	0.000234768	0.00857489	0.0114113	0.00767988	0.0104286	0.00672379	0.0231652	0	0.00475395	0.0695749
121	0.00820374	0.00677058	0.00103576	0.00420287	0.0217995	0.00408241	0.030089	0.0227305	0.118204	0.00540576	0.000617141	0.00451717	0.000487534	0.00847223	0.0312028	0.0071382	0	0	0.0212377	0.00465261	0	0.0408824	0.00710642	0.00194086	0.000103347	0	0.043985	0.003798	0.00485679	0	0.0103656	0	0.0389615	0.00715985	0.0143467	0	0.00297233	0.00351563	0.0184144	0	0.0163767	0.0166822	0.00999788	0.0125127	0.00623314	0.0253536	0	0.0123921	0.101735
[truncated: 108 more columns]

## Sheet: h
naive mice		n= 2 mice	n= 2 mice	n= 2 mice
	Norm 5-HT stim control 2A,2B,2C	Norm 5-HT stim test + 5-HT2A antagonist	Norm 5-HT stim test + 5-HT2B antagonist	Norm 5-HT stim test + 5-HT2C antagonist																Norm 5-HT stim control 2A,2B,2C	Norm 5-HT stim test + 5-HT2A antagonist	Norm 5-HT stim test + 5-HT2B antagonist	Norm 5-HT stim test + 5-HT2C antagonist
ROIs (n)	196	63	33	69															ROIs (n)	214	75	70	69
	amplitude (DF/F)																			frequency (min-1)													One Way ANOVA
	Norm 5-HT stim control 2A,2B,2C	Norm 5-HT stim test + 5-HT2A antagonist	Norm 5-HT stim test + 5-HT2B antagonist	Norm 5-HT stim test + 5-HT2C antagonist										One Way ANOVA						Norm 5-HT stim control 2A,2B,2C	Norm 5-HT stim test + 5-HT2A antagonist	Norm 5-HT stim test + 5-HT2B antagonist	Norm 5-HT stim test + 5-HT2C antagonist				mean	std	n	sem			Dunn's method
	0.882221	0.7751	0.426185	0.526229				mean	std	n	sem			Dunn's method						0.938309	1.14504	1.57303	0.579832			2A	0.656489	0.395908	75	0.0457155		5-HT vs 2A	<0,001
	0.550341	0.774978	NaN	0.37608			2A	0.593083	0.337151	63	0.0424771		5-HT vs 2A	<0,001						1.87662	1.14504	0	1.15966			2B	0.561798	0.735175	70	0.0878702		5-HT vs 2B	<0,001
	1.25217	1.61728	1.6358	0.391655			2B	0.442866	0.335649	33	0.0584291		5-HT vs 2B	<0,001						2.81493	0.572519	0.786517	1.15966			2C	0.941176	0.359934	69	0.0433309		5-HT vs 2C	<0,001
	0.775939	1.7717	0.355226	0.463489			2C	0.673768	0.372082	69	0.0447934		5-HT vs 2C	<0,001						1.87662	0.572519	1.57303	1.7395
	0.990041	0.521146	0.763312	1.88387																2.81493	1.14504	0.786517	0.579832
	0.59813	0.487388	NaN	0.636766																0.938309	1.14504	0	1.15966
	1.60514	0.719723	0.224309	0.590929																0.938309	1.14504	0.786517	1.15966
	2.75667	0.816837	NaN	0.811312																2.81493	1.14504	0	1.15966
	2.62138	0.550421	0.218368	0.561776																2.81493	1.14504	0.786517	1.15966
	1.68933	0.783627	NaN	1.40082																0.938309	0.572519	0	0.579832
	0.368808	0.628338	NaN	0.766939																1.87662	0.572519	0	1.15966
	0.46088	0.32107	NaN	1.72269																0.938309	0.572519	0	0.579832
	1.0878	0.405337	NaN	1.4255																0.938309	1.14504	0	0.579832
	1.28465	0.482381	NaN	0.578863																1.87662	0.572519	0	1.15966
	0.653939	0.401762	0.399533	0.690503																0.938309	0.572519	1.57303	0.579832
	3.77087	1.16257	0.411185	0.955499																1.87662	0.572519	0.786517	0.579832
	6.01634	0.784294	NaN	0.493394																1.87662	0.572519	0	1.15966
	0.873157	0.431259	NaN	0.57924																1.87662	1.71756	0	1.15966
	0.913729	0.432641	NaN	0.461102																1.87662	1.14504	0	1.15966
	1.51433	1.29917	0.394812	0.488691																1.87662	0.572519	0.786517	1.15966
	2.07855	0.709711	0.379833	0.850582																1.87662	0.572519	0.786517	0.579832
	0.683683	0.589228	0.862315	0.491378																2.81493	0.572519	0.786517	1.15966
	0.530976	0.488572	1.54614	0.497827																1.87662	0.572519	1.57303	1.15966
	2.00196	0.421001	0.373859	0.412597																1.87662	0.572519	2.35955	1.15966
	1.85434	0.745753	0.307699	0.401664																1.87662	0.572519	0.786517	1.7395
	1.17775	0.470704	NaN	0.551834																1.87662	0.572519	0	1.15966
	1.80039	0.548014	0.229321	0.781341																1.87662	0.572519	1.57303	0.579832
	3.55327	0.63617	0.252073	0.864082																0.938309	1.14504	0.786517	0.579832
	0.681821	0.295145	NaN	0.4027																2.81493	1.14504	0	1.15966
	1.07816	0.431723	NaN	0.852371																1.87662	0.572519	0	0.579832
	0.651203	0.405939	0.329252	0.75481																0.938309	1.14504	3.14607	0.579832
	0.993752	0.372721	NaN	0.71249																0.938309	1.14504	0	0.579832
	0.797935	0.52073	NaN	0.561936																1.87662	0.572519	0	0.579832
	0.514168	0.995685	NaN	0.891888																1.87662	1.14504	0	1.15966
	0.628279	0.415369	NaN	0.763359																0.938309	1.14504	0	0.579832
	0.686774	0.29532	NaN	0.575061																0.938309	0.572519	0	1.15966
	1.35505	0.517933	NaN	0.741463																1.87662	1.14504	0	0.579832
	0.886118	0.814478	0.36481	0.437847																2.81493	0.572519	0.786517	1.15966
	1.05628	0.471159	NaN	0.78083																2.81493	0.572519	0	1.7395
	1.00427	0.453419	0.261297	0.974809																1.87662	1.14504	0.786517	0.579832
	0.844383	0.598556	NaN	0.504764																1.87662	0.572519	0	1.15966
	2.42177	1.7025	NaN	0.94346																1.87662	0.572519	0	0.579832
	7.72505	0.950173	0.184239	0.546101																0.938309	0.572519	1.57303	0.579832
	1.11158	0.597488	0.227863	1.21723																1.87662	0.572519	0.786517	1.15966
	0.701497	0.858754	0.173937	0.629941																2.81493	0.572519	1.57303	0.579832
	13.4396	0.388826	NaN	0.838573																0.938309	1.14504	0	0.579832
	0.581328	0.689791	0.442347	0.693478																1.87662	0.572519	0.786517	1.15966
	3.67974	NaN	0.40111	0.526573																1.87662	0	0.786517	0.579832
	1.4112	0.342083	NaN	0.664229																1.87662	0.572519	0	1.15966
	0.907766	0.36906	NaN	0.455158																1.87662	0.572519	0	1.7395
	0.306702	0.333921	NaN	1.09497																0.938309	0.572519	0	1.15966
	2.81333	0.253669	NaN	0.351438																1.87662	0.572519	0	0.579832
	1.11527	NaN	NaN	0.258909																2.81493	0	0	1.15966
	0.865009	NaN	NaN	0.323338																1.87662	0	0	1.15966
	1.02375	0.180304	NaN	1.81804																0.938309	0.572519	0	0.579832
	3.31927	0.297612	0.410224	0.224378																0.938309	0.572519	2.35955	1.15966
	2.59597	0.686884	0.718182	0.162576																0.938309	1.14504	0.786517	0.579832
	0.686789	0.275517	0.357817	0.489539																1.87662	0.572519	2.35955	1.15966
	4.09569	0.360329	NaN	0.386082																0.938309	1.14504	0	1.7395
	4.98104	NaN	NaN	0.446258																0.938309	0	0	0.579832
	1.41528	NaN	0.472884	0.525613																1.87662	0	0.786517	0.579832
	3.92114	0.452173	0.224376	0.534077																0.938309	0.572519	0.786517	1.15966
	1.63518	NaN	NaN	0.379311																1.87662	0	0	0.579832
	0.514121	0.362384	0.221448	0.381048																0.938309	1.14504	0.786517	1.15966
	1.71862	0.38486	0.243319	0.541509																1.87662	0.572519	0.786517	0.579832
	1.0632	0.201965	NaN	0.27132																1.87662	0.572519	0	1.15966
	2.00683	NaN	0.372582	0.229666																0.938309	0	1.57303	0.579832
	0.738917	NaN	NaN	1.60982																0.938309	0	0	0.579832
	0.532967	NaN	NaN	0.336415																0.938309	0	0	1.15966
	0.669123	0.727203	0.428922																	2.81493	0.572519	0.786517
	0.823994	0.379154																		1.87662	0.572519
	0.54826	0.205235																		0.938309	0.572519
	1.06949	NaN																		0.938309	0
	0.76483	NaN																		0.938309	0
	0.768035	NaN																		0	0
	NaN																stim 2B/mean basal 2B	2B		0.693306
	0.450796																			0
	3.19131																			0.693306
	1.32718																			0.693306
	2.96223																			1.38661
	NaN																			0.693306
	1.60495																			0
	NaN																			0.693306
	0.638054																			0
	NaN																			1.38661
	NaN																			0
	0.441676																			0
	0.643922																			0.693306
	1.87091																			2.07992
	0.705878																			0.693306
	2.29096																			1.38661
	1.22219																			0.693306
	1.17835																			0.693306
	1.18783																			0.693306
	0.304359																			2.07992
	2.13999																			2.07992
	1.49492																			2.07992
	0.964776																			2.07992
	0.955502																			1.38661
	3.07785																			1.38661
	3.00174																			0.693306
	3.92245																			0.693306
	3.6038																			0.693306
	1.85262																			0.693306
	0.762776																			1.38661
	NaN																			2.07992
	1.37883																			0
	NaN																			0.693306
	1.11781																			0
	NaN																			0.693306
	NaN																			0
	NaN																			0
	NaN																			0
	0.514578																			0
	NaN																			0.693306
	1.15225																			0
	NaN																			0.693306
	0.97204																			0
	NaN																			0.693306
	1.78015																			0
	0.42852																			0.693306
	0.489161																			2.77322
	0.718702																			0.693306
	0.324904																			0.693306
	0.450302																			0.693306
	NaN																			0.693306
	0.737353																			0
	0.535116																			0.693306
	2.2781																			1.38661
	1.19771																			0.693306
	1.03241																			0.693306
	0.646482																			0.693306
	0.378897																			1.38661
	1.31783																			1.38661
	0.952566																			0.693306
	4.05773																			2.07992
	0.643388																			2.07992
	0.897425																			2.07992
	1.85411																			1.38661
	0.653966																			1.38661
	1.42212																			1.38661
	NaN																			2.07992
	0.323675																			0
	1.04207																			1.38661
	1.06756																			0
	0.525694																stim 2C/mean basal 2C	2C		5.04666
	2.90982																			5.04666
	8.26325																			7.56999
	1.53277																			2.52333
	5.95222																			2.52333
	1.88801																			5.04666
	2.17686																			2.52333
	4.64051																			5.04666
	1.59372																			7.56999
	1.62453																			5.04666
	2.92249																			7.56999
	1.24552																			5.04666
	1.08564																			5.04666
	1.77603																			7.56999
	2.02791																			5.04666
	0.958031																			5.04666
	2.18411																			5.04666
	1.4034																			2.52333
	1.31026																			2.52333
	0.835867																			2.52333
	1.09309																			5.04666
	2.47806																			5.04666
	1.35628																			5.04666
	1.66623																			2.52333
	1.85897																			2.52333
	1.42318																			2.52333
	1.63899																			2.52333
	1.59909																			2.52333
	1.71706																			2.52333
	1.20306																			2.52333
	1.46354																			2.52333
	1.29104																			2.52333
	1.52483																			5.04666
	1.18179																			5.04666
	1.47005																			5.04666
	1.74983																			2.52333
	1.10236																			2.52333
	1.29346																			2.52333
	2.73644																			5.04666
	4.97569																			7.56999
	0.929089																			2.52333
	3.48831																			2.52333
	1.45179																			5.04666
	1.50314																			7.56999
	1.49415																			2.52333
	0.931699																			2.52333
	0.84704																			2.52333
	1.37143																			5.04666
	1.38171																			7.56999
	4.80085																			2.52333
	3.37058																			5.04666
	1.432																			2.52333
	7.26809																			5.04666
	5.52689																			7.56999
	0.992344																			2.52333
	0.648295																			5.04666
	1.19496																			5.04666
	3.39129																			5.04666
	2.02059																			2.52333
	0.99364																			5.04666
	1.95934																			5.04666
	1.77085																			7.56999
	3.73628																			5.04666
	1.17687																			2.52333
	0.459327																			2.52333
	1.82005																			5.04666
	0.902766																			5.04666
																				5.04666
																				7.56999

## Sheet: i
Cort mice
		n= 2 mice	n= 2 mice	n= 2 mice
ROIs (n)	144	42	45	28														ROIs (n)	168	47	70	51
	amplitude (DF/F)																		frequency (min-1)
	Norm 5-HT stim control 2A,2B,2C	Norm 5-HT stim test + 5-HT2A antagonist	Norm 5-HT stim test + 5-HT2B antagonist	Norm 5-HT stim test + 5-HT2C antagonist										One Way ANOVA					Norm 5-HT stim control 2A,2B,2C	Norm 5-HT stim test + 5-HT2A antagonist	Norm 5-HT stim test + 5-HT2B antagonist	Norm 5-HT stim test + 5-HT2C antagonist										One Way ANOVA
	1.61562	0.341911	0.18073	0.172213				mean	std	n	sem			Dunn's method					1.71879	0.691176	0.625	1.92453				mean	std	n	sem			Dunn's method
	1.25874	0.889882	0.413255	0.219765			2A	0.862979	0.962505	42	0.148518		5-HT vs 2A	<0,001					1.71879	0.691176	0.625	2.88679			2A	0.867647	0.508891	47	0.0742294		5-HT vs 2A	<0,001
	0.7097	0.661627	0.430345	0.185501			2B	0.355528	0.186614	45	0.0278187		5-HT vs 2B	<0,001					1.71879	1.38235	0.625	1.92453			2B	0.464286	0.393645	70	0.0470495		5-HT vs 2B	<0,001
	2.34541	0.229484	0.229605	0.17277			2C	0.540597	0.642674	28	0.121454		5-HT vs 2C	<0,001					3.43758	0.691176	0.625	2.88679			2C	1	1.13793	51	0.159342		5-HT vs 2C	<0,001
	1.65221	0.307533	NaN	0.759924															5.15637	0.691176	0	0.962264
	0.67975	0.410243	0.141727	0.497172															3.43758	0.691176	0.625	3.84906
	0.839684	0.289171	NaN	0.186223															1.71879	0.691176	0	0.962264
	1.03447	0.293698	0.133493	0.146613															1.71879	0.691176	0.625	1.92453
	1.18639	1.11939	NaN	0.188862															1.71879	0.691176	0	3.84906
	2.66568	1.10341	0.231422	0.152504															1.71879	0.691176	0.625	2.88679
	3.80868	0.416975	NaN	0.189391															1.71879	1.38235	0	1.92453
	3.74782	1.66182	NaN	0.186227															1.71879	0.691176	0	1.92453
	1.34012	0.320708	NaN	NaN															1.71879	2.07353	0	0
	1.46119	0.822345	NaN	0.333856															1.71879	0.691176	0	1.92453
	1.38348	0.555821	0.250528	0.183421															3.43758	1.38235	1.25	1.92453
	0.758791	0.271956	0.348164	0.65267															5.15637	2.07353	0.625	0.962264
	0.800775	0.434889	0.354713	NaN															3.43758	1.38235	0.625	0
	0.623557	3.22685	0.283951	NaN															3.43758	0.691176	0.625	0
	1.15221	3.36266	NaN	NaN															3.43758	0.691176	0	0
	1.10826	0.63984	0.190055	NaN															1.71879	1.38235	0.625	0
	1.15607	0.683397	0.254465	NaN															1.71879	1.38235	1.25	0
	0.418007	0.523936	0.241049	NaN															1.71879	1.38235	1.25	0
	0.545824	1.12428	0.175324	NaN															3.43758	0.691176	0.625	0
	0.52739	0.360503	0.305258	NaN															1.71879	2.07353	1.25	0
	0.76733	0.60794	NaN	0.117818															3.43758	1.38235	0	0.962264
	1.02732	0.461183	0.746492	NaN															3.43758	0.691176	0.625	0
	3.26439	1.42305	0.491064	NaN															1.71879	0.691176	0.625	0
	1.18466	1.01231	0.156789	0.123578															3.43758	0.691176	1.25	0.962264
	3.3408	1.0698	NaN	NaN															1.71879	0.691176	0	0
	3.49765	1.53529	0.277019	NaN															3.43758	0.691176	0.625	0
	0.671985	0.20594	0.132559	NaN															1.71879	0.691176	0.625	0
	0.577761	5.11542	0.136912	0.535772															3.43758	0.691176	0.625	2.88679
	0.628548	1.13155	0.258735	1.63218															3.43758	1.38235	0.625	0.962264
	1.17759	0.575219	NaN	NaN															1.71879	0.691176	0	0
	1.06835	0.401867	0.208303	NaN															1.71879	0.691176	1.25	0
	1.04265	0.574326	0.809632	NaN															3.43758	1.38235	0.625	0
	0.511808	0.36122	NaN	NaN															3.43758	1.38235	0	0
	0.813553	0.748018	0.380613	NaN															3.43758	0.691176	0.625	0
	0.633016	0.33992	NaN	NaN															3.43758	0.691176	0	0
	1.16132	0.179857	NaN	NaN															3.43758	0.691176	0	0
	0.743219	0.330732	NaN	1.18735															1.71879	0.691176	0	0.962264
	0.853181	NaN	NaN	1.01843															1.71879	0	0	0.962264
	0.995765	NaN	NaN	0.148757															1.71879	0	0	0.962264
	2.21649	0.119151	NaN	NaN															1.71879	0.691176	0	0
	NaN	NaN	NaN	0.225488															0	0	0	0.962264
	0.833878	NaN	0.52049	0.394749															1.71879	0	0.625	1.92453
	0.955322	NaN	NaN	0.42636															1.71879	0	0	1.92453
	1.6322		0.351772	2.62635															1.38661		0.625	0.962264
	NaN		0.483453	0.282914															0		0.625	2.88679
	NaN		0.238399	2.18986															0		0.625	0.962264
	1.14121		NaN	NaN															2.77322		0	0
	0.953846		0.252879																2.77322		1.25
	0.596103		0.390392																1.38661		0.625
	0.506088		NaN																5.54645		0
	1.91535		NaN																1.38661		0
	0.872902		0.198926																1.38661		0.625
	0.25923		0.629159																5.54645		0.625
	0.433527		0.506778																1.38661		0.625
	0.298348		0.212477																2.77322		0.625
	0.31498		0.61898																2.77322		0.625
	0.275545		0.585592																1.38661		0.625
	0.724677		0.383457																2.77322		0.625
	0.622372		NaN																2.77322		0
	NaN		0.193212																0		0.625
	1.58765		0.263966																2.77322		0.625
	NaN		0.336152																0		0.625
	0.522261		0.752411																2.77322		0.625
	2.49981		0.642028																2.77322		0.625
	1.77506		0.676042																2.77322		0.625
	2.17451		NaN																2.77322		0
	3.30433																		1.38661
	2.48811																		2.77322
	2.10667																		4.15984
	3.0247																		2.77322
	3.17596																		1.38661
	3.51277																		2.77322
	3.4205																		1.38661
	3.10814																		2.77322
	4.0297																		2.77322
	1.91799																		4.15984
	1.35669																		4.15984
	1.66585																		2.77322
	2.06703																		4.15984
	3.31709																		2.77322
	1.68095																		1.38661
	1.11775																		2.77322
	1.62412																		1.38661
	1.59561																		1.38661
	1.48173																		1.38661
	1.5096																		1.38661
	1.36967																		1.38661
	1.57761																		1.38661
	0.664946																		2.77322
	1.06187																		2.77322
	2.09726																		2.77322
	2.53104																		2.77322
	1.43378																		2.77322
	0.8303																		2.77322
	2.54034																		1.38661
	2.41231																		2.77322
	0.715976																		4.15984
	1.66854																		1.38661
	1.90761																		1.38661
	1.47006																		1.38661
	1.23376																		2.77322
	2.29332																		2.77322
	0.542021																		1.38661
	0.483457																		1.38661
	0.854583																		1.38661
	0.801793																		2.77322
	0.748076																		1.38661
	1.03975																		1.38661
	0.853197																		1.38661
	0.314713																		2.77322
	1.65439																		1.38661
	NaN																		0
	0.404893																		2.77322
	NaN																		0
	NaN																		0
	NaN																		0
	NaN																		0
	1.10883																		1.42623
	1.18403																		4.27869
	0.597324																		2.85246
	0.531948																		2.85246
	NaN																		0
	0.49973																		2.85246
	0.360701																		4.27869
	0.353029																		2.85246
	NaN																		0
	0.249954																		1.42623
	NaN																		0
	0.246585																		4.27869
	0.679942																		1.42623
	0.80011																		2.85246
	NaN																		0
	0.966373																		2.85246
	0.26127																		4.27869
	1.03315																		1.42623
	1.02728																		1.42623
	0.648093																		2.85246
	1.5183																		1.42623
	1.20983																		1.42623
	0.868143																		2.85246
	NaN																		0
	0.1848																		2.85246
	NaN																		0
	0.791264																		2.85246
	1.54987																		2.85246
	1.98639																		1.42623
	3.23694																		1.42623
	NaN																		0
	2.65156																		1.42623
	3.82808																		1.42623
	NaN																		0
	NaN																		0
	NaN																		0
	0.57653																		1.42623
	0.475546																		1.42623
	NaN																		0
	NaN																		0
	NaN																		0
	0.960941																		1.42623
	2.03632																		1.42623
	2.20739																		1.42623
	0.738451																		2.85246
	0.80512																		1.42623
																			0
	1.08831	0.565074	0.283951	0.222626															1.71879	0.691176	0.625	0.962264

## Sheet: k
SICs
		frequency (min-1)															amplitude (pA)
		naive		Cort													naive		Cort
		basal	5-HT	basal	5-HT		One Way ANOVA										basal	5-HT	basal	5-HT
	1	0.2	0.8	0.2	0		All Pairwise Multiple Comparison Procedures (Dunn's Method) :					naive basal vs Cort basal		P=0,033			28.4324	14.2088	47.3631	23.7589
	2	0	0.8	0.2	0		All Pairwise Multiple Comparison Procedures (Dunn's Method) :					naive 5HT vs Cort 5HT		P=0,002			14.917	24.9206	40.9804	35.7825		One Way ANOVA
	3	0.2	0.8	0.2	0		All Pairwise Multiple Comparison Procedures (Tukey Test):					naive basal vs 5HT naive		P<0,001			16.5741	36.0725	27.0925	68.7382		Kruskal-Wallis One Way Analysis of Variance on Ranks					naive basal vs Cort basal		P = 0,972
	4	0.4	0.2	0.2	0.5		Kruskal-Wallis One Way Analysis of Variance on Ranks					Cort basal vs 5HT Cort		P = 0,461			18.7918	37.1006	26.1275	10.4728		Kruskal-Wallis One Way Analysis of Variance on Ranks					naive 5HT vs Cort 5HT		P = 0,628
	5	0.2	0.2	0.4	0.6												9.96931	6.76815	25.7578	15.9957		Kruskal-Wallis One Way Analysis of Variance on Ranks					naive basal vs 5HT naive		P = 0,758
	6	0.2	1.6	0.4	0												46.26	22.7879	5.77546	13.0172		Kruskal-Wallis One Way Analysis of Variance on Ranks					Cort basal vs 5HT Cort		P = 0,982
	7	0.2	0.6	0.2	0.2		n naive: 2 mice										28.1174	15.0556	11.1961	4.58973
	8	0	0.2	0.2	0.2		n Cort: 3 mice										48.5802	12.0181	13.7375	30.6231
	9	0	0.6	0.2	0.4												94.16	15.0605	17.2672	113.33
	10	0.25	0.6	0.2	0.4												20.3308	11.0846	6.08515	20.5893
	11	0	0.2	0.2	0.4													12.0027	16.5201	19.1117
	12	0	0.2	0	0.4													13.0403	18.8489	32.4359
	13	0	1	0.4	0.8													5.14896	82.2071	23.4749
	14	0.2	0.4	0	0													15.4203	67.3438	23.8763
	15	0.2	0.4	0	0													40.6298	23.5337	33.2566
	16	0	1.2	1	0													34.2529	46.2364	30.1588
	17			0.4	0.2													25.9667	13.9309	20.1025
	18			0.2	0.2													27.454	55.3106	103.517
	19			0.6	0.2													32.5065	73.3482	15.1773
																		21.1991	123.571	28.4286
	mean	0.128125	0.6125	0.273684	0.236842													16.2348	15.7401	9.09873
	std	0.12645	0.409675	0.232957	0.238538													15.0462	12.15	13.9315
	n	16	16	19	19													16.7248	9.7642
	sem	0.0316125	0.102419	0.053444	0.0547245													14.1334	10.9744
																		26.3003
																		22.747
																		10.1583
																		250.123
																		14.7093
																		37.3079
																		152.931
																		36.4553
																		18.809
																		23.9782
																		31.7254
																		32.3907
																		36.3553
																		32.836
																		35.1447
																		18.6228
																		11.1367
																		49.2559
																		19.7442
																		157.826
																		32.1073
																		38.0761
																		32.98
																		36.2703
																		37.0577
																mean	32.6133	34.2834	32.9526	31.3394
																std	25.1483	42.2719	29.3047	28.211
																n	10	49	24	22
																sem	7.95259	6.03884	5.98181	6.01461
