# Supplementary material for: Dysfunctional serotonergic neuron-astrocyte signaling in depressive-like states
Source: Mol Psychiatry. 2023 Sep 29;28(9):3856–73. doi: 10.1038/s41380-023-02269-8 (PMC10730416; doi:10.1038/s41380-023-02269-8)
Supplement: Supplementary file 4 — Source Data Fig 3 [file 41380_2023_2269_MOESM4_ESM.xlsx]

## Sheet: b
	n=8 mice					n=5 mice
	Naive_Normalized EPSC amplitude					Cort_Normalized EPSC amplitude						Naive_Holding current index					Cort_Holding current index
Time	N cells	Mean	std	SEM		N cells	Mean	std	SEM		Time (min)	N cells	Holding current index	std	SEM		N cells	Holding current index	std	SEM
1	19	0.957249	0.0683956	0.015691		9	0.974542	0.0449999	0.015		1	19	-0.0587573	0.165549	0.0379797		9	-0.0159808	0.048817	0.0162723
2	19	0.992325	0.0630329	0.0144607		10	1.03354	0.0816708	0.0258266		2	19	0.0232048	0.190951	0.0438072		10	-0.073019	0.255849	0.0809065
3	19	1.01854	0.0484259	0.0111097		10	1.00842	0.0624291	0.0197418		3	19	0.0866482	0.19781	0.0453808		10	-0.0232481	0.154152	0.0487473
4	19	1.02804	0.0509618	0.0116914		10	1.01316	0.044369	0.0140307		4	19	0.124686	0.286109	0.0656378		10	0.0811052	0.189268	0.0598519
5	19	1.00385	0.0631648	0.014491	5-HT stim	10	0.967788	0.102092	0.0322843		5	19	-0.00532883	0.162017	0.0371694		10	0.0622164	0.238701	0.0754838
6	19	0.806294	0.106477	0.0244276		10	0.727436	0.153744	0.0486181		6	19	0.127532	0.304973	0.0699655		10	0.105216	0.259427	0.0820379
7	19	0.767589	0.143365	0.0328902		10	0.597289	0.184681	0.0584012		7	19	0.116154	0.327238	0.0750735		10	0.0731514	0.282146	0.0892223
8	19	0.827271	0.160891	0.0369109		10	0.606822	0.229613	0.07261		8	19	0.0946501	0.309308	0.0709601		10	0.04748	0.308092	0.0974272
9	19	0.873576	0.191132	0.0438487		10	0.600709	0.214125	0.0677123		9	19	0.105306	0.304934	0.0699567		10	0.0303343	0.331845	0.104939
10	19	0.886898	0.172452	0.0395631		10	0.55477	0.255114	0.0806741		10	19	0.0332031	0.213204	0.0489124		10	0.00562538	0.340339	0.107625
11	19	0.871318	0.209422	0.0480447		10	0.590975	0.268212	0.0848162		11	19	0.0632721	0.330274	0.0757702		10	0.00590356	0.345546	0.109271
12	19	0.878762	0.280667	0.0643895		10	0.569661	0.25101	0.0793764		12	19	0.00425323	0.295495	0.0677912		10	0.000500749	0.352538	0.111482
13	18	0.910705	0.246174	0.0580237		9	0.51715	0.22648	0.0754932		13	18	0.0201366	0.28457	0.0670737		9	-0.0525695	0.163468	0.0544895
14	18	0.941424	0.23721	0.0559108		9	0.527669	0.281268	0.0937561		14	18	0.00454976	0.250311	0.0589988		9	-0.022114	0.231605	0.0772017
15	18	0.989062	0.278092	0.065547		9	0.492442	0.231937	0.0773123		15	18	0.0401862	0.339636	0.0800531		9	-0.0177421	0.265497	0.0884991
16	17	1.00032	0.306243	0.0742749		9	0.458219	0.220099	0.0733664		16	17	0.0467359	0.376087	0.0912145		9	-0.0190972	0.287381	0.0957935
17	17	1.0403	0.258376	0.0626654		9	0.48859	0.260454	0.0868179		17	17	0.0564544	0.335026	0.0812558		9	-0.0321885	0.266196	0.0887321
18	16	1.05985	0.324003	0.0810008		9	0.445918	0.215252	0.0717506		18	16	0.0824807	0.311057	0.0777643		9	-0.0702759	0.269019	0.089673
19	16	1.06812	0.342884	0.0857211		9	0.423562	0.221617	0.0738724		19	16	0.0779555	0.29806	0.0745151		9	-0.101209	0.276456	0.092152
20	15	1.09843	0.367555	0.0949024		9	0.430147	0.218504	0.0728346		20	15	0.149123	0.348245	0.0899164		9	-0.106562	0.28112	0.0937068
21	15	1.08627	0.336637	0.0869192		9	0.422053	0.189254	0.0630847		21	15	0.177877	0.391925	0.101195		9	-0.103807	0.295273	0.0984245
22	14	1.0498	0.290283	0.0775813		9	0.422834	0.177793	0.0592642		22	14	0.202027	0.384405	0.102736		9	-0.0900056	0.296272	0.0987573
23	14	1.03294	0.291611	0.0779362		9	0.4288	0.194221	0.0647403		23	14	0.142121	0.24991	0.0667912		9	-0.089102	0.293045	0.0976815
24	14	1.01262	0.308964	0.0825742		8	0.41406	0.195113	0.068983		24	14	0.203385	0.326275	0.0872006		8	-0.0472772	0.285972	0.101106
25	14	1.02048	0.322367	0.0861562		8	0.389805	0.188123	0.0665114		25	14	0.192376	0.330063	0.088213		8	-0.0376421	0.305799	0.108116
26	13	1.12445	0.381019	0.105676		8	0.362109	0.182314	0.0644577		26	13	0.180176	0.32715	0.0907349		8	-0.000521034	0.391976	0.138584
27	13	1.05544	0.349289	0.0968755		8	0.381994	0.162463	0.0574392		27	13	0.107354	0.208163	0.0577339		8	-0.08051	0.218423	0.0772243
28	13	1.10759	0.351542	0.0975003		8	0.387192	0.168703	0.0596454		28	13	0.106259	0.219656	0.0609217		8	0.0282234	0.449219	0.158823
29	13	1.14253	0.406454	0.11273		8	0.383374	0.175626	0.0620931		29	13	0.0932738	0.211414	0.0586357		8	-0.00943367	0.410105	0.144994
30	13	1.07707	0.335155	0.0929554		7	0.39991	0.172383	0.0651545		30	13	0.134358	0.278153	0.0771459		7	-0.112891	0.305664	0.11553
												Mean ± sem basal vs delayed	n	p-value				Mean ± sem basal vs delayed	n	p-value
											naive	0,0236 ± 0,0148 vs 0,1556 ± 0,0837	15	0.127			Cort	0,0056 ± 0,0034 vs -0,0888 ± 0,0962	9	0.363

## Sheet: c
				Naive_Normalized EPSC amplitude						Cort_Normalized EPSC amplitude
				short effect	delayed effect					short effect	delayed effect
				0.58528	1.26895					0.60082	0.398607
				0.5283	0.895345					0.68753	0.664773
				0.56154	0.660057					0.77422	0.50533
				0.77762	0.542248					0.28389	0.545805
				0.76557	1.24679					0.59388	0.127053
				0.8338	0.926233					0.18989	0.35098
				0.69212	0.823857					0.40667	0.49927
				0.66286	1.04137					0.47007	0.14561
				0.75883	1.03372					0.40551	0.585215
				0.75908	1.50875					0.55179
				0.82447	1.12879
				0.66274	1.42809				mean	0.496427	0.424738
				0.88408	2.03321				std	0.180525	0.187992
				0.79705	1.03878				n	10	9
				0.77643	0.844633				sem	0.057087	0.0626641
				0.57039
				0.74641
				0.42012					Statistic	Paired-t-test
				0.71012					mean baseline vs short		Two-tailed P-value = 0,0000101
									mean baseline vs delayed		Two-tailed P-value=0,0000160
			mean	0.700885	1.09472
			std	0.120608	0.370893
			n	19	15
			sem	0.0276693	0.0957642
			Statistic	Paired-t-test
			mean baseline vs short		Two-tailed P-value = 0,00000000266
			mean baseline vs delayed		Two-tailed P-value = 0,339

## Sheet: f
	n=7 mice					n=5 mice					n=10 mice
	Control_Normalized EPSC amplitude					iBAPTA_Normalized EPSC amplitude					ip3r2-/-_Normalized EPSC amplitude						Control_Holding current index					iBAPTA_Holding current index					ip3r2-/-_Holding current index
Time	N cells	Mean	std	SEM		N cells	Mean	std	SEM		N cells	Mean	std	SEM		Time (min)	N cells	Holding current index	std	SEM		N cells	Holding current index	std	SEM		N cells	Holding current index	std	SEM
1	10	0.952639	0.066354	0.020983		5	1.03569	0.0336222	0.0150363		13	0.956888	0.0559962	0.0155305		1	10	-0.0374209	0.128808	0.0407328		5	-0.0233241	0.0407283	0.0182142		13	-0.025494	0.275728	0.0764733
2	11	1.00334	0.0667375	0.0201221		6	1.06372	0.101153	0.0412956		13	1.0363	0.071247	0.0197604		2	11	0.0254384	0.0848495	0.0255831		6	0.00680931	0.0668335	0.0272846		13	0.0886354	0.242773	0.067333
3	11	0.999993	0.0515454	0.0155415		7	0.961559	0.0614222	0.0232154		13	1.01193	0.0634945	0.0176102		3	11	0.00753893	0.10614	0.0320025		7	-0.0126733	0.0326251	0.0123311		13	0.0570791	0.223752	0.0620578
4	11	1.0012	0.0517744	0.0156106		7	0.966653	0.0565596	0.0213775		13	0.991175	0.0564541	0.0156575		4	11	0.00222286	0.278574	0.0839934		7	0.0209987	0.0352648	0.0133288		13	-0.063023	0.199576	0.0553525
5	11	1.03852	0.0694852	0.0209506	5-HT stim	7	0.991673	0.0320557	0.0121159		13	1.0037	0.0519831	0.0144175		5	11	-0.00194837	0.116657	0.0351735		7	0.0133878	0.0658552	0.0248909		13	0.0383231	0.258516	0.0716994
6	11	0.81582	0.16832	0.0507503		7	0.781971	0.187335	0.0708058		13	0.7377	0.128464	0.0356294		6	11	0.0458548	0.145164	0.0437687		7	0.157344	0.25281	0.0955533		13	0.0284288	0.224923	0.0623824
7	11	0.810875	0.159341	0.0480431		7	0.686859	0.175636	0.0663843		13	0.641581	0.169558	0.0470269		7	11	0.0809997	0.189959	0.0572747		7	0.124346	0.198191	0.0749093		13	-0.00747484	0.170156	0.0471929
8	11	0.884475	0.138015	0.0416131		7	0.749104	0.109449	0.041368		13	0.619468	0.183888	0.0510014		8	11	0.0530627	0.122358	0.0368923		7	0.136514	0.271661	0.102678		13	-0.0184238	0.323696	0.0897772
9	11	0.959836	0.125853	0.0379461		7	0.759611	0.0917404	0.0346746		13	0.638588	0.184496	0.0511699		9	11	0.0185011	0.0748121	0.0225567		7	0.0625245	0.124488	0.047052		13	-0.0496398	0.298452	0.0827757
10	11	1.03549	0.154161	0.0464812		7	0.748461	0.0773191	0.0292239		13	0.6769	0.21194	0.0587815		10	11	-0.00728283	0.0620831	0.0187188		7	0.094508	0.236585	0.0894208		13	-0.126672	0.2333	0.0647058
11	11	1.05413	0.136468	0.0411465		7	0.752487	0.0741213	0.0280152		13	0.642697	0.237215	0.0657915		11	11	-0.0233096	0.0807459	0.0243458		7	0.0627003	0.193372	0.0730879		13	-0.134714	0.397818	0.110335
12	11	1.1	0.160341	0.0483447		7	0.740949	0.0847762	0.0320424		13	0.66596	0.252995	0.0701682		12	11	-0.0297112	0.130756	0.0394245		7	0.0910809	0.249878	0.0944449		13	-0.0608189	0.487531	0.135217
13	11	1.09434	0.178572	0.0538415		7	0.76178	0.0841162	0.0317929		13	0.629693	0.25511	0.0707546		13	11	-0.0413014	0.170041	0.0512693		7	0.0813001	0.224458	0.0848372		13	0.0169007	0.47243	0.131029
14	11	1.09669	0.194333	0.0585937		7	0.72553	0.156183	0.0590314		13	0.687081	0.294232	0.0816054		14	11	-0.0528183	0.200561	0.0604714		7	0.0610293	0.201403	0.0761231		13	-0.0206684	0.486573	0.134951
15	11	1.03665	0.187017	0.0563877		7	0.733119	0.134794	0.0509472		13	0.705415	0.345452	0.0958111		15	11	-0.0877931	0.198221	0.0597658		7	0.0716936	0.232466	0.0878639		13	-0.0746574	0.451374	0.125189
16	11	1.04053	0.187161	0.0564311		7	0.79733	0.13556	0.0512367		13	0.696479	0.36011	0.0998766		16	11	-0.10864	0.168014	0.0506582		7	0.0630141	0.233157	0.0881251		13	-0.0106009	0.533976	0.148098
17	11	1.06742	0.233669	0.070454		7	0.753606	0.176948	0.0668799		13	0.689697	0.280455	0.0777843		17	11	-0.0433902	0.246492	0.0743201		7	0.0741137	0.247831	0.0936714		13	-0.0914149	0.464082	0.128713
18	11	1.06509	0.240267	0.0724432		7	0.701996	0.202701	0.0766138		13	0.672025	0.317967	0.0881882		18	11	-0.0903978	0.216376	0.0652397		7	0.0872379	0.239808	0.0906388		13	-0.113173	0.451814	0.125311
19	10	1.06784	0.241899	0.0764951		6	0.661005	0.165837	0.0677026		13	0.689252	0.318109	0.0882276		19	10	-0.170902	0.277931	0.0878893		6	0.0614567	0.273442	0.111632		13	-0.236924	0.40047	0.11107
20	10	1.06378	0.275695	0.0871825		6	0.69962	0.156023	0.0636961		13	0.687337	0.356346	0.0988325		20	10	-0.151424	0.271419	0.0858302		6	0.0874612	0.318153	0.129885		13	-0.136656	0.411486	0.114126
21	9	1.08205	0.280471	0.0934905		6	0.686497	0.162664	0.0664073		13	0.677175	0.300603	0.0833723		21	9	-0.195892	0.26021	0.0867367		6	0.0449434	0.297905	0.121619		13	-0.116143	0.467115	0.129554
22	8	1.11795	0.337583	0.119354		6	0.666573	0.177953	0.0726488		11	0.733018	0.354134	0.106775		22	8	-0.156168	0.217924	0.0770476		6	0.0867134	0.393962	0.160834		11	-0.0502012	0.461801	0.139238
23	7	1.13405	0.377779	0.142787		6	0.6685	0.156537	0.0639058		10	0.719988	0.333825	0.105565		23	7	-0.108324	0.148774	0.0562314		6	0.0534311	0.3053	0.124638		10	-0.0219271	0.457882	0.144795
24	7	1.11486	0.388851	0.146972		6	0.659585	0.163657	0.0668126		9	0.649827	0.389342	0.129781		24	7	-0.0588245	0.216927	0.0819906		6	0.0545389	0.31013	0.12661		9	-0.138058	0.32206	0.107353
25	6	1.29291	0.292894	0.119573		5	0.612264	0.161097	0.072045		8	0.616532	0.394451	0.13946		25	6	-0.183225	0.309727	0.126445		5	0.149283	0.285225	0.127556		8	-0.122533	0.320822	0.113428
26	6	1.26364	0.267148	0.109063		5	0.591268	0.148422	0.0663761		8	0.594185	0.394055	0.13932		26	6	-0.100958	0.217108	0.0886339		5	0.0537626	0.424613	0.189893		8	-0.165264	0.34209	0.120947
27	6	1.29277	0.309285	0.126265		5	0.600212	0.136615	0.0610962		8	0.646927	0.474608	0.167799		27	6	-0.213196	0.164601	0.0671981		5	0.0544985	0.453115	0.202639		8	-0.173593	0.353412	0.12495
28	6	1.27838	0.354552	0.144745		5	0.592706	0.184731	0.082614		8	0.610387	0.536391	0.189643		28	6	-0.252473	0.195398	0.0797708		5	0.105955	0.470072	0.210223		8	-0.18454	0.366262	0.129493
29	6	1.25291	0.38131	0.155669		5	0.546308	0.154362	0.0690328		8	0.573943	0.437442	0.154659		29	6	-0.157886	0.182968	0.0746963		5	0.164459	0.434246	0.194201		8	-0.198101	0.367349	0.129878
30	6	1.26543	0.353136	0.144167		5	0.558922	0.192385	0.0860373		8	0.608134	0.512708	0.18127		30	6	-0.318127	0.249476	0.101848		5	0.151072	0.268758	0.120192		8	-0.197874	0.372084	0.131552
																	Mean ± sem basal vs delayed	n	p-value				Mean ± sem basal vs delayed	n	p-value			Mean ± sem basal vs delayed	n	p-value
																control	-0,0006 ± 0,0135 vs -0,1575 ± 0,0786	10	0.0594			iBAPTA	0,0029 ± 0,0010 vs 0,0661 ± 0,1309	6	0.648		ip3r2-/-	0,0191 ± 0,0034 vs -0,1245 ± 0,1129	11	0.253

## Sheet: g
			Control_Normalized EPSC amplitude					iBAPTA_Normalized EPSC amplitude				ip3r2-/-_Normalized EPSC amplitude
			short effect	delayed effect				short effect	delayed effect			mean BASELINE	MAX dep. first 5 min	mean post 20-25 min
			0.66572	0.463522				0.77087	0.772408				0.79682	0.951585
			0.96066	0.85519				0.74022	0.665447				0.75833	1.02988
			0.67125	0.93036				0.67982	0.724492				0.70217	0.958586
			0.93335	1.18782				0.62711	0.372287				0.6354	0.51113
			0.75465	1.64095				0.61121	0.65184				0.57488	0.403315
			0.82937	1.15558				0.39433	0.845426				0.27105	0.769995
			0.74922	1.1133				0.53918					0.53565	1.28925
			0.77685	1.21368									0.52818	0.684793
			0.39869	1.28959		mean		0.623249	0.671983				0.68173	0.354338
			0.85524	0.95734		std		0.128001	0.163212				0.43336	0.95821
			0.83209			n		7	6				0.46515	0.172285
						sem		0.0483799	0.0666311				0.22948	0.512693
			0.766099	1.08073									0.50836	0.362903
			0.153858	0.309647
			11	10
			0.0463901	0.0979191			Statistic	Paired-t-test
							mean baseline vs short		Two-tailed P-value = 0,000236
		Statistic	Paired-t-test				mean baseline vs delayed		Two-tailed P-value = 0,00439		mean		0.547735	0.689151
											std		0.172347	0.332521
		mean baseline vs short		Two-tailed P-value = 0,000505							n		13	13
		mean baseline vs delayed		two-tailed P-value = 0,431							sem		0.0478005	0.0922248
												Statistic	Paired-t-test
												mean baseline vs short		Two-tailed P-value = 0,000000649
												mean baseline vs delayed		Two-tailed P-value = 0,00556
