# Supplementary material for: Dysfunctional serotonergic neuron-astrocyte signaling in depressive-like states
Source: Mol Psychiatry. 2023 Sep 29;28(9):3856–73. doi: 10.1038/s41380-023-02269-8 (PMC10730416; doi:10.1038/s41380-023-02269-8)
Supplement: Supplementary file 5 — Source Data Fig 4 [file 41380_2023_2269_MOESM5_ESM.xlsx]

## Sheet: b
		n=7 mice					n=5 mice
		Control_Normalized EPSC amplitude					GDPbS_Normalized EPSC amplitude						Control_Holding current index					GDPbS_Holding current index
	Time	N cells	Mean	std	SEM		N cells	Mean	std	SEM		Time	N cells	Mean	std	SEM		N cells	Mean	std	SEM
	1	11	0.983439	0.0635126	0.0191498		8	0.999319	0.0988461	0.0349474		1	11	0.0396789	0.116785	0.0352119		8	0.0082746	0.0850976	0.0300865
	2	11	0.993525	0.0645077	0.0194498		9	0.965487	0.0404132	0.0134711		2	11	0.00637682	0.0662954	0.0199888		9	0.0237933	0.0278111	0.00927037
	3	11	0.980494	0.0980518	0.0295637		9	0.989712	0.0608585	0.0202862		3	11	-0.00470616	0.0492163	0.0148393		9	0.0222642	0.0312982	0.0104327
	4	11	1.00683	0.0592756	0.0178723		9	1.01027	0.0510596	0.0170199		4	11	-0.0265546	0.101842	0.0307064		9	-0.00870653	0.0429913	0.0143304
	5	11	1.03571	0.0828449	0.0249787	5-HT stim	9	1.03513	0.0985126	0.0328375		5	11	-0.0653339	0.239874	0.0723247		9	-0.0272657	0.0834555	0.0278185
	6	11	0.867424	0.116273	0.0350577		9	0.865809	0.156628	0.0522094		6	11	-0.0669477	0.312521	0.0942287		9	-0.0441984	0.0970981	0.032366
	7	11	0.823196	0.126101	0.0380208		9	0.852378	0.131129	0.0437096		7	11	-0.0655746	0.205369	0.0619212		9	-0.0508682	0.102181	0.0340603
	8	11	0.821798	0.0878142	0.026477		9	0.846354	0.128578	0.0428595		8	11	-0.100591	0.207879	0.0626778		9	-0.103236	0.105567	0.0351889
	9	11	0.880666	0.0959233	0.0289219		9	0.878542	0.139434	0.0464781		9	11	-0.137978	0.284755	0.0858569		9	-0.137781	0.113471	0.0378237
	10	11	0.90249	0.183451	0.0553124		9	0.914157	0.195372	0.065124		10	11	-0.0766501	0.127178	0.0383457		9	-0.141078	0.138892	0.0462972
	11	11	0.936845	0.147593	0.0445009		8	0.958493	0.156849	0.0554544		11	11	-0.106203	0.161003	0.0485443		8	-0.168784	0.14877	0.0525981
	12	11	0.955694	0.154231	0.0465023		8	0.93087	0.183089	0.0647317		12	11	-0.0997424	0.148679	0.0448283		8	-0.159097	0.172547	0.0610045
	13	11	0.958839	0.174326	0.0525613		8	0.957244	0.176967	0.0625673		13	11	-0.115009	0.154862	0.0466926		8	-0.180484	0.251507	0.0889213
	14	11	0.970146	0.184923	0.0557565		8	0.936836	0.180957	0.0639779		14	11	-0.117823	0.163674	0.0493496		8	-0.205164	0.229273	0.0810602
	15	11	0.952406	0.203509	0.0613603		8	0.980414	0.190426	0.0673256		15	11	-0.12676	0.158004	0.04764		8	-0.237853	0.187004	0.0661158
	16	11	0.961498	0.19196	0.057878		8	0.992677	0.173316	0.0612764		16	11	-0.133722	0.168046	0.0506679		8	-0.264516	0.202479	0.0715871
	17	10	0.916443	0.186101	0.0588502		6	0.92492	0.110732	0.0452061		17	10	-0.140845	0.178338	0.0563955		6	-0.166675	0.0772465	0.0315357
	18	10	0.968465	0.189343	0.0598755		5	1.00237	0.0876405	0.039194		18	10	-0.13809	0.169602	0.0536328		5	-0.144582	0.0910902	0.0407368
	19	10	0.940139	0.210391	0.0665314		5	1.04581	0.0802543	0.0358908		19	10	-0.129831	0.182412	0.0576838		5	-0.183295	0.149	0.0666347
	20	9	0.955949	0.233726	0.0779088		5	1.12786	0.089732	0.0401294		20	9	-0.148344	0.191688	0.063896		5	-0.167958	0.165433	0.073984
	21	9	0.958583	0.216401	0.0721336		4	1.08562	0.0384033	0.0192016		21	9	-0.146055	0.198833	0.0662777		4	-0.139269	0.178431	0.0892154
	22	8	0.946924	0.237146	0.0838436		4	1.03485	0.114857	0.0574285		22	8	-0.110878	0.200982	0.0710579		4	-0.147908	0.185723	0.0928613
	23	8	0.956858	0.170115	0.0601447		4	1.09743	0.175878	0.0879392		23	8	-0.113653	0.229558	0.0811609		4	-0.141085	0.209426	0.104713
	24	8	0.974873	0.2065	0.0730086		4	1.08741	0.27552	0.13776		24	8	-0.11985	0.261923	0.0926038		4	-0.161472	0.219844	0.109922
	25	7	0.964534	0.232461	0.0878619		2	1.05397	0.155845	0.110199		25	7	-0.142674	0.274508	0.103754		2	0.00567762	0.167018	0.1181
	26	7	0.984693	0.251909	0.0952128		2	1.07384	0.171625	0.121357		26	7	-0.138411	0.28916	0.109292		2	-0.000540449	0.163162	0.115373
	27	7	1.03086	0.337956	0.127735		2	1.03205	0.212988	0.150605		27	7	-0.134252	0.292773	0.110658		2	0.00265433	0.167609	0.118517
	28	7	1.01962	0.312612	0.118156		2	0.973322	0.257842	0.182322		28	7	-0.133239	0.297216	0.112337		2	0.00168798	0.168817	0.119372
	29	7	1.06921	0.368399	0.139242		2	1.10277	0.151035	0.106798		29	7	-0.132671	0.321233	0.121414		2	-0.00166667	0.164687	0.116451
	30	7	1.03702	0.307819	0.116344		2	1.03605	0.305076	0.215721		30	7	-0.135579	0.355432	0.134341		2	0.00436477	0.181883	0.128611
													Mean ± sem basal vs delayed	n	p-value				Mean ± sem basal vs delayed	n	p-value
												control	-0,0131 ± 0,0145 vs -0,1495 ± 0,0738	9	0.0679			GDPβS	0,0040 ± 0,0030 vs -0,1785 ± 0,0822	5	0.095

## Sheet: c
		control_Normalized EPSC amplitude				GDPbS_Normalized EPSC amplitude
		short effect	delayed effect			short effect	delayed effect
		0.889854	1.0051			0.87301	1.0669
		0.825091	0.95346			0.6952	1.00501
		0.538276	1.31957			0.59717	1.19716
		0.787998	1.08038			0.65758	0.971392
		0.868334	0.657588			0.77601	1.2639
		0.691627	0.779535			0.88822
		0.830663	0.82521			0.98203
		0.815799	0.92059			0.88598
		0.683938	1.15165			0.837672
		0.798692
		0.738864
	mean	0.769921	0.965898		mean	0.799208	1.10087
	std	0.101098	0.201872		std	0.126509	0.125458
	n	11	9		n	9	5
	sem	0.0304823	0.0672905		sem	0.0421697	0.0561064
	Statistic	Paired-t-test			Statistic	Paired-t-test
	mean baseline vs short		Two-tailed P-value = 0,0000195		mean baseline vs short		Two-tailed P-value = 0,00142
	mean baseline vs delayed		Two-tailed P-value =0,626		mean baseline vs delayed		Two-tailed P-value = 0,147
			Statistic	One Way ANOVA
				control short vs GDPbS short		P = 0,572
				control delayed vs GDPbS delayed		P = 0,204

## Sheet: d
		n=4 mice						n=4 mice
		SB216641_Normalized EPSC amplitude						WAY100135_Normalized EPSC amplitude						SB216641_Holding current					WAY100135_Holding current
	Time	N cells	Mean	std	SEM			N cells	Mean	std	SEM		Time	N cells	Mean	std	SEM		N cells	Mean	std	SEM
	1	7	1.00102	0.0987573	0.0373267			8	0.993593	0.055153	0.0194995		1	7	-0.0333656	0.136343	0.0515329		8	0.00198526	0.0402268	0.0142223
	2	7	0.966571	0.0588406	0.0222397			8	0.964428	0.0576747	0.0203911		2	7	-0.0964453	0.242688	0.0917274		8	-0.00195255	0.0239859	0.00848031
	3	7	0.9857	0.0503423	0.0190276			8	0.991853	0.0406767	0.0143814		3	7	0.0199982	0.0324881	0.0122793		8	0.010577	0.0246889	0.00872886
	4	7	0.994643	0.0613054	0.0231712			8	1.01087	0.0622064	0.0219933		4	7	0.0646342	0.120228	0.0454418		8	-0.0015093	0.0237473	0.00839594
	5	7	1.05206	0.113931	0.043062		5-HT stim	8	1.03925	0.0721698	0.0255159		5	7	0.0454945	0.183527	0.0693668		8	-0.00576982	0.0237901	0.00841108
	6	7	1.02727	0.0697494	0.0263628			8	0.83005	0.123243	0.0435731		6	7	0.0703685	0.243084	0.0918772		8	0.0379346	0.0623139	0.0220313
	7	7	0.971569	0.120949	0.0457144			8	0.792954	0.168337	0.0595161		7	7	0.0377452	0.229596	0.0867792		8	0.0492501	0.0902208	0.0318979
	8	7	0.93351	0.108776	0.0411136			8	0.79491	0.1838	0.0649833		8	7	0.0168922	0.269074	0.1017		8	0.011946	0.088425	0.0312629
	9	7	0.995463	0.101533	0.0383759			8	0.770434	0.170875	0.0604135		9	7	-0.0271098	0.349337	0.132037		8	0.000652831	0.0967932	0.0342215
	10	7	1.05999	0.218666	0.0826479			8	0.854404	0.164004	0.0579842		10	7	0.0476014	0.272094	0.102842		8	-0.00274656	0.110469	0.0390567
	11	7	1.17449	0.267106	0.100957			8	0.8965	0.184625	0.0652749		11	7	0.0152845	0.31785	0.120136		8	-0.0011869	0.109142	0.0385876
	12	7	1.19346	0.320027	0.120959			8	0.919574	0.196092	0.0693291		12	7	0.0130508	0.324178	0.122528		8	-0.000806382	0.106039	0.0374906
	13	7	1.26539	0.396398	0.149824			8	0.983223	0.290201	0.102602		13	7	0.0339993	0.30942	0.11695		8	-0.0169955	0.0990035	0.035003
	14	7	1.32514	0.442466	0.167237			8	1.00305	0.336176	0.118856		14	7	0.0464065	0.316717	0.119708		8	-0.0150043	0.0729166	0.0257799
	15	7	1.45524	0.476411	0.180066			8	1.02214	0.294742	0.104207		15	7	0.0634376	0.31402	0.118688		8	0.00814234	0.0706025	0.0249617
	16	7	1.57864	0.628858	0.237686			7	1.07734	0.290371	0.10975		16	7	0.0732292	0.3257	0.123103		7	0.00267684	0.0819987	0.0309926
	17	7	1.49142	0.493067	0.186362			7	1.06481	0.294594	0.111346		17	7	0.0817292	0.342037	0.129278		7	0.00408421	0.095423	0.0360665
	18	7	1.56489	0.554243	0.209484			7	1.09477	0.321635	0.121566		18	7	0.089568	0.365443	0.138125		7	0.0116728	0.0963184	0.0364049
	19	7	1.56258	0.544233	0.205701			7	1.07734	0.344112	0.130062		19	7	-0.0805655	0.269517	0.101868		7	-0.00575011	0.110058	0.041598
	20	7	1.43788	0.475547	0.17974			7	1.04771	0.334746	0.126522		20	7	-0.0813988	0.286865	0.108425		7	-0.0142319	0.103064	0.0389547
	21	7	1.46232	0.450162	0.170145			7	1.0592	0.295405	0.111652		21	7	-0.0622921	0.325881	0.123171		7	-0.0243833	0.10907	0.0412247
	22	7	1.48113	0.408653	0.154456			7	1.02366	0.235016	0.0888277		22	7	-0.0702691	0.344598	0.130246		7	-0.021488	0.102771	0.0388437
	23	7	1.49563	0.405391	0.153223			7	1.03355	0.255583	0.0966011		23	7	-0.104026	0.372567	0.140817		7	-0.0230299	0.103589	0.0391531
	24	7	1.40351	0.339988	0.128503			7	1.03679	0.319435	0.120735		24	7	-0.110698	0.346644	0.131019		7	-0.0263172	0.108438	0.0409857
	25	7	1.46108	0.433494	0.163845			7	1.05212	0.382098	0.144419		25	7	-0.123836	0.346773	0.131068		7	-0.0331054	0.125498	0.0474337
	26	7	1.41796	0.400155	0.151244			7	1.15185	0.449755	0.169991		26	7	-0.1364	0.353735	0.133699		7	-0.051175	0.140964	0.0532795
	27	7	1.39808	0.351296	0.132777			7	1.05937	0.35046	0.132461		27	7	-0.14664	0.349969	0.132276		7	-0.0558706	0.141134	0.0533435
	28	7	1.38266	0.323918	0.122429			7	1.09616	0.351729	0.132941		28	7	-0.152025	0.337994	0.12775		7	-0.0651525	0.136268	0.0515046
	29	7	1.3501	0.423538	0.160082			6	1.1752	0.292197	0.119289		29	7	-0.170645	0.337025	0.127384		6	-0.107917	0.152225	0.0621456
	30	7	1.34653	0.292625	0.110602			6	1.20684	0.357102	0.145786		30	7	-0.196163	0.324134	0.122511		6	-0.102507	0.155921	0.0636544
														Mean ± sem basal vs delayed	n	p-value				Mean ± sem basal vs delayed	n	p-value
													SB216641	0,00006 ± 0,0044 vs -0,0921 ± 0,1268	7	0.487			WAY100135	0,0007 ± 0,0005 vs -0,0238 ± 0,0409	7	0.57

## Sheet: e
			SB216641_Normalized EPSC amplitude				WAY100135_Normalized EPSC amplitude
			short effect	delayed effect			short effect	delayed effect
			0.86679	1.63593			0.646489	0.643644
			0.98219	1.57346			0.661354	1.03682
			1.13918	1.05628			0.831469	1.04081
			1.02895	2.16137			0.42047	1.0451
			0.76585	0.967477			0.812543	0.829958
			1.01824	1.35626			0.847397	1.61603
			0.99978	1.44771			0.83207	1.08282
							0.75135
		mean	0.971569	1.45693
		std	0.120949	0.398364		mean	0.725392	1.04217
		n	7	7		std	0.145941	0.298569
		sem	0.0457144	0.150567		n	8	7
						sem	0.0515978	0.112849
		Statistic	Paired-t-test				Statistic	Paired-t-test
		mean baseline vs short		Two-tailed P-value = 0,557			mean baseline vs short	Two-tailed P-value = 0,00110
		mean baseline vs delayed		Two-tailed P-value = 0,023			mean baseline vs delayed	Two-tailed P-value = 0,722

## Sheet: f
		n=3 mice					n=4 mice					n=2 mice					n=2 mice
		Ketanserin_Normalized EPSC amplitude					MDL100907_Normalized EPSC amplitude					RS127445_Normalized EPSC amplitude					RS102221_Normalized EPSC amplitude						Ketanserin_Holding current					MDL100907_Holding current					RS127445_Holding current					RS102221_Holding current
	Time	N cells	Mean	std	SEM		N cells	Mean	std	SEM		N cells	Mean	std	SEM		N cells	Mean	std	SEM		Time	N cells	Mean	std	SEM		N cells	Mean	std	SEM		N cells	Mean	std	SEM		N cells	Mean	std	SEM
	1	6	0.992958	0.022129	0.00903413		11	1.01583	0.0791903	0.0238768		6	0.947745	0.123877	0.0505725		6	0.995655	0.0708388	0.0289198		1	6	-0.164409	0.203716	0.0831665		11	0.0558971	0.178584	0.053845		6	-0.19155	0.306406	0.12509		6	-0.0506035	0.0876132	0.0357679
	2	6	0.958252	0.0584674	0.0238692		11	0.973095	0.0391915	0.0118167		6	1.08341	0.088337	0.0360634		6	0.979423	0.0512998	0.0209431		2	6	-0.0229833	0.0926633	0.0378297		11	0.0478719	0.0671316	0.0202409		6	-0.155342	0.250984	0.102464		6	-0.00198363	0.0271533	0.0110853
	3	6	0.99045	0.0626941	0.0255948		11	1.01392	0.0684098	0.0206263		6	0.980962	0.0508518	0.0207602		6	1.00857	0.0713653	0.0291348		3	6	0.0548975	0.0783344	0.0319799		11	-0.0473635	0.22881	0.0689887		6	-0.0795776	0.210287	0.0858495		6	0.0187224	0.0360336	0.0147107
	4	6	0.983413	0.0876036	0.035764		11	0.99686	0.0360326	0.0108642		6	1.04237	0.0633926	0.0258799		6	1.00767	0.0538524	0.0219852		4	6	0.130286	0.202213	0.0825531		11	-0.0267114	0.0773729	0.0233288		6	0.170272	0.238524	0.097377		6	0.0236487	0.0522116	0.0213153
	5	6	1.03553	0.0486086	0.0198444	5-HT stim	11	1.00029	0.061171	0.0184438		6	0.945515	0.0741095	0.0302551		6	0.998913	0.0645351	0.0263464		5	6	0.123654	0.250504	0.102268		11	-0.0205003	0.0715294	0.0215669		6	0.195605	0.209442	0.0855042		6	0.0200903	0.0698644	0.028522
	6	6	0.793793	0.0968461	0.0395372		11	0.839958	0.0936567	0.0282386		6	0.758385	0.131856	0.05383		6	0.773067	0.158792	0.0648265		6	6	0.149432	0.232686	0.0949936		11	0.0600025	0.132622	0.0399871		6	0.340906	0.30298	0.123691		6	0.112807	0.130076	0.0531033
	7	6	0.7505	0.0754076	0.030785		11	0.821532	0.100185	0.0302071		6	0.739148	0.191975	0.0783735		6	0.780768	0.0992839	0.0405325		7	6	0.109267	0.161033	0.0657413		11	-0.0217487	0.170317	0.0513526		6	0.332887	0.30011	0.12252		6	0.0959583	0.109266	0.0446075
	8	6	0.747863	0.0428321	0.0174861		11	0.836198	0.124385	0.0375036		6	0.766455	0.191967	0.0783701		6	0.7122	0.136082	0.0555554		8	6	0.0776642	0.0642667	0.0262368		11	-0.0860987	0.303678	0.0915623		6	0.329537	0.301601	0.123128		6	0.0936587	0.11054	0.0451277
	9	6	0.708748	0.097035	0.0396144		11	0.799036	0.111829	0.0337178		6	0.727527	0.196999	0.0804244		6	0.776023	0.110423	0.0450799		9	6	0.223462	0.349255	0.142583		11	-0.0419602	0.108352	0.0326694		6	0.32814	0.309099	0.126189		6	0.0828047	0.100918	0.0411995
	10	6	0.743453	0.0488183	0.01993		11	0.821435	0.084725	0.0255456		6	0.727723	0.137916	0.0563039		6	0.75818	0.160581	0.0655568		10	6	0.254279	0.409767	0.167287		11	-0.0446773	0.120906	0.0364546		6	0.3392	0.309702	0.126435		6	0.0764057	0.102446	0.0418235
	11	6	0.724723	0.0671932	0.0274315		11	0.817859	0.0926953	0.0279487		6	0.712827	0.156446	0.0638688		6	0.787097	0.148113	0.0604669		11	6	0.297541	0.383192	0.156438		11	-0.0643309	0.189293	0.057074		6	0.34831	0.312464	0.127563		6	0.0798987	0.112959	0.0461154
	12	6	0.667692	0.142949	0.0583586		11	0.832997	0.0853099	0.0257219		6	0.750787	0.217016	0.0885965		6	0.821278	0.0840242	0.0343027		12	6	0.147934	0.207334	0.0846437		11	-0.0783952	0.199827	0.0602501		6	0.35741	0.323728	0.132162		6	0.0781862	0.129342	0.0528037
	13	6	0.655492	0.188399	0.0769135		11	0.773685	0.0954994	0.0287941		6	0.75362	0.223344	0.0911799		6	0.775523	0.0962474	0.0392928		13	6	0.146239	0.402598	0.16436		11	-0.0799272	0.198987	0.0599967		6	0.376868	0.330895	0.135087		6	0.0677183	0.135249	0.0552151
	14	6	0.708917	0.203548	0.0830982		11	0.818398	0.093817	0.0282869		5	0.677054	0.185573	0.0829906		6	0.752118	0.144549	0.0590119		14	6	-0.0168158	0.197174	0.0804958		11	-0.0888468	0.212513	0.064075		5	0.346297	0.353885	0.158262		6	0.0640057	0.156058	0.0637105
	15	6	0.691903	0.153477	0.0626569		11	0.788709	0.145495	0.0438685		5	0.648462	0.114196	0.0510701		5	0.800294	0.159634	0.0713905		15	6	-0.012041	0.305758	0.124825		11	-0.101454	0.207975	0.0627067		5	0.331494	0.366985	0.164121		5	0.105819	0.16497	0.0737768
	16	6	0.70004	0.169901	0.0693617		11	0.809488	0.160666	0.0484426		5	0.658476	0.135479	0.0605879		5	0.889074	0.0516819	0.0231129		16	6	0.1501	0.361885	0.147739		11	-0.0863995	0.2222	0.066996		5	0.348217	0.379342	0.169647		5	0.108021	0.172708	0.0772376
	17	6	0.719092	0.179124	0.073127		11	0.80421	0.19252	0.0580471		5	0.679354	0.11942	0.0534065		5	0.847422	0.0422424	0.0188914		17	6	0.162777	0.365603	0.149257		11	-0.0899477	0.225094	0.0678684		5	0.349855	0.378277	0.169171		5	0.0911255	0.185549	0.0829798
	18	6	0.700502	0.191694	0.0782588		11	0.815818	0.16619	0.0501081		5	0.656858	0.0980533	0.0438508		5	0.872876	0.090133	0.0403087		18	6	0.091593	0.175304	0.0715675		11	-0.093187	0.251731	0.0758996		5	0.352247	0.386253	0.172738		5	0.0759559	0.225635	0.100907
	19	6	0.714687	0.179016	0.0730828		11	0.815816	0.142227	0.0428831		5	0.649374	0.0844223	0.0377548		5	0.810606	0.125871	0.0562911		19	6	0.0530836	0.393356	0.160587		11	-0.0917696	0.251551	0.0758455		5	0.357957	0.393374	0.175922		5	0.0517574	0.233053	0.104225
	20	6	0.707293	0.174911	0.071407		11	0.834014	0.089868	0.0270962		5	0.719552	0.113008	0.0505386		5	0.786936	0.0661937	0.0296027		20	6	0.126274	0.418627	0.170904		11	-0.0889534	0.273839	0.0825655		5	0.352655	0.397355	0.177703		5	0.0392595	0.273421	0.122278
	21	6	0.676303	0.116796	0.0476819		11	0.852768	0.0850823	0.0256533		5	0.718964	0.0756665	0.0338391		4	0.77946	0.0599983	0.0299992		21	6	0.123035	0.262009	0.106965		11	-0.0888863	0.291038	0.0877513		5	0.341479	0.395636	0.176934		4	0.0658289	0.337251	0.168626
	22	6	0.717007	0.0801705	0.0327295		11	0.829097	0.115989	0.0349719		5	0.745606	0.0681972	0.0304987		4	0.77844	0.0524288	0.0262144		22	6	0.0441384	0.166343	0.0679093		11	-0.1084	0.278219	0.0838861		5	0.354983	0.398801	0.178349		4	0.0941993	0.370275	0.185138
	23	6	0.731238	0.0977465	0.0399048		10	0.818615	0.138469	0.0437878		5	0.765388	0.019654	0.00878954		3	0.783757	0.0692167	0.0399623		23	6	0.0987622	0.263561	0.107598		10	-0.184747	0.306287	0.0968566		5	0.36271	0.390787	0.174765		3	-0.128634	0.12075	0.0697153
	24	6	0.711225	0.136326	0.055655		10	0.819195	0.127551	0.0403352		5	0.74858	0.0492466	0.0220237		3	0.74047	0.0872273	0.0503607		24	6	0.117364	0.328153	0.133968		10	-0.207319	0.323343	0.10225		5	0.364385	0.396684	0.177402		3	-0.0519897	0.0839454	0.0484659
	25	6	0.74113	0.158617	0.064755		10	0.819054	0.0899823	0.0284549		5	0.78279	0.0769885	0.0344303		3	0.809867	0.0748937	0.0432399		25	6	0.111557	0.329743	0.134617		10	-0.207509	0.336751	0.10649		5	0.365185	0.407265	0.182135		3	-0.0574011	0.0661319	0.0381812
	26	6	0.750435	0.189624	0.0774135		10	0.850521	0.108267	0.0342372		5	0.786056	0.137573	0.0615245		3	0.810267	0.109024	0.0629448		26	6	-0.0253806	0.17719	0.0723374		10	-0.193678	0.327784	0.103654		5	0.354288	0.389043	0.173986		3	-0.0414751	0.0590842	0.0341123
	27	6	0.728122	0.120286	0.0491064		10	0.828799	0.128759	0.0407172		5	0.804784	0.11404	0.0510004		3	0.78327	0.0662759	0.0382644		27	6	-0.092093	0.265022	0.108195		10	-0.188566	0.329765	0.104281		5	0.381968	0.378688	0.169355		3	-0.0728715	0.0448779	0.0259103
	28	6	0.615375	0.30708	0.125365		8	0.799915	0.0945757	0.0334376		5	0.83888	0.213396	0.0954334		3	0.80651	0.0710354	0.0410123		28	6	-0.171724	0.290669	0.118665		8	-0.141889	0.334122	0.11813		5	0.379751	0.380985	0.170382		3	-0.0911288	0.0775541	0.0447759
	29	6	0.544675	0.273056	0.111475		8	0.792328	0.100297	0.0354602		5	0.823628	0.202329	0.0904843		3	0.785627	0.0464274	0.0268049		29	6	-0.22984	0.344547	0.140661		8	-0.156267	0.35564	0.125738		5	0.351429	0.431886	0.193145		3	-0.0740298	0.0984526	0.0568416
	30	6	0.537387	0.287024	0.117177		8	0.827608	0.150555	0.0532292		5	0.799286	0.173874	0.0777589		3	0.795213	0.0782033	0.0451507		30	6	-0.294789	0.344709	0.140727		8	-0.145641	0.360594	0.127489		5	0.367454	0.386868	0.173013		3	-0.0892923	0.0982191	0.0567068
																							Mean ± sem basal vs delayed	n	p-value				Mean ± sem basal vs delayed	n	p-value			Mean ± sem basal vs delayed	n	p-value			Mean ± sem basal vs delayed	n	p-value
																						Ketanserin	0,0243 ± 0,0208 vs 0,1035 ± 0,1159	6	0.47			MDL 100907	0,0018 ± 0,0086 vs -0,1323 ± 0,0878	11	0.24		RS127445	-0,0264 ± 0,0340 vs 0,3569 ± 0,1777	5	0.133		RS10221	0,0022 ± 0,0024 vs 0,0456 ± 0,1344	5	0.813

## Sheet: g
		Ketanserin_Normalized EPSC amplitude				MDL100907_Normalized EPSC amplitude				RS127445_Normalized EPSC amplitude				RS102221_Normalized EPSC amplitude
		short effect	delayed effect			short effect	delayed effect			short effect	delayed effect			short effect	delayed effect
		0.6528	0.640162			0.663783	0.817232			0.83348	0.718087			0.59438	0.770142
		0.66952	0.587005			0.642855	0.920156			0.49914	0.694318			0.68576
		0.7346	0.671875			0.825222	0.773055			0.90757				0.77932	0.849522
		0.71273	0.891797			0.89483	0.827058			0.60123	0.726277			0.74845	0.74796
		0.54824	0.66839			0.921521	0.758058			0.65252	0.785452			0.51008	0.74688
		0.79777	0.824968			0.863956	0.835255			0.5664	0.809933			0.84023	0.743663
						0.676858	0.830414
						0.70118	0.705972
	mean	0.685943	0.714033			0.765941	1.05896		mean	0.676723	0.746813		mean	0.693037	0.771633
	std	0.0847592	0.11778			0.786985	0.849553		std	0.159909	0.048682		std	0.122834	0.0447892
	n	6	6			0.687908	0.749133		n	6	5		n	6	5
	sem	0.0346028	0.0480833						sem	0.0652827	0.0217713		sem	0.0501466	0.0200303
					mean	0.766458	0.829531
					std	0.0990878	0.0956403
					n	11	11
		Statistic	Paired-t-test		sem	0.0298761	0.0288366			Statistic	Paired-t-test			Statistic	Paired-t-test
		mean baseline vs short	Two-tailed P-value = 0,000272							mean baseline vs short	Two-tailed P-value = 0,00428			mean baseline vs short	Two-tailed P-value = 0,00169
		mean baseline vs delayed	Two-tailed P-value = 0,00192		Statistic	Paired-t-test				mean baseline vs delayed	Two-tailed P-value = 0,000312			mean baseline vs delayed	Two-tailed P-value = 0,0003
					mean baseline vs short	Two-tailed P-value = 0,0000144
					mean baseline vs delayed	Two-tailed P-value = 0,000149

## Sheet: h
	n=6 mice						n=7 mice					n=5 mice
	LY367385_Normalized EPSC amplitude						D-AP5_Normalized EPSC amplitude					MRS2179_Normalized EPSC amplitude						LY367385_Holding current					D-AP5_Holding current					MRS2179_Holding current
Time	N cells	Mean	std	SEM			N cells	Mean	std	SEM		N cells	Mean	std	SEM		Time	N cells	Mean	std	SEM		N cells	Mean	std	SEM		N cells	Mean	std	SEM
1	12	0.93716	0.0886374	0.0255874			18	1.04782	0.0890407	0.0209871		10	0.954889	0.0590639	0.0186776		1	12	0.0734856	0.119115	0.0343857		18	0.0104605	0.0681717	0.0209871		10	-0.0305834	0.0727327	0.0230001
2	12	1.04409	0.0602074	0.0173804			18	1.00354	0.0473148	0.0111522		10	1.01812	0.0357549	0.0113067		2	12	0.0542999	0.0737446	0.0212882		18	0.0123676	0.0283347	0.0111522		10	0.00710241	0.0558855	0.0176726
3	13	1.02752	0.0791636	0.021956			18	0.979407	0.0853487	0.0201169		10	1.02331	0.0629387	0.019903		3	13	-0.0154889	0.051367	0.0142466		18	-0.000165219	0.0225683	0.0201169		10	0.0448063	0.128243	0.0405541
4	13	1.03989	0.0805414	0.0223382			18	0.973968	0.0730766	0.0172243		10	1.00807	0.0798211	0.0252416		4	13	-0.0399084	0.143513	0.0398034		18	-0.00442645	0.0299097	0.0172243		10	0.0823662	0.193491	0.0611872
5	13	0.949899	0.100511	0.0278767	5-HT stim		18	1.0081	0.0756821	0.0178384		10	0.995618	0.0623362	0.0197124		5	13	-0.0859265	0.155747	0.0431964		18	-0.00925051	0.0528889	0.0178384		10	-0.0209886	0.164197	0.0519238
6	13	0.755453	0.137019	0.0380023			18	0.83657	0.148592	0.0350234		10	0.804838	0.154012	0.0487028		6	13	-0.0658895	0.267804	0.0742755		18	0.0373623	0.126319	0.0350234		10	0.10311	0.221411	0.0700163
7	13	0.681503	0.145568	0.0403734			18	0.759597	0.168859	0.0398005		10	0.726285	0.14198	0.0448981		7	13	-0.0825639	0.154069	0.042731		18	0.0299759	0.154434	0.0398005		10	0.108985	0.261693	0.0827546
8	13	0.687275	0.163263	0.0452811			18	0.76721	0.18529	0.0436734		10	0.726485	0.126969	0.040151		8	13	-0.116583	0.211488	0.0586562		18	-0.00968037	0.149426	0.0436734		10	0.0849527	0.178048	0.0563038
9	13	0.698509	0.132019	0.0366156			18	0.752474	0.183427	0.0432343		10	0.726445	0.102869	0.0325301		9	13	-0.125823	0.195365	0.0541844		18	-0.0168093	0.154077	0.0432343		10	0.0356974	0.309477	0.0978651
10	13	0.713081	0.168671	0.0467808			18	0.788746	0.188626	0.0444595		10	0.748709	0.100847	0.0318906		10	13	-0.0877989	0.195329	0.0541745		18	-0.0371676	0.158249	0.0444595		10	0.122589	0.304138	0.0961769
11	13	0.711726	0.224763	0.0623379			18	0.813995	0.170222	0.0401217		10	0.776618	0.131862	0.0416985		11	13	-0.0621706	0.186671	0.0517731		18	-0.0382544	0.167498	0.0401217		10	0.0670903	0.326383	0.103211
12	13	0.688788	0.195723	0.0542837			18	0.813372	0.175632	0.0413968		10	0.8035	0.0959852	0.0303532		12	13	-0.0468402	0.224155	0.0621694		18	-0.0418049	0.175721	0.0413968		10	0.0425191	0.258654	0.0817934
13	13	0.665504	0.150474	0.041734			17	0.797696	0.128915	0.0312664		10	0.851819	0.122067	0.0386011		13	13	-0.0584743	0.267849	0.0742879		17	-0.0747353	0.210196	0.0296304		10	0.049925	0.286578	0.0906239
14	12	0.652422	0.105596	0.0304829			17	0.832423	0.118019	0.0286239		10	0.873696	0.118561	0.0374923		14	12	-0.0890183	0.259846	0.075011		17	-0.0846879	0.230652	0.0269893		10	0.0436582	0.264102	0.0835165
15	12	0.66174	0.161425	0.0465994			17	0.826987	0.115912	0.0281129		10	0.899881	0.145848	0.0461211		15	12	-0.104449	0.244169	0.0704855		17	-0.0882753	0.234212	0.0268757		10	0.0633977	0.253771	0.0802494
16	12	0.667352	0.165686	0.0478293			13	0.827832	0.126441	0.0350684		10	0.926323	0.192629	0.0609147		16	12	-0.110336	0.260073	0.0750767		13	-0.0847276	0.268022	0.0325912		10	0.041744	0.350206	0.110745
17	10	0.673589	0.153713	0.0486084			12	0.837155	0.13204	0.0381166		10	0.919983	0.188929	0.0597447		17	10	-0.113533	0.25685	0.0812233		12	-0.0538745	0.261288	0.0351823		10	0.0268015	0.374823	0.11853
18	10	0.640236	0.168923	0.0534181			10	0.820378	0.137826	0.0435843		9	0.969977	0.214798	0.0715993		18	10	-0.128504	0.208128	0.065816		10	-0.0245218	0.274535	0.0435843		9	0.066011	0.441307	0.147102
19	9	0.620707	0.162527	0.0541758			10	0.828607	0.153288	0.048474		7	0.986739	0.127768	0.0482918		19	9	-0.102184	0.223025	0.0743418		10	-0.0154517	0.283626	0.048474		7	0.227426	0.147322	0.0556825
20	8	0.607903	0.164279	0.0580815			10	0.836828	0.161931	0.0512071		6	1.05272	0.0946478	0.0386398		20	8	-0.0869601	0.166531	0.0588777		10	-0.0230534	0.289547	0.0512071		6	0.296838	0.198846	0.0811785
21	8	0.590817	0.188445	0.0666253			10	0.852052	0.187229	0.0592071		6	1.04363	0.052517	0.02144		21	8	-0.0964451	0.166497	0.0588656		10	-0.0312512	0.288987	0.0592071		6	0.266579	0.187147	0.0764026
22	8	0.520443	0.157218	0.055585			10	0.869192	0.143528	0.0453876		6	1.10045	0.100298	0.0409467		22	8	-0.0874849	0.145882	0.0515771		10	-0.0349868	0.291203	0.0453876		6	0.316069	0.198331	0.0809683
23	8	0.526517	0.160155	0.0566233			10	0.851726	0.170338	0.0538658		6	1.09497	0.130338	0.0532102		23	8	-0.0980056	0.159903	0.0565344		10	-0.0401643	0.288601	0.0538658		6	0.293201	0.209011	0.0853282
24	8	0.51386	0.131618	0.046534			9	0.784335	0.188556	0.0628521		6	1.07279	0.0877517	0.0358245		24	8	-0.149647	0.191268	0.0676234		9	-0.0838672	0.267242	0.0628521		6	0.295662	0.164596	0.0671961
25	8	0.510989	0.129096	0.0456423			9	0.820859	0.181832	0.0606108		5	1.14781	0.15017	0.0671582		25	8	-0.160955	0.183644	0.0649281		9	-0.080302	0.282529	0.0606108		5	0.284109	0.236207	0.105635
26	8	0.483264	0.136125	0.0481274			9	0.783309	0.138792	0.0462641		5	1.14758	0.123534	0.0552461		26	8	-0.166441	0.205674	0.0727169		9	-0.0765706	0.293345	0.0462641		5	0.204648	0.20087	0.0898319
27	8	0.493944	0.180703	0.0638881			9	0.714637	0.130434	0.0434781		5	1.13888	0.138503	0.0619406		27	8	-0.184073	0.228318	0.0807227		9	-0.0697863	0.298273	0.0434781		5	0.274995	0.279175	0.124851
28	8	0.492939	0.148739	0.0525871			9	0.753763	0.191535	0.0638449		5	1.12788	0.167115	0.074736		28	8	-0.290244	0.332932	0.117709		9	-0.0727952	0.300496	0.0638449		5	0.185604	0.161088	0.0720409
29	8	0.504233	0.142078	0.0502323			9	0.713368	0.111159	0.0370528		5	1.12701	0.147999	0.066187		29	8	-0.323577	0.283219	0.100133		9	-0.0727033	0.299224	0.0370528		5	0.26958	0.251194	0.112337
30	8	0.425334	0.0810578	0.0286583			9	0.691853	0.131578	0.0438592		5	1.12358	0.123583	0.0552678		30	8	-0.392977	0.245978	0.0869664		9	-0.066307	0.300992	0.0438592		5	0.211071	0.170456	0.0762302
																		Mean ± sem basal vs delayed	n	p-value				Mean ± sem basal vs delayed	n	p-value			Mean ± sem basal vs delayed	n	p-value
																	LY367385	-0,0122 ± 0,0154 vs -0,1132 ± 0,0525	8	0.113			D-AP5	0,0014 ± 0,0006 vs -0,0350 ± 0,0916	10	0.701		MRS 2179	0,0029 ± 0,0008 vs 0,2989 ± 0,0797	6	0.004

## Sheet: i
		LY367385_Normalized EPSC amplitude				D-AP5_Normalized EPSC amplitude				MRS 2179_Normalized EPSC amplitude
		short effect	delayed effect			short effect	delayed effect			short effect	delayed effect
		0.50074	0.62937			0.63405	0.625288			0.69451	1.0497
		0.43914	0.487077			0.92937	0.989613			0.58733	0.960436
		0.91774	0.84676			0.80398	1.04358			0.66196	1.02279
		0.69278	0.415343			0.83845	0.725077			0.48742	1.22811
		0.60776	0.310835			0.99729	0.889535			0.47839	1.11737
		0.67537				0.55186	0.677003			0.69483	1.10272
		0.67756				0.62974	0.740787			0.59251
		0.75662				0.63336	1.05842			0.82569
		0.53546				0.79026	0.827746			0.79378
		0.49615				0.61266	0.861601			0.71782
		0.72694				0.90183
		0.65235				0.38554
		0.42304				0.747257
						0.512584
						0.536869
						0.717208
						0.676112
						0.689647
	mean	0.623204	0.537877		mean	0.699337	0.843865		mean	0.653424	1.08019
	std	0.141333	0.20792		std	0.158481	0.152816		std	0.117033	0.0920148
	n	13	5		n	18	10		n	10	6
	sem	0.0391988	0.0929847		sem	0.0373543	0.0483247		sem	0.0370091	0.0375649
	Statistic	Paired-t-test			Statistic	Paired-t-test				Statistic	Paired-t-test
	mean baseline vs short		Two-tailed P-value = 0,000000548		mean baseline vs short		Two-tailed P-value = 0,000000336			mean baseline vs short		Two-tailed P-value = 0,00000616
	mean baseline vs delayed		Two-tailed P-value = 0,00765		mean baseline vs delayed		Two-tailed P-value = 0,0103			mean baseline vs delayed		Two-tailed P-value = 0,0859
