# Supplementary material for: Dysfunctional serotonergic neuron-astrocyte signaling in depressive-like states
Source: Mol Psychiatry. 2023 Sep 29;28(9):3856–73. doi: 10.1038/s41380-023-02269-8 (PMC10730416; doi:10.1038/s41380-023-02269-8)
Supplement: Supplementary file 6 — Source Data Fig 5 [file 41380_2023_2269_MOESM6_ESM.xlsx]

## Sheet: b
Heatmap_naive
		n=164 ROIs, n=3 mice
time (s)	ROI 1	ROI 2	ROI 3	ROI 4	ROI 5	ROI 6	ROI 7	ROI 8	ROI 9	ROI 10	ROI 11	ROI 12	ROI 13	ROI 14	ROI 15	ROI 16	ROI 17	ROI 18	ROI 19	ROI 20	ROI 21	ROI 22	ROI 23	ROI 24	ROI 25	ROI 26	ROI 27	ROI 28	ROI 29	ROI 30	ROI 31	ROI 32	ROI 33	ROI 34	ROI 35	ROI 36	ROI 37	ROI 38	ROI 39	ROI 40	ROI 41	ROI 42	ROI 43	ROI 44	ROI 45	ROI 46	ROI 47	ROI 48	ROI 49
1	0.00325638	0.00589125	0.00952731	0.000260485	0.00371979	0.000768233	0.00103824	0.00635605	0.00644277	0.0075353	0	0.00288892	0.0204233	0.00939364	0.00102467	0.0194611	0.00738685	0	0.0104355	0.0158246	0.0174424	0.0308567	0	0	0.0493694	0.333642	0.0307781	0.0332586	0.00484955	0.0217223	0.00351176	0	0.0037124	0	0.00773186	0	0.00431096	0.00482072	0	0	0	0	0	0	0.000470828	0	0.00205402	0.000425384	0
2	0.00657077	0.0117358	0.0122265	0.0111483	0.00775249	0.0068907	0.00752906	0.00854431	0.00643321	0.0137141	0.005862	0.00653224	0.0293265	0.0128281	0.00685762	0.0582447	0	0	0.0290147	0.0310807	0.0190841	0.0165459	0	0	0.0391782	0.208398	0.0250407	0.0253908	0.0107908	0.046287	0.0382332	0.00441562	0.0103339	0.0114565	0.013911	0.0048185	0.0299091	0.00799167	0.00682522	0.0235394	0.00440295	0	0.00216593	0.00370027	0.0171844	0.00408746	0.0191522	0.0158278	0.0163017
3	0.0111969	0.0186916	0.0154734	0.0196426	0.0132361	0.0139756	0.0162564	0.0118309	0.00825471	0.0193914	0.0137025	0.0104985	0.0350865	0.0161698	0.00609186	0.0726025	0	0.00675778	0.0441727	0.0406961	0.0210449	0.00287416	0.00360552	0	0.0272728	0.103639	0.0185024	0.0179815	0.0127138	0.0648924	0.0657576	0.0124745	0.0140279	0.0189902	0.0160312	0.0112289	0.0506966	0.00704925	0.0133763	0.0488974	0.00477404	0.0159922	0.0144732	0.00407954	0.0288026	0.0172733	0.0318305	0.0271259	0.0315048
4	0.0169009	0.0255782	0.0192852	0.0246774	0.0193408	0.0216039	0.026091	0.0158921	0.0120716	0.024088	0.0218906	0.0150833	0.0354281	0.018786	0.003538	0.0510278	0	0.0399253	0.0538306	0.0365047	0.0233724	0	0.0166072	0.00061111	0.0136836	0.02594	0.0104826	0.0113462	0.0119668	0.0733161	0.0782191	0.0184768	0.0140897	0.0202026	0.0145997	0.0150282	0.0626392	0.00302295	0.0166201	0.0679479	0.00150591	0.0262082	0.0216184	0.00113548	0.0347551	0.0242132	0.0395917	0.0327747	0.0403425
5	0.0195205	0.0278559	0.021634	0.0236783	0.0223955	0.0256056	0.030935	0.0177352	0.0150363	0.0253709	0.025659	0.0183226	0.0298293	0.018896	0.00358281	0.0183047	0.0168349	0.109674	0.0546088	0.0208795	0.025688	0	0.0265035	0.00252457	0.00216897	0.00107599	0.00238467	0.00771578	0.0125947	0.0656261	0.0670648	0.0213189	0.011551	0.0172588	0.0127177	0.0176294	0.0593519	0.000556951	0.0175392	0.0743302	0	0.0275792	0.0231939	0	0.0346122	0.0250255	0.0413182	0.0310037	0.0412049
6	0.015234	0.0237546	0.0197163	0.0179825	0.0205214	0.0236335	0.0280375	0.0142031	0.0131261	0.0222877	0.0227692	0.0181864	0.0216954	0.0158457	0.0052358	0.0317389	0.055172	0.190253	0.0510243	0.0168989	0.0322828	0.00129858	0.0271154	0.00459378	0	0	0	0.00497659	0.0174664	0.0468379	0.0473261	0.0231704	0.0111628	0.0194467	0.0134948	0.0217538	0.047797	0.00313256	0.019514	0.073567	0.000333405	0.0267722	0.0246279	0.000594122	0.0342165	0.0263602	0.0421334	0.027827	0.0403827
7	0.00655748	0.0169641	0.0140342	0.0103947	0.0162666	0.0180915	0.0214907	0.00679287	0.00739173	0.0160115	0.0173507	0.0149888	0.0133631	0.0126231	0.00440081	0.0900483	0.0869402	0.232891	0.0499026	0.037009	0.0500146	0.0150244	0.017859	0.0057732	0	0	0	0.00227313	0.0227226	0.0243344	0.0420691	0.0236777	0.0139059	0.0274129	0.0146593	0.0243372	0.0363059	0.00632424	0.0210139	0.0693241	0.00450788	0.0268833	0.0264437	0.0045165	0.034436	0.0289044	0.042848	0.0267861	0.0397318
8	0.00263959	0.0131956	0.00914499	0.00558488	0.0139301	0.0145694	0.0176382	0.00177687	0.00337152	0.0105772	0.0176455	0.0122681	0.00653574	0.0135265	0.0052917	0.124088	0.0917927	0.21043	0.0566624	0.060149	0.0836451	0.028616	0.00810629	0.00671176	0.000478662	0.000377772	0	0.000174117	0.0244996	0.00655053	0.0613748	0.0223026	0.0173044	0.0338918	0.0147993	0.0238141	0.0313535	0.00553741	0.0209177	0.0625731	0.00631451	0.0275368	0.0269595	0.00625196	0.0337921	0.0306088	0.0422722	0.0274792	0.0385545
9	0.0097751	0.0136683	0.00810447	0.00645171	0.0148365	0.0151934	0.0180334	0.00349333	0.00414375	0.00870484	0.0254592	0.0124426	0.00300671	0.0176675	0.0112147	0.0934877	0.072353	0.141282	0.0685461	0.0594897	0.130028	0.0420778	0.00848233	0.00790931	0.00826621	0.00281332	0.00427593	0	0.0246204	0.000859882	0.088774	0.0217188	0.0203793	0.0347661	0.014958	0.023318	0.0353421	0.00220531	0.0215587	0.0548664	0.00480265	0.0284043	0.0262196	0.00515807	0.0325994	0.0310234	0.0409065	0.0281172	0.0373095
10	0.0234589	0.0141856	0.00829132	0.0116013	0.0159909	0.0161012	0.0194269	0.00878894	0.00661772	0.00851404	0.0327455	0.0131888	0.00246246	0.0186526	0.0170479	0.0478764	0.0492957	0.0678562	0.0737926	0.0425379	0.175129	0.0580945	0.022494	0.00946269	0.0175692	0.0051002	0.0110168	0	0.0278354	0.0100154	0.0961475	0.0243805	0.0255334	0.033208	0.0163022	0.0250161	0.0446148	0.000867077	0.0242937	0.0499404	0.00357365	0.0312892	0.0263529	0.0043798	0.0331614	0.0320277	0.0411366	0.0288855	0.0380713
11	0.0341869	0.0106846	0.00564865	0.0179636	0.0136065	0.0131151	0.0185103	0.0111998	0.00626	0.00664442	0.033353	0.0105923	0.00177738	0.012706	0.0176696	0.0524428	0.0372164	0.0218766	0.0650091	0.0379524	0.200238	0.0761678	0.0436734	0.0118927	0.0267513	0.0089281	0.0179809	0.000834771	0.0340787	0.0270608	0.0742048	0.0284498	0.0334743	0.0321957	0.0190842	0.0269329	0.0510266	0.0030762	0.0269091	0.0495713	0.00537017	0.0367938	0.0282399	0.00611653	0.0359761	0.0349398	0.0435476	0.0307985	0.0409561
12	0.0404857	0.00447816	0.00112437	0.0235152	0.00802073	0.0074359	0.0153396	0.0101818	0.00324569	0.00325087	0.031207	0.00507583	0	0.0041992	0.0133705	0.0988949	0.0317021	0.00397117	0.0563897	0.0539831	0.195568	0.0914152	0.0554047	0.0146733	0.0335911	0.0225837	0.0230124	0.00390428	0.0383183	0.0376051	0.0382695	0.0293835	0.039625	0.0286708	0.0237488	0.0259564	0.0478382	0.00604685	0.0262189	0.04998	0.00813978	0.0404913	0.028963	0.00853879	0.0371511	0.0370397	0.0439569	0.0318282	0.0416033
13	0.0488516	0	0	0.0256747	0.00269283	0.00250059	0.0114915	0.0101691	0.000477939	0.000512593	0.0305539	0.000738864	0	0	0.00840647	0.131298	0.0224006	0	0.0705898	0.0725743	0.169839	0.0981583	0.0461404	0.0160321	0.0376179	0.0436274	0.0258341	0.00670304	0.0389504	0.0313532	0.00774522	0.0251572	0.0399528	0.0198244	0.0271089	0.0214201	0.0339922	0.00606477	0.0213542	0.04724	0.00870788	0.038313	0.0258504	0.00928405	0.0338267	0.0347479	0.0391772	0.0298161	0.0368903
14	0.0620976	0	0	0.0229235	0.000491803	0.000442417	0.00855637	0.0139992	0	9.4475e-05	0.0285874	0.000647316	0	0.000302814	0.012069	0.126006	0.0104642	0.00194012	0.104604	0.0804617	0.139483	0.0916405	0.0226943	0.0174037	0.0401475	0.0703901	0.0294916	0.00970721	0.0424215	0.0154489	0	0.0171133	0.0366266	0.00845963	0.0237135	0.0141234	0.0151198	0.00311626	0.0137722	0.0429021	0.00875253	0.0335432	0.0211548	0.0101773	0.0288663	0.0297798	0.0327991	0.0267274	0.030518
15	0.0729894	0.000390567	0.00152558	0.0169383	0.000737322	0.00107781	0.0069975	0.0189162	0.001255	0.00215217	0.0247659	0.00339334	0.00206211	0.00727154	0.0290483	0.095412	0.0158174	0.041293	0.119746	0.0767964	0.114946	0.0703057	0.00638525	0.0214048	0.0429362	0.094253	0.0363039	0.0136288	0.0502544	0.00425923	0.0094445	0.00918646	0.033828	0.000933735	0.0135221	0.00650536	0.000683702	0.00111516	0.00705445	0.039338	0.0110578	0.0314261	0.0185189	0.0127791	0.0263925	0.026954	0.0306771	0.0252031	0.0276405
16	0.0734402	0.0037494	0.00562452	0.011414	0.00154461	0.00350122	0.00582532	0.0215032	0.00337139	0.00579376	0.0264715	0.00555173	0.00622101	0.0159444	0.0480176	0.0554515	0.0558335	0.120902	0.0878175	0.0639928	0.0956631	0.0409028	0.00939229	0.0266445	0.0472301	0.114312	0.0438155	0.0178946	0.0535839	0.0048976	0.041442	0.00537823	0.0313321	0	0.00472456	0.00177855	0	0.00320314	0.00439094	0.0343104	0.0143622	0.0305484	0.0175486	0.0147366	0.0251547	0.0266265	0.0318653	0.0233459	0.0269695
17	0.0643034	0.0064444	0.00777997	0.0074886	0.00207065	0.00557082	0.00298714	0.0205149	0.00429479	0.00850951	0.0377284	0.00518843	0.00950392	0.019996	0.0535925	0.024053	0.11862	0.201757	0.0287385	0.0483926	0.0772369	0.0171564	0.0287039	0.0292361	0.0544278	0.130929	0.0493254	0.0206855	0.0468365	0.0149927	0.0655066	0.00623697	0.0266486	0.00274458	0.00407869	0.0016713	0.00362714	0.00837854	0.00589196	0.0260336	0.0163294	0.027456	0.0166973	0.0144671	0.0229014	0.0256994	0.032185	0.0201262	0.025149
18	0.0529778	0.00879689	0.00757175	0.00505434	0.00298404	0.00631332	0	0.0175471	0.00328809	0.00908981	0.0521845	0.00381959	0.0112502	0.0174974	0.048896	0.0205389	0.163294	0.233409	0	0.0435485	0.0657526	0.00780502	0.0537886	0.0293693	0.0658777	0.144381	0.0551458	0.0228773	0.0388588	0.0298428	0.0599993	0.00744123	0.019492	0.00671579	0.00859719	0.00466569	0.00870361	0.0137313	0.00784524	0.0176693	0.0177827	0.0240492	0.0167435	0.0143411	0.0207196	0.0235242	0.0312908	0.0186609	0.0231769
19	0.0437863	0.011897	0.00868437	0.00471668	0.00471923	0.00696901	0	0.0150739	0.00236968	0.00912578	0.0613585	0.00411709	0.012115	0.0132215	0.0490241	0.0391899	0.15655	0.202254	0	0.0544826	0.0830875	0.00840777	0.0703945	0.0293873	0.0846488	0.153732	0.066524	0.0267996	0.0387685	0.0414798	0.0334411	0.00493404	0.011523	0.011357	0.0102606	0.00724762	0.00723351	0.0177415	0.0065857	0.0118413	0.0192686	0.0227637	0.0174352	0.0151023	0.0194002	0.0211771	0.0299474	0.0198147	0.0220268
20	0.0344727	0.0141945	0.0124508	0.00567177	0.00575479	0.0077363	0	0.0132739	0.00290794	0.00910015	0.0616258	0.00561309	0.0112729	0.0106068	0.0558948	0.0495439	0.106735	0.136392	0	0.0668081	0.144494	0.00888954	0.0657711	0.0272941	0.117294	0.156171	0.0867239	0.0312571	0.0403624	0.0392354	0.0126275	0.000515995	0.00437803	0.0178423	0.00613048	0.00772164	0.00273181	0.0205578	0.0025988	0.00769806	0.0185486	0.0206876	0.0161395	0.0139185	0.0167022	0.0181303	0.0259474	0.0188099	0.0190104
21	0.0213634	0.0120875	0.0143976	0.00448269	0.00433762	0.00582595	0.000512525	0.00940305	0.00309761	0.00654335	0.0528633	0.00488679	0.00791012	0.00764834	0.0569926	0.0430153	0.0534248	0.0720807	0.00395408	0.0670683	0.22363	0.00564941	0.0428004	0.0197362	0.163869	0.15171	0.116755	0.0323525	0.0320171	0.0230991	0.0142262	0	0	0.0248936	0.000477131	0.00746282	0.0014297	0.0236166	0	0.00523958	0.0152267	0.0152642	0.0126773	0.0106952	0.0122832	0.0141941	0.0188278	0.0137758	0.0132406
22	0.00692928	0.006667	0.0123751	0.000930149	0.00184571	0.001309	0.00259277	0.00360061	0.00234415	0.00168294	0.0384365	0.00178244	0.00520161	0.00334478	0.0467537	0.0421527	0.0257894	0.0311636	0.0119082	0.0619441	0.263359	0.00341882	0.0220294	0.0101341	0.209483	0.144835	0.157465	0.0297301	0.015537	0.00933406	0.0330651	0.00337273	0	0.0281931	0	0.00767638	0.00588636	0.0283654	0.000568341	0.00627407	0.0125835	0.0107594	0.0101942	0.00953433	0.00911516	0.0116575	0.0128568	0.00863443	0.00894901
23	0	0.00405657	0.0117718	0	0.001057	0	0.00459024	0.000719855	0.00352228	0	0.024903	0.00120247	0.00737547	0.00143296	0.0345044	0.0598914	0.0255546	0.0212304	0.0196379	0.0639849	0.234923	0.00847924	0.0199215	0.0066292	0.233868	0.140527	0.207554	0.0273509	0.00387695	0.0133609	0.052573	0.00778972	0	0.024839	0.000140555	0.00671202	0.0156815	0.0338743	0.0028474	0.0101803	0.0130614	0.0115502	0.010197	0.0121282	0.00893065	0.0120117	0.0109886	0.00714611	0.00940321
24	0	0.00725094	0.0161983	0.00192723	0.00175077	0.00136852	0.00840487	0.00314229	0.00732926	0.00215736	0.0161603	0.00524487	0.0119864	0.00369668	0.0293429	0.0786752	0.0450827	0.0465331	0.0294022	0.0694029	0.162765	0.0224528	0.0356163	0.0114237	0.23075	0.13976	0.259226	0.0279572	0.00362275	0.0301937	0.0590016	0.00822881	0.00174511	0.0167949	0.00356462	0.00331518	0.0287913	0.0380065	0.00336337	0.0151737	0.0158708	0.0163503	0.0113934	0.0165554	0.0104945	0.0144104	0.0112955	0.00893047	0.0132039
25	0.00251668	0.0122854	0.0207954	0.00407355	0.00136327	0.00488955	0.0131112	0.00614455	0.00969026	0.00807831	0.0104145	0.00911396	0.0145106	0.00757611	0.0283811	0.0754455	0.0811689	0.0998187	0.0376271	0.0630983	0.0907324	0.0392009	0.0590215	0.0176684	0.20931	0.139603	0.29802	0.0299228	0.00886094	0.0411765	0.0485325	0.00529679	0.00447103	0.00845285	0.00728127	0.000614678	0.0410267	0.0415585	0.00200468	0.0200287	0.0185737	0.0201218	0.0122856	0.0198812	0.0117953	0.0163968	0.0103551	0.0109435	0.0166621
26	0.00619966	0.0148849	0.0205231	0.0031142	0.000413559	0.00676709	0.0164159	0.00525738	0.00853389	0.0149157	0.00549011	0.00830411	0.0160552	0.0109607	0.0234175	0.0459832	0.118743	0.151117	0.0389349	0.0396154	0.0401181	0.048906	0.0795078	0.0174531	0.178044	0.138517	0.309064	0.0306594	0.010782	0.0352947	0.0285164	0.00285235	0.00666355	0.0031106	0.0117435	0.00221914	0.0477836	0.0466584	0.000915852	0.0217582	0.017803	0.019076	0.0112015	0.0195985	0.0103881	0.0151583	0.0062638	0.009644	0.0159811
27	0.00878372	0.016219	0.0178345	0.00208752	0.00232712	0.00888738	0.0173486	0.00263414	0.00689195	0.0224242	0.00181172	0.00570371	0.0196459	0.0144141	0.0133157	0.00893118	0.129369	0.161645	0.0331626	0.0105266	0.0107927	0.0487321	0.0880095	0.0104724	0.138991	0.137615	0.285543	0.0298146	0.00702658	0.0189926	0.00947565	0.0028172	0.011284	0.00305601	0.0167183	0.00647497	0.0484059	0.051791	0.00130282	0.0163023	0.0124232	0.0127346	0.00686924	0.0146199	0.00540975	0.00950274	0	0.00483042	0.00985932
28	0.0112102	0.0176212	0.0166712	0.00322482	0.0072208	0.0113937	0.015834	0.00197539	0.00653123	0.0283655	0	0.00558679	0.023512	0.0173287	0.0044329	0	0.102357	0.12409	0.0260786	0	0	0.0478992	0.0813796	0.0037272	0.0956677	0.137727	0.233196	0.0288144	0.00157745	0.00740487	0.00218188	0.00428084	0.023215	0.00990862	0.0206068	0.00932564	0.0463642	0.0540258	0.00297499	0.00610815	0.0071825	0.00474249	0.00148684	0.0086639	0	0.00254467	0	0.000165539	0.00232253
29	0.00978108	0.0156641	0.0153802	0.00333711	0.00993138	0.00914511	0.0107483	0.00163726	0.00445683	0.0285281	0	0.00628576	0.0245015	0.0169408	0.00101321	0.0109002	0.0596155	0.0665803	0.0225296	0	0	0.0554562	0.0659307	0.00325474	0.0572286	0.137843	0.167152	0.0286834	0	0.009364	0.0122234	0.00574136	0.0423877	0.0213482	0.0228421	0.0100722	0.0459127	0.0548811	0.00518931	0	0.00818179	0.00111335	0	0.00719331	0	0	0	0	0
30	0.00104118	0.00811467	0.0108795	0	0.00725732	0	0.00140687	0	0	0.0216364	0	0.00372518	0.0211694	0.0120512	0.000601488	0.0385575	0.0251342	0.020185	0.0210723	0	0	0.0651468	0.0465358	0.00709644	0.031479	0.135888	0.104378	0.028902	0	0.0196335	0.0335677	0.00625118	0.060007	0.0296344	0.0244945	0.00995667	0.0479094	0.0567378	0.00665094	0	0.0133277	0.00161932	0	0.00921317	0	0	0	0.000167825	0
31	0	0.0021071	0.00471691	0	0.00506711	0	0	0	0	0.0124891	0	0	0.0135075	0.00631999	0	0.0448293	0.00565588	0	0.0168382	0.00128181	0	0.0617749	0.0227397	0.00794737	0.0197735	0.131515	0.0564441	0.0281061	0	0.0244537	0.0485865	0.0049214	0.0660082	0.0280144	0.0267575	0.0085149	0.0485076	0.057768	0.00633799	0	0.0139082	0	0	0.00742344	0	0	0.00519727	0.0163035	0
32	0	0.00729049	0.000525046	0	0.0133454	0	0	0	0	0.0089926	0	0	0.00817648	0.00651837	0	0.0273013	0.00465911	0.0155927	0.00834027	0.00587892	0.00742941	0.0426671	0	0.0029043	0.0196068	0.126793	0.0269946	0.0260044	0	0.0163323	0.0449907	0.00183094	0.0597269	0.0185362	0.0289983	0.00614384	0.0432432	0.0574504	0.00554676	0	0.00671851	0	0	0	0.00204295	0	0.00965579	0.0514354	0.00139667
33	0	0.0201651	0	0	0.033115	0	0	0	0	0.0147418	0	0.00339039	0.0173099	0.0156075	0	0.00726978	0.0261901	0.0658237	0	0.0138766	0.0533498	0.0219967	0	0	0.0257059	0.124604	0.0127462	0.0234497	0	0.0013597	0.0276188	0	0.0483417	0.00979635	0.0295907	0.00615516	0.0328996	0.0611488	0.00662015	0	0	0	0	0	0.0036289	0	0.0145446	0.0883684	0.00878854
34	0	0.0258837	0	0.00212335	0.0535034	0.0107507	0	5.21516e-05	0.000721648	0.0249974	0.00278995	0.00545954	0.0415317	0.0282991	0	0	0.0573603	0.122201	0	0.0209992	0.118894	0.0138398	0	0	0.0298186	0.12481	0.00676764	0.020484	0	0	0.00884134	0	0.0355494	0.0076345	0.0256787	0.00974876	0.0216336	0.0703987	0.00919612	0	0	0	0	0	0.00477835	0	0.0214677	0.100172	0.0193765
35	0.00330223	0.0218573	0	0.00300575	0.0649536	0.0208642	0	0.00340571	0.004963	0.0333114	0.0146391	0.00318463	0.0643062	0.0373868	0	0	0.0746341	0.148557	0	0.0208475	0.160418	0.0187234	0.0129749	0	0.027341	0.122997	0.00369997	0.016638	0	0	0.0006777	0	0.0205663	0.011782	0.0167037	0.0128605	0.0113714	0.0755616	0.0106472	0.0140405	0	0	0	0.0213826	0.0133637	0	0.0300478	0.0832595	0.0252864
36	0.0109921	0.0276558	0	0.00393992	0.0692646	0.0317451	0.00247931	0.006722	0.00811426	0.0408658	0.0230546	0.0021593	0.0740627	0.042468	0	0	0.0712328	0.136188	0	0.014639	0.148682	0.0261616	0.0319315	0	0.0236921	0.115061	0.00333625	0.0125201	0	0.00353954	0.0225689	0	0.00980311	0.0208709	0.0110419	0.01125	0.00627158	0.0672909	0.00931082	0.0282179	0.00397791	0	0	0.0491642	0.0382976	0	0.0386993	0.059129	0.0259795
37	0.0224255	0.063152	0.00703122	0.0103202	0.0733322	0.048286	0.00891011	0.0123411	0.0132822	0.0545959	0.0318253	0.00980389	0.0775334	0.048783	0	0	0.058725	0.106019	0	0.00716854	0.10266	0.0244915	0.0442574	0	0.0268063	0.10353	0.00765971	0.00917448	0	0.0121279	0.0922908	0	0.0170948	0.0345538	0.0239663	0.00603206	0.021123	0.0497198	0.00634384	0.0368482	0.0104446	0.00193655	0	0.0718118	0.074754	0.00974389	0.0453784	0.044175	0.0338115
38	0.0350611	0.123462	0.0266201	0.0227561	0.0791916	0.0722474	0.0213048	0.0181955	0.0215237	0.0777818	0.0424127	0.030174	0.084437	0.0595264	0	0	0.0505642	0.0853255	0	0.00120039	0.0601969	0.0121791	0.0474203	0	0.0354911	0.0963651	0.0154334	0.00664083	0.000981013	0.0132693	0.193947	0	0.0452069	0.05015	0.0611075	0.00115351	0.0690578	0.0344869	0.00492468	0.0402	0.0146642	0.0490885	0	0.0843412	0.106163	0.0457386	0.0488174	0.0362621	0.060825
39	0.0480169	0.185601	0.0568248	0.0388217	0.0847775	0.102494	0.0410015	0.0220813	0.0333336	0.10744	0.0552648	0.0660124	0.0929675	0.0741126	1.42992e-05	0.00231785	0.0574655	0.0935435	0.00781572	0.000374994	0.0391184	0.00248935	0.0489429	0	0.042359	0.0984995	0.0239532	0.00515838	0.00786907	0.00998262	0.277427	0.00515503	0.0776525	0.0617362	0.107804	0	0.137658	0.0267665	0.00827297	0.0409114	0.0149873	0.121617	0	0.0874707	0.1222	0.0888774	0.0496936	0.028937	0.102154
40	0.0646173	0.231993	0.0963994	0.0565467	0.0892162	0.134451	0.0707293	0.0255099	0.0497379	0.138253	0.0710838	0.117664	0.0983136	0.0909665	0.0172172	0.0188085	0.0860352	0.132164	0.0244317	0.00785143	0.0434972	0.00801357	0.061899	0.00149125	0.0448175	0.108697	0.0339557	0.00579274	0.0184976	0.0100335	0.307519	0.0145342	0.0966874	0.0651063	0.142564	0	0.19255	0.0229051	0.0164389	0.0433195	0.0125718	0.187165	0	0.0842208	0.127024	0.12212	0.0505282	0.0229188	0.138772
41	0.0869378	0.259813	0.137502	0.0745794	0.093094	0.160606	0.108844	0.0310734	0.0688762	0.164771	0.0877181	0.177898	0.101525	0.108197	0.0339487	0.0366254	0.131082	0.180737	0.0386326	0.0176609	0.0814866	0.024815	0.0911766	0.0111313	0.0458728	0.123745	0.0454425	0.00814624	0.0259053	0.0162442	0.293532	0.0293297	0.100508	0.0614008	0.157456	0.00226825	0.211452	0.0181213	0.0247475	0.0514351	0.0111888	0.218114	0	0.0786363	0.12924	0.139319	0.0541803	0.0211284	0.157314
42	0.110958	0.272607	0.172092	0.0910256	0.0965708	0.174999	0.146253	0.038926	0.0854162	0.182045	0.0997819	0.235334	0.104678	0.12313	0.0428035	0.0443128	0.181544	0.217106	0.0428385	0.0204061	0.149132	0.0499386	0.131178	0.0155827	0.0493096	0.139812	0.0539226	0.00951801	0.0234501	0.025425	0.265241	0.055381	0.0980875	0.056341	0.160124	0.00543719	0.203535	0.0115665	0.0286261	0.0641409	0.013212	0.2144	0	0.0738814	0.132386	0.145505	0.0616605	0.0232541	0.158263
43	0.129369	0.273635	0.199673	0.104986	0.0990384	0.177957	0.174175	0.0481896	0.0957983	0.188483	0.10365	0.285241	0.105295	0.132988	0.0462568	0.0400298	0.234436	0.243295	0.0407481	0.0167089	0.22052	0.106962	0.176007	0.0179681	0.0644117	0.158515	0.0649616	0.00847908	0.0168133	0.0347385	0.239564	0.0887053	0.0962424	0.0558409	0.160759	0.00850052	0.191334	0.00611503	0.0293584	0.0737836	0.0164476	0.189769	0	0.0690606	0.134637	0.143807	0.0703728	0.0255616	0.146574
44	0.137654	0.266338	0.224059	0.116978	0.099266	0.174014	0.191611	0.0581923	0.101698	0.187417	0.100827	0.329966	0.10042	0.136961	0.0539962	0.0336909	0.290841	0.27342	0.0429585	0.0147689	0.273045	0.223998	0.221066	0.0250413	0.110511	0.206754	0.10598	0.00776765	0.0165484	0.0437985	0.220389	0.111526	0.0964777	0.060582	0.162647	0.011453	0.185202	0.00472166	0.0315268	0.0724848	0.0165738	0.153305	0	0.0601688	0.132956	0.131543	0.0755985	0.0251845	0.124148
45	0.138403	0.256607	0.245892	0.128772	0.096937	0.168318	0.202583	0.0684947	0.107974	0.184613	0.0963806	0.369233	0.0910557	0.137448	0.0684998	0.0324041	0.341996	0.309888	0.0522796	0.0169248	0.304806	0.389014	0.258491	0.0379592	0.204355	0.335018	0.201297	0.0111371	0.0222187	0.0518459	0.207434	0.116671	0.0973785	0.0654455	0.1626	0.0138118	0.181076	0.00656749	0.035691	0.0611187	0.0124348	0.111888	0	0.0465691	0.126661	0.109249	0.0755512	0.0221027	0.0953803
46	0.138142	0.250154	0.263544	0.142892	0.0940813	0.164725	0.209511	0.0792743	0.118716	0.184075	0.0948723	0.398987	0.0816303	0.138855	0.0821411	0.034967	0.377945	0.344123	0.0630766	0.0196461	0.323919	0.553612	0.280404	0.0521446	0.334656	0.561775	0.333119	0.0183702	0.0255049	0.059081	0.197762	0.120654	0.0970771	0.0665622	0.157433	0.0144452	0.174349	0.00789378	0.0381203	0.0485732	0.00679992	0.0739249	0	0.0321445	0.118354	0.0832602	0.0732507	0.0181454	0.0690354
47	0.141074	0.247832	0.27723	0.160833	0.0934372	0.164027	0.212599	0.0913279	0.134402	0.185024	0.0970045	0.418656	0.0752015	0.142428	0.0886559	0.0389592	0.40055	0.372897	0.0721444	0.0228905	0.333073	0.674629	0.288124	0.0639542	0.454836	0.82265	0.446196	0.0267938	0.0249773	0.0674702	0.19004	0.137667	0.0964515	0.0665705	0.149567	0.0138558	0.167275	0.00714515	0.0371752	0.0411352	0.00205965	0.0448283	0	0.0205466	0.110391	0.059382	0.0721746	0.0141057	0.0499403
48	0.146476	0.245382	0.288264	0.182288	0.0946933	0.163212	0.213058	0.104258	0.151476	0.183138	0.0999013	0.431904	0.0719502	0.145298	0.0895794	0.0442167	0.417445	0.395026	0.0796363	0.0287944	0.335613	0.730453	0.289742	0.0723333	0.513027	1.00683	0.494275	0.036026	0.0253077	0.0768656	0.185792	0.158108	0.0982641	0.0694184	0.14407	0.0145952	0.163608	0.00652407	0.0350634	0.0364836	0	0.0236724	0	0.0112798	0.102563	0.0385595	0.0721137	0.00992636	0.035402
49	0.151725	0.238276	0.296359	0.206409	0.0955294	0.158883	0.213347	0.116495	0.165761	0.175328	0.101484	0.439613	0.0703879	0.145366	0.0878097	0.0475281	0.42579	0.403245	0.0811817	0.0340413	0.337221	0.716437	0.288563	0.0753652	0.493578	1.04777	0.474597	0.0473225	0.0261795	0.0823201	0.184233	0.167671	0.100946	0.0731972	0.140636	0.0174936	0.161356	0.00688578	0.0327721	0.030343	0	0.00716228	0	0.00279838	0.09392	0.0203093	0.0708225	0.00623767	0.0217831
50	0.15453	0.226253	0.299357	0.231633	0.0953309	0.15072	0.213263	0.126374	0.175456	0.163004	0.101714	0.439274	0.0682002	0.14355	0.08275	0.0443971	0.41679	0.392744	0.0718359	0.0324233	0.341222	0.65538	0.281217	0.0714295	0.429922	0.963977	0.425178	0.0641541	0.0233204	0.0802954	0.180103	0.168834	0.0987769	0.0729273	0.134398	0.0197972	0.15542	0.00580701	0.0283048	0.0232156	0	0	0	0	0.0854716	0.00582416	0.0677689	0.00407493	0.00964677
51	0.153218	0.211828	0.294611	0.252116	0.0943615	0.140265	0.209392	0.132177	0.180028	0.149526	0.0995105	0.429444	0.0622425	0.140109	0.0746465	0.0372041	0.394182	0.371462	0.0563431	0.0240073	0.346852	0.598595	0.267685	0.0636868	0.378334	0.821495	0.398129	0.101146	0.0178329	0.0748697	0.172442	0.170475	0.0904788	0.0682202	0.12486	0.0192447	0.145584	0.00253814	0.0215955	0.0183457	0	0	0	0	0.0789857	0	0.0647432	0.00380142	0.00162349
52	0.148222	0.197607	0.282252	0.260503	0.0911813	0.129158	0.201198	0.133141	0.179779	0.136987	0.0931625	0.412164	0.0513968	0.134459	0.0678761	0.0337895	0.375913	0.353179	0.0452471	0.0156136	0.350924	0.588154	0.256097	0.0586466	0.38024	0.68781	0.423568	0.179817	0.0149447	0.0727354	0.165442	0.172767	0.0818803	0.0636608	0.116875	0.0167702	0.136851	0.000109582	0.0164145	0.0154804	0	0	0	0	0.074406	0	0.0636646	0.00459291	0
53	0.143524	0.18599	0.267797	0.256327	0.0853149	0.120139	0.195581	0.131922	0.177566	0.127262	0.0851473	0.391788	0.0396305	0.12881	0.0669644	0.0373172	0.37429	0.344701	0.0420748	0.0137137	0.349336	0.622537	0.252537	0.0597798	0.436973	0.623547	0.486611	0.299178	0.0161059	0.0749014	0.159848	0.17234	0.077393	0.0625588	0.112347	0.0139443	0.131569	4.55807e-05	0.0147578	0.0109291	0	0	0	0	0.0697066	0	0.0648157	0.00525404	0
54	0.142235	0.178143	0.257191	0.246599	0.0800615	0.115667	0.199236	0.132453	0.176965	0.122093	0.080901	0.372696	0.0327493	0.126025	0.071658	0.0433439	0.383214	0.343907	0.0421941	0.0185484	0.341432	0.667352	0.253213	0.0646512	0.508556	0.680098	0.542463	0.420571	0.0202153	0.0770125	0.152167	0.170651	0.0754154	0.0639789	0.108759	0.0114544	0.127276	0.000216498	0.0141279	0.00357688	0	0	0	0	0.0632412	0	0.0668668	0.00653436	0
55	0.140796	0.171814	0.249354	0.236436	0.0783162	0.113854	0.208011	0.134289	0.17721	0.119161	0.0809685	0.355897	0.0325442	0.124621	0.0777362	0.046923	0.388382	0.344769	0.0412172	0.0258904	0.331758	0.692433	0.251129	0.0685527	0.541574	0.856425	0.555962	0.498602	0.0281347	0.0756324	0.142303	0.170483	0.0734028	0.0651944	0.105373	0.0105024	0.122184	0	0.0128591	0	0	0	0	0	0.0557548	0	0.0679956	0.0107967	0
56	0.133137	0.163876	0.239395	0.225828	0.0797155	0.110348	0.210998	0.133659	0.174788	0.11394	0.0803075	0.339556	0.0365555	0.121525	0.0799363	0.0451997	0.381792	0.34021	0.0376604	0.0305815	0.323544	0.696012	0.243762	0.0684777	0.510767	1.06351	0.524363	0.52062	0.0379432	0.0701017	0.133875	0.171154	0.0712378	0.06451	0.10332	0.0114661	0.116863	0	0.0128035	0	0	0	0	0	0.0495466	0	0.0671246	0.0178153	0
57	0.120581	0.156066	0.227773	0.215429	0.0852851	0.105352	0.204632	0.130054	0.170162	0.109591	0.0765508	0.323658	0.0410833	0.117393	0.0756633	0.0367333	0.363695	0.325487	0.030074	0.0296519	0.313901	0.69861	0.231569	0.064322	0.437102	1.18208	0.470681	0.505243	0.0411553	0.061564	0.127718	0.170529	0.0688581	0.0621183	0.10094	0.0122094	0.111099	0	0.0142555	0	0	0	0	0	0.0460058	0	0.064479	0.024	0
58	0.11064	0.153532	0.218224	0.207054	0.0972643	0.103436	0.194609	0.126121	0.166882	0.11649	0.0725493	0.30973	0.0421635	0.113912	0.0686472	0.023528	0.339711	0.303948	0.0189392	0.0241367	0.300516	0.712142	0.216814	0.0592193	0.365333	1.16882	0.424583	0.473963	0.0334926	0.0537577	0.12208	0.168621	0.065974	0.0598422	0.0962168	0.0115553	0.10472	0.000267517	0.0141508	0	0	0	0	0	0.0446657	0	0.060882	0.0268883	0
59	0.105721	0.156519	0.209195	0.198858	0.110275	0.10552	0.184882	0.12214	0.164406	0.135484	0.0701068	0.296221	0.0373278	0.109577	0.0664661	0.0126249	0.318424	0.285212	0.00906008	0.018209	0.288075	0.719816	0.204775	0.0573512	0.327867	1.07218	0.404304	0.437751	0.0236975	0.051344	0.117601	0.167563	0.063812	0.0593053	0.0914835	0.0115159	0.0999736	0.00106404	0.0116101	0.00389966	0.000204548	0	0	0.00234391	0.0437145	0	0.0561284	0.0265901	0
60	0.100735	0.158497	0.196523	0.18787	0.112444	0.107008	0.173912	0.116682	0.158622	0.151349	0.0676667	0.280659	0.0292177	0.103004	0.0712658	0.00930645	0.304293	0.274024	0.00537924	0.0155397	0.28308	0.697599	0.198885	0.0594106	0.329125	0.954162	0.408485	0.407326	0.0213027	0.0539581	0.116251	0.168068	0.0633404	0.0599412	0.089788	0.0131095	0.0984268	0.00310288	0.00972136	0.0113071	0.00283616	0	0.00260101	0.00553686	0.0411999	0	0.0492378	0.0236051	0.00171386
61	0.0924542	0.154292	0.181801	0.17581	0.100297	0.105268	0.16133	0.110934	0.149297	0.151231	0.0647239	0.265428	0.024207	0.096491	0.0767205	0.0122294	0.292847	0.265575	0.00770718	0.0167357	0.285453	0.647281	0.195509	0.0616844	0.353285	0.847903	0.423059	0.401279	0.0230714	0.0556551	0.117296	0.167752	0.0637881	0.0603571	0.0899387	0.0147325	0.0982992	0.00537711	0.0105299	0.0155792	0.00488981	0	0.00370627	0.00578997	0.0370351	0	0.0410993	0.0194275	0.00278914
62	0.083883	0.145853	0.169741	0.166316	0.0837005	0.103273	0.150086	0.106819	0.140736	0.14047	0.0629413	0.254591	0.0257518	0.0925487	0.076432	0.0163789	0.27735	0.253271	0.0110887	0.0195567	0.287349	0.590902	0.188408	0.0600341	0.376949	0.776123	0.432404	0.431174	0.0198683	0.0515177	0.11809	0.164671	0.0647067	0.0607706	0.0891218	0.0158429	0.0977796	0.00831601	0.0127107	0.0148575	0.0103369	0	0.00354587	0.00437984	0.0330527	0	0.0342541	0.016443	0.00136066
63	0.0784335	0.138475	0.160633	0.159476	0.0727045	0.104018	0.141693	0.103268	0.135134	0.132104	0.0627851	0.246693	0.0318466	0.0904928	0.0701532	0.0166882	0.256892	0.235417	0.00982968	0.0199317	0.278907	0.541155	0.175558	0.0529086	0.379133	0.74969	0.424321	0.481552	0.0100995	0.0411782	0.115775	0.159412	0.0651135	0.0609049	0.0857693	0.0162222	0.0965497	0.0129709	0.0138049	0.0120577	0.0229338	0	0.00147178	0.00327518	0.0300264	0	0.0288383	0.0144482	0.000397477
64	0.0756521	0.134675	0.151774	0.153326	0.0675911	0.106008	0.134557	0.0985979	0.130439	0.129851	0.0632455	0.236607	0.0382953	0.0885913	0.0609023	0.00997405	0.235646	0.214754	0.00279453	0.0150879	0.257498	0.497087	0.159823	0.0423262	0.352679	0.751888	0.395292	0.520409	0	0.0276887	0.107474	0.1525	0.061096	0.0576197	0.0784351	0.0132892	0.0929859	0.0164227	0.01191	0.0100672	0.0409199	0	0	0.00187858	0.0269601	0	0.0227715	0.0115205	0.000540556
65	0.0733346	0.133094	0.142361	0.146572	0.0634887	0.106149	0.126683	0.0935102	0.124545	0.12962	0.0640546	0.222285	0.0413062	0.0862741	0.052634	0	0.219504	0.197666	0	0.00867016	0.232919	0.461991	0.147467	0.0344487	0.310854	0.761376	0.356002	0.527406	0	0.0173355	0.0944644	0.144701	0.0513633	0.0496234	0.0680332	0.00692309	0.0859967	0.015585	0.00752716	0.0096025	0.0584209	0	0	0	0.0240151	0	0.0166138	0.00908179	0.00109288
66	0.0702811	0.131422	0.13285	0.138062	0.0582116	0.103965	0.117609	0.0890593	0.117974	0.129799	0.0653601	0.205933	0.0387705	0.0835338	0.0501084	0	0.213044	0.190776	0	0.00815332	0.218127	0.444904	0.144348	0.0350487	0.275658	0.774768	0.323098	0.49709	0	0.0160386	0.084523	0.139249	0.0426937	0.0415389	0.0599528	0.0028263	0.078818	0.0144349	0.00456178	0.0102388	0.0693412	0	0	0	0.0223797	0	0.0132119	0.00927223	0.00264773
67	0.0672727	0.129471	0.124115	0.128534	0.0545824	0.101863	0.109067	0.0854488	0.112976	0.131828	0.0668171	0.191385	0.0325771	0.0811466	0.0536078	0	0.213309	0.191826	0.00892148	0.0140978	0.213181	0.44424	0.147823	0.0413237	0.25681	0.786023	0.302491	0.429165	0.00235446	0.0209182	0.0829634	0.137521	0.0415858	0.0380498	0.0574953	0.00434724	0.0746873	0.0181831	0.00609305	0.0112051	0.0697463	0	0	0.000977435	0.0213951	0	0.0123763	0.00981184	0.00495444
68	0.0664841	0.12887	0.118462	0.121814	0.0571466	0.102278	0.103703	0.0840065	0.111283	0.134478	0.0680398	0.181565	0.0273288	0.0806364	0.0561261	0.005214	0.209715	0.189456	0.0138689	0.0185538	0.206787	0.444522	0.146931	0.0440533	0.248531	0.775133	0.288711	0.341323	0.00845591	0.0222473	0.0847009	0.135031	0.0442563	0.0377635	0.05682	0.00702339	0.0713736	0.0240271	0.00999326	0.0123463	0.0609102	0	0	0.00218742	0.0196303	0	0.011466	0.00774615	0.0060664
69	0.0683662	0.128946	0.116328	0.118942	0.065336	0.104262	0.100993	0.0858909	0.111531	0.133113	0.0677443	0.175193	0.0244811	0.0813414	0.0526643	0.00606265	0.196435	0.177812	0.0107827	0.0174396	0.195159	0.432546	0.136448	0.040309	0.245289	0.736088	0.279424	0.274566	0.00860073	0.018101	0.0826968	0.128383	0.0433613	0.0377553	0.0542484	0.00702062	0.0659898	0.0267959	0.0122431	0.0154076	0.049159	0	0	0.00225506	0.0177016	0	0.0100398	0.00449704	0.00535163
70	0.0692881	0.125078	0.112879	0.114335	0.071654	0.103417	0.0962184	0.0883619	0.109457	0.124548	0.0631687	0.166652	0.0209588	0.0793634	0.0470426	0.00610225	0.17903	0.16321	0.00666762	0.0158079	0.186418	0.40828	0.123588	0.0360975	0.247403	0.686616	0.277688	0.258772	0.00808797	0.0171262	0.0781435	0.121025	0.0393213	0.0386934	0.0521307	0.0068193	0.0606348	0.0275525	0.0119914	0.0198499	0.0391438	0	0	0.00169569	0.0164012	0	0.00929981	0.00224414	0.00387836
71	0.0652032	0.114281	0.103741	0.10341	0.0705022	0.0972205	0.0863728	0.0868954	0.102744	0.111067	0.0536238	0.152891	0.0150613	0.0724296	0.0429171	0.00849464	0.163406	0.151254	0.00608105	0.0167453	0.182673	0.377972	0.115283	0.0344887	0.249052	0.639152	0.278501	0.289147	0.0101209	0.0225005	0.0746706	0.11593	0.0365734	0.040506	0.0519743	0.00807097	0.057542	0.0286168	0.0101647	0.0210181	0.0298091	0	0	0.000470634	0.014806	0	0.00841467	0.000528468	0.00198096
72	0.0572334	0.100367	0.092165	0.0898603	0.0654407	0.0889344	0.074622	0.0813473	0.0941371	0.0985488	0.043322	0.138092	0.0106356	0.0637849	0.0366691	0.00930991	0.147427	0.13829	0.00536665	0.0158271	0.173672	0.345214	0.10853	0.0311293	0.237025	0.588985	0.267955	0.345795	0.00971516	0.025864	0.0701298	0.109907	0.0346442	0.0392524	0.0498531	0.00757942	0.0540192	0.0274146	0.00701412	0.0159622	0.0196558	0	0	0	0.0125477	0	0.00654248	0	0
73	0.0498975	0.0892075	0.0843286	0.0800035	0.0630576	0.0827093	0.0657342	0.0760528	0.0871731	0.0899247	0.0367548	0.127359	0.0131338	0.0578233	0.0270981	0.00660064	0.129662	0.121718	0.00198694	0.0109626	0.155378	0.313195	0.099751	0.0244783	0.209329	0.536014	0.242108	0.405415	0.00479062	0.0228327	0.0619521	0.100855	0.0311978	0.033389	0.0441416	0.00513167	0.0476605	0.0227902	0.00400868	0.00773612	0.0112802	0	0	0	0.010652	0	0.00468195	0.000972994	0
74	0.043995	0.0806823	0.0794369	0.0737267	0.0636206	0.0767327	0.059246	0.0735831	0.0809144	0.0821257	0.0326551	0.118939	0.0231749	0.0534833	0.0222741	0.00543081	0.116125	0.10756	0	0.00792902	0.139141	0.288445	0.0931188	0.020391	0.182161	0.493904	0.214706	0.431049	0.00214219	0.0211979	0.053315	0.0925286	0.0284959	0.0276493	0.0397112	0.00528782	0.041463	0.0193073	0.00422075	0.000628561	0.00708339	0	0	0	0.00892927	0	0.0035642	0.00366627	0
75	0.0362217	0.0706699	0.0714179	0.0663335	0.0626279	0.0659822	0.0512327	0.0723735	0.0723963	0.071814	0.0269919	0.1081	0.03463	0.0464116	0.0274893	0.00814615	0.11074	0.100569	0.000801145	0.0107035	0.133359	0.274514	0.0917742	0.0222676	0.169392	0.470085	0.198189	0.390439	0.00608294	0.0267306	0.0479027	0.0873701	0.0295215	0.0266201	0.0396381	0.00955101	0.0389481	0.0199028	0.00826589	0	0.00540821	0	0	0	0.00646092	0	0.00241263	0.00454698	0
76	0.0267442	0.0594334	0.0593929	0.0566256	0.058856	0.0510491	0.0417869	0.0709359	0.062576	0.0609695	0.0204564	0.0957961	0.0405831	0.0368225	0.0347964	0.0100776	0.107346	0.095738	0.00245063	0.0147458	0.129917	0.264553	0.089603	0.0247841	0.165284	0.452283	0.187289	0.291519	0.0109443	0.0328982	0.0444056	0.0817813	0.0313025	0.0281125	0.0396103	0.0127947	0.0380562	0.0211559	0.0124411	0	0.00424152	0	0.0077464	0	0.00490742	0	0.00177476	0.00361624	0
77	0.0210993	0.0515457	0.0491889	0.0484391	0.0548861	0.0383124	0.0357545	0.0698397	0.0558676	0.0535387	0.0175045	0.0869714	0.0399832	0.0298378	0.0339675	0.00759276	0.0982053	0.0864878	0.00166574	0.0144566	0.118291	0.247152	0.0800834	0.0222283	0.156185	0.423915	0.170861	0.174879	0.011028	0.0322891	0.0399497	0.0722119	0.0284426	0.0265601	0.0346633	0.0109572	0.0342718	0.0193039	0.0126508	0	0.00450214	0	0.0201951	0	0.00675453	0	0.00348864	0.00404949	0
78	0.0215299	0.0476881	0.0437062	0.0439415	0.0505406	0.0312451	0.0347421	0.0680716	0.0537696	0.0486791	0.0182702	0.0816537	0.0355496	0.0273967	0.0268736	0.00429539	0.0847367	0.0749813	0	0.0116849	0.102116	0.219506	0.0672224	0.0174552	0.140822	0.385751	0.151029	0.0813786	0.00964966	0.0286357	0.0344768	0.0606187	0.0209335	0.0200718	0.0263015	0.00573398	0.0272816	0.0153935	0.00898085	0.00153508	0.00661666	0	0.0322199	0.00065428	0.0106672	0	0.00689746	0.00707913	0.0023569
79	0.0227391	0.0433191	0.0391841	0.0402946	0.0415065	0.0264952	0.0336816	0.0627325	0.0526442	0.0420061	0.0178682	0.0750003	0.0275565	0.0256371	0.0232392	0.00470578	0.0737253	0.0678929	0	0.0119838	0.092221	0.189154	0.0597926	0.0171486	0.128537	0.353092	0.138337	0.0437485	0.0125341	0.0294729	0.029432	0.0509122	0.0139493	0.0122016	0.0191836	0.00039054	0.0207864	0.0120057	0.00504257	0.00396978	0.00799964	0	0.0420747	0.00381138	0.0123305	0	0.00863954	0.0106616	0.00535422
80	0.0203754	0.0364791	0.0332703	0.0349218	0.0272308	0.0205704	0.0287303	0.0549903	0.0492063	0.0323612	0.0147879	0.0661487	0.0163597	0.0217616	0.0247772	0.00746785	0.0667046	0.0654592	0	0.015197	0.0900792	0.162426	0.058391	0.0213336	0.122081	0.332131	0.132901	0.0776791	0.017995	0.033688	0.0255037	0.0437814	0.0109542	0.00710067	0.0149836	0	0.017116	0.00965091	0.00340354	0.00372362	0.00725527	0	0.0491856	0.00522081	0.010432	0	0.0075032	0.0142387	0.00547972
81	0.0168036	0.03025	0.0293359	0.0296343	0.0146737	0.0146117	0.0231255	0.0509802	0.0446085	0.0223173	0.0130579	0.0593338	0.00803037	0.0177218	0.0233522	0.00687103	0.058873	0.0608728	0	0.0151681	0.0864261	0.138278	0.0552126	0.0226205	0.113227	0.310839	0.123351	0.154258	0.0189138	0.0338256	0.0236088	0.0381127	0.0120254	0.00574465	0.0132228	0	0.0164357	0.0088288	0.00387143	0.00414224	0.00703258	0	0.0539006	0.00634884	0.0080476	0	0.00644736	0.0207484	0.00473383
82	0.0150732	0.0265458	0.0284534	0.0261904	0.00909794	0.0107618	0.0204713	0.0529595	0.0406811	0.0147226	0.0137027	0.0551882	0.00859142	0.0153842	0.0139222	0.00120832	0.0476924	0.0503532	0	0.00903146	0.0745516	0.116205	0.0458482	0.0167643	0.0965246	0.277854	0.1042	0.210846	0.0136657	0.0276517	0.0250341	0.0343917	0.0159711	0.00671379	0.0144812	0	0.0188811	0.0111283	0.00581077	0.00610676	0.00859904	0	0.0552227	0.00774381	0.00736299	0	0.0082085	0.0306941	0.00550842
83	0.013905	0.0231944	0.0261612	0.0217047	0.00683666	0.00728548	0.0186266	0.0557267	0.0361756	0.00974393	0.0126553	0.0493736	0.0149429	0.0147707	0.00353575	0	0.0378948	0.03935	0	0.00377455	0.0603357	0.101925	0.0355084	0.00941998	0.0800379	0.242796	0.0856671	0.212308	0.00958571	0.0214327	0.0284257	0.0328489	0.0199273	0.0080775	0.0177098	0.00394515	0.0224957	0.0152757	0.00875419	0.00691116	0.00862711	0	0.0481089	0.0070277	0.00661447	0	0.0120985	0.0381689	0.00614722
84	0.0122261	0.0182057	0.020493	0.0135396	0.00292687	0.00246967	0.0148178	0.053761	0.0296514	0.00655024	0.00799778	0.0406589	0.0201068	0.0166942	0.00170246	0.00181728	0.0349713	0.0352874	0	0.00796827	0.0544388	0.0985506	0.0310922	0.00880457	0.0748665	0.222832	0.0796067	0.176183	0.0136576	0.0215481	0.0285543	0.0297094	0.0188679	0.00762985	0.0181187	0.0156073	0.0215632	0.0159211	0.0100289	0.00504388	0.00524688	0	0.0319526	0.00332682	0.00454718	0	0.0169509	0.0377593	0.00474567
85	0.0120405	0.0132015	0.0165533	0.00450751	0	0	0.0117356	0.0480834	0.0233159	0.00427328	0.00393104	0.0335742	0.0234904	0.0222765	0.00620372	0.0124908	0.0363363	0.0363687	0.00694121	0.0185085	0.0562087	0.0964179	0.0309631	0.0134583	0.0777199	0.214581	0.0818534	0.131443	0.0217218	0.0259818	0.0229885	0.0216638	0.0121245	0.00497174	0.0136214	0.0204306	0.0139216	0.0112642	0.00714172	0.00253323	0.0023701	0	0.017186	0.000406447	0.0037345	0	0.0234242	0.0316614	0.00348548
86	0.0139854	0.0102628	0.0180484	0	0	0	0.0128834	0.0430775	0.0201398	0.00333217	0.00464938	0.0309751	0.0286985	0.0291971	0.00614477	0.0169878	0.0342995	0.0335748	0.0128047	0.0229595	0.0537922	0.0821453	0.0273803	0.0138254	0.0739183	0.195928	0.076835	0.0855312	0.022786	0.0267703	0.0175037	0.0126968	0.00719416	0.00377525	0.00964865	0.0178842	0.0066562	0.00780004	0.0029154	0.00397649	0.00307455	0	0.0146959	0.00165555	0.0062679	0	0.0307633	0.025055	0.00489216
87	0.0155771	0.0096293	0.0218796	0	0.00232114	0.00317657	0.0167029	0.040825	0.019593	0.0054018	0.0103352	0.0303082	0.0350634	0.0333658	0	0.0101513	0.0271228	0.02413	0.0107505	0.0164765	0.0426677	0.056159	0.0181631	0.00607687	0.0585686	0.161004	0.059448	0.0458643	0.0136919	0.0200887	0.018892	0.00990393	0.0104517	0.00777043	0.011405	0.0158345	0.00723051	0.0113245	0.00293039	0.0136458	0.00399861	0	0.0201876	0.00466338	0.00912473	0	0.0356118	0.0186476	0.0068512
88	0.0144353	0.00955002	0.0236679	0.000205741	0.00670469	0.00645761	0.0186979	0.0389441	0.0185081	0.00970026	0.0176863	0.0276682	0.0388835	0.0330198	0	0.00122467	0.0212323	0.0159878	0.0077535	0.00866025	0.032646	0.0331447	0.00983366	0	0.0430554	0.132989	0.0414678	0.0334728	0.00332982	0.0109521	0.0242263	0.0129878	0.0180491	0.0138776	0.0154192	0.0170415	0.0126538	0.0173838	0.00689311	0.030328	0.00143767	0	0.0213646	0.00590485	0.00874443	0	0.0369223	0.0116508	0.0066333
89	0.00976437	0.00720796	0.0218915	0.00170203	0.0110871	0.00561977	0.0161418	0.0324768	0.0146342	0.0107965	0.0209909	0.021325	0.0400546	0.0282776	0	0.00125841	0.0214742	0.0161694	0.00991254	0.00974871	0.0314432	0.0243335	0.00823167	0	0.0373287	0.131685	0.0335645	0.0540673	0.000193249	0.0058478	0.0244076	0.0146516	0.0209728	0.0150239	0.0147237	0.0155565	0.0144089	0.0173185	0.0086489	0.0445454	0	0	0.0151342	0.00660313	0.00688837	0.000804599	0.0373196	0.00739659	0.00607792
90	0.00255372	0.00157106	0.0162064	0.00192219	0.0152326	0.000249421	0.00996028	0.0201825	0.0088505	0.00513341	0.0163163	0.012733	0.0420111	0.0198284	0.00184286	0.00990541	0.0248482	0.0209712	0.0140349	0.0181021	0.0337036	0.026229	0.0116902	0	0.0380599	0.145261	0.0323909	0.0803629	0.00294366	0.00522521	0.0169633	0.0111509	0.0161969	0.00991191	0.00889628	0.00992274	0.0104814	0.0101081	0.00534036	0.0468433	0	0	0.00700655	0.00960437	0.00729711	0.00349366	0.0369546	0.00954644	0.00811231
91	0	0	0.00817369	0.0031202	0.020079	0	0.00448448	0.00824788	0.00472124	0	0.00743783	0.00620787	0.0462795	0.0105357	0.00777537	0.0186419	0.0251384	0.0217874	0.0144466	0.0246186	0.0317911	0.0275263	0.0146592	0.000134164	0.0377293	0.147675	0.0291335	0.0816361	0.00553153	0.00502473	0.00814326	0.00585589	0.00832642	0.00473506	0.00353265	0.00832826	0.00575781	0.00195622	0.0010019	0.0383125	0	0.0015562	0	0.0133785	0.0092964	0.00599228	0.0322993	0.0161035	0.0112673
92	0	0	0.00254622	0.00835995	0.025672	0	0.00355297	0.00318972	0.00477655	0.00344276	0.00232447	0.00501454	0.0489523	0.00446954	0.00867685	0.0207185	0.0193279	0.015535	0.011407	0.0233882	0.0263058	0.0202774	0.0137567	0	0.0342016	0.131071	0.021241	0.0565689	0.00522589	0.00261615	0.00413644	0.00316331	0.0035073	0.00452595	0.0028099	0.0154255	0.00419136	0	0.000140895	0.0285498	0	0.00185532	0	0.0145719	0.0098816	0.00587491	0.0238254	0.0222717	0.0123723
93	0	0.00606783	0.00233273	0.0157357	0.0276489	0.0100558	0.00556583	0.00286908	0.00694206	0.0176213	0.00284693	0.00661791	0.0442515	0.00279956	0.0058714	0.0150343	0.00933376	0.00655856	0.00806527	0.0151156	0.0211084	0.00462248	0.00954021	0	0.0279528	0.107901	0.011896	0.0259784	0.00323361	0	0.00558962	0.00368783	0.00445276	0.00782855	0.00614146	0.0245349	0.00563599	0	0.00267893	0.0242856	0	0.00018696	0	0.0135729	0.00949224	0.00516113	0.0189973	0.0266081	0.0121492
94	0	0.0129686	0.00470724	0.0194779	0.0215866	0.0211284	0.00535445	0.000864197	0.00701	0.0297756	0.00370624	0.00599565	0.0307552	0.00292354	0.00285273	0.0058377	0.00117629	0.00154181	0.00610137	0.00558894	0.018135	0	0.00614763	0	0.0206674	0.0928879	0.0065415	0.00766126	0.00249161	0	0.00930965	0.00538897	0.00863224	0.0106864	0.010087	0.0287441	0.00809556	0.000718347	0.00593756	0.0237159	0.00259526	0	0	0.0126201	0.0102185	0.00661279	0.0219123	0.0304072	0.0126791
95	0	0.0141061	0.00610648	0.0177002	0.0108087	0.0229318	0.00203817	0	0.00449142	0.0315766	0.00174771	0.0028083	0.0149903	0.00264689	0.00265672	0.000139809	0.000244061	0.00369481	0.00723712	0.00130573	0.0187363	0	0.00724149	0	0.0167406	0.0910897	0.0094637	0.005335	0.00545583	0	0.0112176	0.00562422	0.0110216	0.0113616	0.0114254	0.0292572	0.00935725	0.00337761	0.00772679	0.0208705	0.00368048	0	0.00277977	0.0106954	0.0103964	0.00759346	0.0268001	0.0344658	0.0120464
96	0	0.011935	0.00701346	0.0138517	0.00248214	0.0173789	2.78753e-05	0	0.00246189	0.0263802	0	0.000557899	0.00576303	0.00253582	0.00452288	0.000661371	0.00505636	0.0098146	0.0119865	0.0031546	0.0225122	0	0.0106885	0	0.018304	0.0964469	0.0177882	0.0114796	0.0108409	0.00360466	0.00921095	0.00270912	0.00993406	0.0102002	0.0095241	0.0298501	0.00792124	0.00337326	0.00709589	0.0133352	0.00129796	0	0.00528323	0.00561985	0.00719863	0.00379917	0.0262853	0.0396096	0.0075129
97	0	0.0100604	0.0083289	0.0104108	0	0.0114401	0.00140934	0	0.00212707	0.020655	0	0.000191187	0.00477234	0.00382095	0.0044929	0.00346581	0.00888994	0.0134175	0.0163408	0.00635599	0.025272	0	0.0108902	0.00394769	0.0207789	0.0982248	0.021992	0.0151645	0.0139446	0.00745005	0.0049373	0	0.00829965	0.00803636	0.00647186	0.0312752	0.00428026	0.00142442	0.00476609	0.00566312	0	0	0.00970862	0	0.00298707	0	0.0219114	0.0471954	0.00206885
98	0.00278741	0.00830409	0.00813602	0.00676251	0	0.00794403	0.00288537	0.00146179	0.00171714	0.0162426	0.000710377	4.35857e-05	0.00510968	0.00564232	0.001191	0.00414463	0.00868194	0.0115905	0.015889	0.0079185	0.0239245	0	0.00714409	0.00528811	0.0197857	0.0932229	0.0175739	0.0119289	0.0125897	0.00674866	0.00193791	0	0.00854719	0.00646985	0.00457813	0.0354972	0.000763799	0.00124332	0.00324462	0.00322798	0	0	0.0233709	0	0.002382	0	0.0193723	0.0560612	0.000796972
99	0.00751198	0.00601558	0.00536347	0.00292634	0	0.00551071	0.00137934	0.00316334	0.000259096	0.0128843	0.000250226	0	0.00139012	0.00606464	0	0.00363367	0.00774896	0.00725955	0.0131641	0.010087	0.0216207	0	0.00464096	0.00338252	0.018422	0.089272	0.0115951	0.00745069	0.00975634	0.00487224	0.00216545	0	0.00922116	0.00637414	0.00446824	0.0452255	0	0.0046777	0.00456078	0.00415207	0.00136009	0	0.041687	0.000323997	0.00467107	0	0.0184379	0.0622961	0.00270219
100	0.0120518	0.00526838	0.00275658	0.000778405	0	0.00390137	0	0.00499249	0	0.0121343	0	0.00117934	0	0.00512434	0	0.00526831	0.00944559	0.00506381	0.0142731	0.0151143	0.0236837	0.00134553	0.006938	0.00124388	0.0224081	0.093713	0.0135933	0.00991416	0.00863381	0.00600238	0.0054056	0	0.00840161	0.00672996	0.0056736	0.0576241	0.000892787	0.0100928	0.0080638	0.00261739	0.00188174	0	0.0531272	0.000734003	0.00532934	0	0.0149686	0.0638622	0.00283512
101	0.0143324	0.00764554	0.00333894	0.000991938	0	0.00425496	0	0.00960527	0	0.0151549	0	0.00294808	0.00239258	0.005493	0.00335317	0.0101039	0.0131364	0.00681827	0.0198132	0.0213386	0.0297834	0.00466107	0.0121399	0.0007385	0.0317023	0.103806	0.0242365	0.020139	0.0086441	0.00977576	0.00969671	0.00366339	0.00634754	0.00600961	0.00746766	0.0647941	0.0037644	0.0149661	0.0111509	0	0	0	0.0532647	0	0.00407495	0	0.00939999	0.062071	0.000925347
102	0.0132392	0.0110328	0.00619105	0.00164085	0.00209877	0.00578643	0	0.0161916	0.000652102	0.0197443	0.00235992	0.00326273	0.0121946	0.00836647	0.00715454	0.0161767	0.0167055	0.0106535	0.0246754	0.0256895	0.0337216	0.00826328	0.0164146	0.00172718	0.0408175	0.112557	0.0357921	0.0305778	0.00777557	0.0130684	0.0115588	0.00690226	0.00410941	0.00497001	0.00840786	0.0614433	0.00586756	0.0179809	0.0121221	0	0	0	0.0461807	0	0.00479398	0	0.00588403	0.058402	0.000608571
103	0.00936257	0.0120879	0.00730759	8.74068e-05	0.00464937	0.00602594	0	0.0193735	0.00120006	0.0227258	0.00531953	0.001245	0.0177525	0.0107235	0.00847601	0.0198491	0.0190916	0.0133256	0.0254118	0.0259197	0.0316415	0.00861909	0.0180773	0.00337233	0.0450737	0.11678	0.0406722	0.0341395	0.00618992	0.0146233	0.00853589	0.00561311	0.00181846	0.00500189	0.00716431	0.0486374	0.00560508	0.0184981	0.0116293	0	0	0	0.0370465	0	0.0087603	0	0.00542996	0.0539882	0.00258995
104	0.00422774	0.0103778	0.00488828	0	0.00469898	0.00424829	0	0.0154405	0.000506917	0.022557	0.00524951	0	0.0161952	0.00949417	0.00903365	0.0189633	0.0203963	0.0138484	0.0233705	0.0220203	0.028049	0.00596213	0.0183387	0.00561657	0.0446918	0.117924	0.0385743	0.0320042	0.00547439	0.0160905	0.0024588	0.000109852	0	0.00512675	0.00408187	0.031348	0.00349672	0.0161066	0.0110748	0	0	0	0.029165	0.00118366	0.0129774	0	0.00585827	0.0507508	0.00406022
105	0	0.00826152	0.0016204	0	0.00468096	0.00340525	0	0.00785499	0	0.0204461	0.00306893	0	0.014492	0.0054953	0.0109102	0.0149692	0.0212832	0.0139612	0.0212211	0.0164216	0.0296523	0.00590343	0.0191855	0.00914297	0.0428349	0.117547	0.0346427	0.0292968	0.00590857	0.019003	0	0	0	0.00321448	0.00079185	0.0156605	0.00122479	0.0109523	0.00976137	0	0.00196323	0	0.0239213	0.000599526	0.014518	0	0.00607612	0.0482729	0.00317314
106	0	0.00731397	0.00135945	0	0.00658815	0.00409922	0	0.00292344	0.000606918	0.0171514	0.00152562	0.00169887	0.0166095	0.00165014	0.0141258	0.0112716	0.022468	0.0148687	0.0202238	0.0123752	0.0358503	0.011593	0.0212413	0.0134973	0.042407	0.117539	0.0337205	0.0277294	0.00614613	0.0226849	0	0	0	1.90598e-05	0	0.00568749	8.62987e-05	0.00463828	0.00675243	0	0.00165647	0	0.0193611	0	0.0129605	0	0.00619633	0.0433866	0.000454178
107	0	0.00620571	0.00396232	0	0.00945468	0.00227869	0.00068636	0.000896811	0.00158443	0.0127359	0.000758633	0.00364339	0.0178115	0	0.0179883	0.00923019	0.0244522	0.0160566	0.0202204	0.0111054	0.0406318	0.0186238	0.0236633	0.0165196	0.0446622	0.118743	0.036314	0.0258303	0.00575318	0.0253178	0	0	0	0	0.000291733	0.00141594	0.00097261	0.000635523	0.0049053	0	0.000353052	0	0.0133905	0	0.0100159	0	0.0059036	0.0359117	0
108	0	0.00454702	0.00659945	0	0.0118111	0	0.00589897	0	0.00194212	0.00905399	0.000338228	0.00281085	0.014174	0	0.0216291	0.00781917	0.0262561	0.0169251	0.0198249	0.0108828	0.0404483	0.020427	0.0252638	0.0162347	0.0485379	0.120182	0.0399988	0.0243248	0.00563457	0.0258786	0.000189466	0.00296195	0	0.00243245	0.00486868	0.000561377	0.00368445	0.00152633	0.00721045	3.03977e-05	0.000381342	0	0.00700773	0	0.0080004	0	0.00531657	0.0305377	0
109	0	0.00484263	0.00856088	0	0.0138497	0	0.0108143	0	0.00328747	0.00944226	0.00181466	0.00313936	0.00933665	0.000889038	0.0234343	0.00594959	0.0258886	0.0177602	0.0175245	0.00892953	0.0359647	0.016258	0.0246243	0.012738	0.05005	0.11799	0.0409657	0.0237494	0.00538656	0.0234532	0.00621324	0.00881397	0.0035204	0.00689056	0.0097681	0.0015077	0.00598755	0.00491929	0.0107179	0.00565192	0.00186865	0	0.0024099	0	0.00793301	0	0.00549048	0.0293842	0.00166263
110	0	0.00849883	0.0108269	0.00083968	0.0146462	0	0.0160048	0	0.0065388	0.0133893	0.00542777	0.00755958	0.00718555	0.00512812	0.023203	0.00479245	0.0232632	0.0190311	0.0148055	0.00494191	0.030281	0.0116096	0.0220608	0.00895749	0.0473615	0.112763	0.0384526	0.0234537	0.00489437	0.018609	0.0103736	0.0104165	0.00632088	0.00893631	0.0115976	0.00310698	0.00588242	0.00580184	0.00700669	0.0101603	0.00291054	0	0	0	0.00870337	0	0.00696563	0.028745	0.00515205
111	0.000634551	0.0109727	0.0114072	0.00344279	0.0110324	0	0.0197816	0	0.00824223	0.0146203	0.00732011	0.0109649	0.00600229	0.00727636	0.022585	0.00592059	0.0205797	0.0201462	0.0143025	0.00247129	0.0277176	0.0101976	0.0198473	0.00790097	0.0437746	0.109355	0.0354229	0.0232906	0.00471412	0.0143436	0.0126062	0.00983398	0.00784216	0.00930927	0.0109626	0.00349271	0.00528821	0.00395011	0	0.0102272	0.00256586	0	0	0	0.00872083	0	0.00907449	0.0254782	0.00614697
112	0	0.00861475	0.00851607	0.00378675	0.00396613	0	0.0213672	0	0.00593173	0.0102327	0.00524366	0.00834597	0.00285695	0.00547176	0.0223341	0.009009	0.0196721	0.020254	0.0156812	0.00496889	0.0307376	0.0109825	0.019154	0.00895005	0.0436472	0.110479	0.0347151	0.0251918	0.00557302	0.0128515	0.0154564	0.011382	0.0100391	0.0118806	0.0111091	0.00251414	0.00710069	0.00324509	0	0.00723477	0.0015557	0	0	0	0.00784114	0	0.01092	0.01986	0.00511265
113	0	0.00421093	0.0041634	0.00331975	0	0	0.0213193	0	0.0024313	0.00426033	0.00303926	0.00244578	0	0.00348257	0.0182628	0.00969611	0.0180032	0.0172889	0.01376	0.00914326	0.0335182	0.00881887	0.0165654	0.00696668	0.0430106	0.109215	0.0323361	0.0256299	0.00482557	0.0110895	0.0178244	0.0144333	0.0125867	0.0159489	0.0120115	0.00137911	0.00930317	0.00453253	0	0.00419285	0	0	0	0	0.00661691	0	0.011932	0.0130085	0.00358979
114	0.00406963	0.00386252	0.00290469	0.00573759	0.00064094	0.0107891	0.0210783	0	0.00246174	0.00230068	0.00492245	0.000110336	0	0.00555435	0.00990878	0.00659603	0.0151684	0.012667	0.00749644	0.0098697	0.0310742	0.0048242	0.0109241	0.0011885	0.0382163	0.102856	0.0258607	0.0219581	0.00339835	0.00688974	0.0170099	0.0157025	0.0134325	0.0172044	0.011599	0.00123327	0.0081739	0.00511674	0	0.0026076	0	0	0	0	0.00573727	0	0.0122028	0.00603933	0.0026133
115	0.00965726	0.00756617	0.00460102	0.00989149	0.00578047	0.0356912	0.0194226	6.24628e-05	0.00543678	0.00330056	0.00821533	0.00197476	0.00569176	0.0117604	0.00267116	0.00333665	0.0138328	0.00994043	0.00166588	0.00767119	0.0263447	0.0043478	0.00639807	0	0.0328063	0.0989676	0.0199932	0.0157355	0.00547487	0.00373117	0.0135835	0.014664	0.011761	0.0138142	0.00951749	0.00127323	0.00445431	0.00461621	0	0.00212032	0	0	0	0	0.00541022	0	0.0120057	0.00154084	0.00195257
116	0.0115591	0.0109176	0.00589948	0.0118919	0.0101877	0.0559714	0.0152145	0.00623614	0.00772551	0.00348544	0.00805782	0.00402362	0.0164488	0.0188626	0	0.00260126	0.0138967	0.00954523	0	0.0062648	0.0233493	0.00729918	0.0055201	0	0.0305096	0.102729	0.0191191	0.00897536	0.0104282	0.00439969	0.0105012	0.0132574	0.00902588	0.00897826	0.00729883	0.000351737	0.00180907	0.004319	0	0.00212525	0	0	0	0	0.00526195	0	0.0114618	0.000683722	0.00104665
117	0.0102686	0.0119187	0.00563074	0.0114781	0.0127792	0.0705206	0.00913331	0.014429	0.00823205	0.00256097	0.00535757	0.00422321	0.0287598	0.024098	0	0.00128706	0.0110196	0.00726976	0	0.00532615	0.0192913	0.00611424	0.00477084	0	0.026916	0.10635	0.0188651	0.000692247	0.0106555	0.0052465	0.008479	0.0112755	0.00701164	0.00647709	0.0060647	0	0.00147085	0.00391784	0	0.00212793	0	0	0	0	0.00491945	0	0.0107054	0.00164284	0
118	0.00943709	0.0119387	0.00539912	0.0114684	0.0143086	0.0801822	0.00279543	0.0242375	0.00827744	0.00290732	0.0044132	0.00352559	0.0367881	0.0261399	0	0	0.00558767	0.00201975	0	0.0033867	0.013292	0	0.00242447	0	0.0190302	0.103228	0.0145954	0	0.00342972	0.00338996	0.00702622	0.00746289	0.00725116	0.00745198	0.00672457	0	0.00300199	0.00347526	0	0.00245381	0	0	0	0	0.00461313	0	0.0101855	0.00305176	0
119	0.00958744	0.0111634	0.00542839	0.0116706	0.0138583	0.0786704	0	0.0302523	0.00772858	0.00440016	0.0056616	0.00236266	0.0365232	0.0245775	0	0	0.00338143	0	0	0.0024516	0.0109762	0	0.00209027	0	0.0122502	0.0984342	0.00958257	0	0	0.00172146	0.00631483	0.00233045	0.00953856	0.00976153	0.0089547	0	0.00571777	0.00464465	0.00723433	0.00333248	0	0	0	0.000541076	0.00451916	0	0.00995701	0.00522281	0
120	0.00774405	0.00715018	0.00347358	0.00828599	0.00933094	0.0590748	0	0.0270882	0.00450033	0.00353861	0.00603045	0	0.0302098	0.0206871	0	0	0.00442224	0	0	0.00333833	0.0127681	0	0.00450475	0	0.00970811	0.0957135	0.00758249	0	0	0.00168213	0.00446665	0	0.00968331	0.00783161	0.0090471	0	0.00614343	0.00517058	0.0552481	0.00270382	0	0	0	0.000858004	0.00398532	0	0.00931771	0.00689241	0
121	0.00392537	0.000698355	0	0.00175093	0.00211363	0.0284701	0	0.0176814	0	0.000422692	0.00468236	0	0.0215231	0.0157925	0	0	0.00735102	0.000315971	0	0.00597606	0.0174371	0	0.00882632	0	0.0108196	0.0960326	0.0086827	0	0	0.00327265	0.00192529	0	0.00784214	0.00271969	0.00715507	0	0.00486983	0.00532567	0.11397	0.00080558	0	0	0	0.000412804	0.0029007	0	0.00812499	0.00806552	0
[truncated: 322 more columns]

## Sheet: c
	Frequency (min-1)					Normalized CNO-evoked amplitude
	naive		Cort			naive	Cort
	BASAL	CNO	BASAL	CNO			NaN		Frequency (min-1)
	2.06897	0.983607	0	0.983607		2.10416	NaN		naive basal vs naive CNO	One Way ANOVA, Tukey Test	P<0,001
	0	0.983607	0	0.983607		NaN	NaN		Cort basal vs Cort CNO	One Way ANOVA, Tukey Test	P<0,001
	0	0.983607	0	0.983607		NaN	NaN		naive basal vs Cort basal	One Way ANOVA	P = 0,160
	0	0.983607	0	0.983607		NaN	NaN		naive CNO vs Cort CNO	One Way ANOVA	P=0,119
	0	2.95082	0	0.983607		NaN	1.28865
	0	0.983607	2.06897	0.983607		NaN	NaN
	0	0.983607	0	0.983607		NaN	NaN		Normalized CNO-evoked amplitude
	0	0.983607	0	0.983607		NaN	0.625207		naive basal vs naive CNO	Paired t-test, two-tailed	P=0,000000207
	0	0.983607	2.06897	0.983607		NaN	NaN		Cort basal vs Cort CNO	Paired t-test	P = <0,001
	0	1.96721	0	0.983607		NaN	1.34004		naive CNO vs Cort CNO	One Way ANOVA	P = 0,363
	2.06897	0.983607	2.06897	0.983607		1.68193	1.53825
	0	0.983607	2.06897	0.983607		NaN	NaN
	0	0.983607	0	0.983607		NaN	NaN
	0	0.983607	0	0.983607		NaN	3.08177
	2.06897	1.96721	2.06897	0.983607		1.48717	NaN
	4.13793	0	0	0.983607		NaN	NaN
	2.06897	0.983607	0	0.983607		2.60751	NaN
	4.13793	0.983607	0	0.983607		1.72955	NaN
	2.06897	0.983607	0	0.983607		0.677951	1.64105
	4.13793	0	2.06897	0.983607		NaN	NaN
	4.13793	0.983607	0	0.983607		1.51392	NaN
	0	1.96721	0	0.983607		NaN	NaN
	0	0.983607	0	0.983607		NaN	NaN
	0	0.983607	0	0.983607		NaN	NaN
	2.06897	0.983607	0	0.983607		2.31572	NaN
	0	1.96721	0	0.983607		NaN	2.03505
	2.06897	0.983607	2.06897	0.983607		1.79885	NaN
	0	3.93443	0	0.983607		NaN	0.957353
	2.06897	0	2.06897	0.983607		NaN	3.67965
	2.06897	0.983607	2.06897	0.983607		1.12281	NaN
	0	0.983607	0	0.983607		NaN	NaN
	0	0.983607	0	0.983607		NaN	NaN
	0	1.96721	0	0.983607		NaN	0.827906
	0	0.983607	2.06897	0.983607		NaN	3.70418
	0	0.983607	2.06897	0.983607		NaN	0.830841
	0	0	2.06897	0.983607		NaN	1.00575
	0	0.983607	4.13793	0.983607		NaN	NaN
	0	0.983607	0	0.983607		NaN	NaN
	0	0	0	0.983607		NaN	NaN
	2.06897	0.983607	0	0.983607		0.992645	1.74986
	0	0.983607	2.06897	0.983607		NaN	NaN
	0	0.983607	0	0.983607		NaN	NaN
	0	0.983607	0	0.983607		NaN	1.64105
	0	0.983607	2.06897	0.983607		NaN	NaN
	0	0.983607	0	0.983607		NaN	NaN
	0	0.983607	0	1.96721		NaN	NaN
	0	0.983607	0	1.96721		NaN	NaN
	0	0.983607	0	0.983607		NaN	NaN
	0	0.983607	0	0.983607		NaN	NaN
	0	0.983607	0	0.983607		NaN	NaN
	0	0	0	0.983607		NaN	NaN
	0	0	0	0.983607		NaN	NaN
	0	0.983607	0	0.983607		NaN	NaN
	0	0	0	0.983607		NaN	NaN
	0	0.983607	0	0.983607		NaN	NaN
	0	0.983607	0	0.983607		NaN	NaN
	0	0.983607	0	0.983607		NaN	2.02894
	0	0.983607	2.06897	0.983607		NaN	NaN
	0	0.983607	0	0.983607		NaN	1.74986
	0	0.983607	2.06897	0.983607		NaN	NaN
	0	0.983607	0	1.96721		NaN	NaN
	0	0.983607	0	0.983607		NaN	1.05059
	0	0.983607	2.06897	0.983607		NaN	NaN
	0	0.983607	0	0.983607		NaN	NaN
	0	0.983607	0	0.983607		NaN	NaN
	0	1.96721	0	0.983607		NaN	NaN
	0	1.96721	0	0.983607		NaN	1.63146
	0	1.96721	4.13793	0.983607		NaN	NaN
	0	1.96721	0	2.95082		NaN	NaN
	0	1.96721	0	0.983607		NaN	2.83642
	0	1.96721	2.06897	0.983607		NaN	NaN
	0	0	0	0.983607		NaN	NaN
	0	0.983607	0	0.983607		NaN	NaN
	0	0	0	0.983607		NaN	NaN
	0	0	0	0.983607		NaN	NaN
	2.06897	0	0	1.96721		NaN	1.15324
	0	0.983607	2.06897	0.983607		NaN	NaN
	0	0.983607	0	0.983607		NaN	2.57801
	0	0.983607	2.06897	0.983607		NaN	3.16328
	0	0.983607	2.06897	0.983607		NaN	NaN
	2.06897	0.983607	0	0.983607		1.07308	NaN
	0	1.96721	0	0.983607		NaN	NaN
	0	0.983607	0	2.95082		NaN	NaN
	0	0.983607	0	0.983607		NaN	NaN
	0	0.983607	0	0.983607		NaN	2.07461
	0	0.983607	2.06897	0.983607		NaN	2.45317
	2.06897	0.983607	2.06897	0.983607		1.30294	0.973122
	0	0.983607	2.06897	0.983607		NaN	1.74046
	0	0.983607	4.13793	0.983607		NaN	NaN
	0	0.983607	0	0.983607		NaN	1.15846
	0	0.983607	2.06897	0.983607		NaN	2.92486
	2.06897	0.983607	2.06897	0.983607		1.12887	NaN
	0	0.983607	0	1.96721		NaN	NaN
	0	0.983607	0	0.983607		NaN	1.16697
	0	0.983607	4.13793	0.983607		NaN	4.3239
	0	1.96721	2.06897	0.983607		NaN	NaN
	0	1.96721	0	0.983607		NaN	1.54276
	0	1.96721	2.06897	0.983607		NaN	0.820033
	0	2.95082	4.13793	0.983607		NaN	NaN
	0	0.983607	0	0.983607		NaN	0.682606
	0	1.96721	2.06897	0.983607		NaN	NaN
	0	0.983607	0	0.983607		NaN	NaN
	0	0.983607	0	0.983607		NaN	NaN
	0	0.983607	4.13793	0		NaN	NaN
	0	0.983607	0	0.983607		NaN	2.92029
	0	0.983607	2.06897	0.983607		NaN	2.38199
	0	0.983607	2.06897	0.983607		NaN	2.63737
	2.06897	0.983607	2.06897	0.983607		0.958841	0.610262
	2.06897	0.983607	2.06897	0.983607		1.93655	NaN
	0	1.96721	0	0.983607		NaN	NaN
	0	1.96721	0	0.983607		NaN	NaN
	0	0.983607	0	0.983607		NaN	NaN
	0	0.983607	0	0.983607		NaN	NaN
	0	0.983607	0	0.983607		NaN	NaN
	0	1.96721	0	0.983607		NaN	0.457051
	0	0.983607	2.06897	0.983607		NaN	1.15684
	0	0.983607	2.06897	0.983607		NaN	NaN
	0	0.983607	0	0.983607		NaN	NaN
	0	2.95082	0	0.983607		NaN	NaN
	0	0.983607	0	0.983607		NaN	NaN
	0	0.983607	0	0.983607		NaN	NaN
	0	2.95082	0	0.983607		NaN	NaN
	0	0.983607	0	0.983607		NaN	NaN
	0	0.983607	0	0.983607		NaN	1.68452
	0	0.983607	2.06897	0.983607		NaN	NaN
	0	0.983607	0	0.983607		NaN	NaN
	2.06897	0.983607	0	0.983607		1.86658	NaN
	4.13793	0.983607	0	0.983607		1.63268	NaN
	0	0.983607	0	0.983607		NaN	1.41644
	0	0.983607	2.06897	0.983607		NaN	NaN
	0	0.983607	0	0.983607		NaN	NaN
	0	0.983607	0	0.983607		NaN	2.08278
	2.06897	0.983607	2.06897	0.983607		2.70079	NaN
	2.06897	0.983607	0	0.983607		2.2011	2.94795
	0	0.983607	2.06897	0.983607		NaN	0.894811
	0	0.983607	2.06897	0.983607		NaN	2.62649
	2.06897	0.983607	2.06897	0.983607		0.944062	NaN
	4.13793	0.983607	0	0.983607		0.960827	NaN
	2.06897	0.983607	0	0.983607		2.07409	NaN
	4.13793	0.983607	0	0.983607		1.15915	NaN
	0	0.983607	0	0.983607		NaN	NaN
	2.06897	0.983607	0	0.983607		1.82066	NaN
	0	0.983607	0	0.983607		NaN	NaN
	2.06897	0.983607	0	0.983607		1.88175	2.77707
	2.06897	0.983607	2.06897	0.983607		1.06365	0.817107
	2.06897	0.983607	2.06897	0.983607		1.34508	NaN
	0	0.983607	0	0.983607		NaN	NaN
	2.06897	0.983607	0	1.96721		1.58027	NaN
	2.06897	0.983607	0	0.983607		1.55615	1.15383
	0	0.983607	2.06897	0.983607		NaN	2.76858
	0	0.983607	2.06897	0.983607		NaN	NaN
	0	1.96721	0	1.96721		NaN	1.46922
	0	0.983607	2.06897	0.983607		NaN	1.66353
	0	0.983607	2.06897	0.983607		NaN	1.39685
	0	1.96721	2.06897	0.983607		NaN	NaN
	0	1.96721	0	0.983607		NaN	NaN
	0	2.95082	0	0.983607		NaN	NaN
	2.06897	0.983607	0	0.983607		2.14338	1.32386
	2.06897	0.983607	2.06897	0.983607		2.06038	NaN
	0	0.983607	0	0.983607		NaN	NaN
	0	0.983607	0	0.983607		NaN	NaN
	0	0.983607	0	0.983607		NaN	1.26428
	0	0.983607	4.13793	0.983607		NaN	NaN
	0	0.983607	0	0.983607		NaN	2.55999
			2.06897	0.983607			NaN
			0	0.983607			NaN
			0	0.983607			NaN
			0	0.983607			1.06061
			2.06897	0.983607			NaN
			0	0.983607			NaN
			0	0.983607			NaN
			0	0.983607			NaN
			0	0.983607			NaN
			0	0.983607			1.31446
			2.06897	0.983607			NaN
			0	0.983607			NaN
			0	0.983607			NaN
			0	0.983607			NaN
			0	0.983607			2.18242
			2.06897	0.983607			2.70737
			2.06897	0.983607			NaN
			0	0.983607			NaN
			0	0.983607			NaN
			0	0.983607			NaN
			0	0.983607			NaN
			0	0.983607			NaN
			0	0.983607			NaN
			0	0.983607			NaN
			0	0.983607			NaN
			0	0.983607			NaN
			0	0.983607			NaN
			0	0.983607			NaN
			0	0.983607			4.37818
			2.06897	0.983607			2.15096
			2.06897	0.983607			1.8849
			2.06897	0.983607			NaN
			0	0.983607			NaN
			0	0.983607			NaN
			0	0.983607			3.49656
			2.06897	0.983607
mean	0.542473	1.12155	0.744828	1.03279		1.60697	1.87791
std	1.09582	0.595642	1.13682	0.274512		0.517919	0.936357
n	164	164	200	200		32	64
sem	0.0855692	0.0465118	0.0803853	0.0194109		0.0915561	0.117045

## Sheet: e
EPM (Elevated Plus Maze)	Mouse	naive	Mouse	Cort	Mouse	Cort CNO		One Way ANOVA
Ratio open/open+closed	62	0.130435	63	0.0145778	8	0.399518		Cort vs naive
	64	0.14692	65	0.0935599	4	0.171844		All Pairwise Multiple Comparison Procedures (Tukey test):					P=0,005	**
	67	0.253802	68	0.126222	10	0.190688
	66	0	69	0.0248591	3	0.269535		Cort vs Cort CNO
	98	0.0837671	97	0.00790206	7	0.0138349		All Pairwise Multiple Comparison Procedures (Dunn's Method) :					P = 0,003	**
	96	0.0729414	99	0	122	0.205446
	102	0.177119	100	0	121	0.0552386		naive vs Cort CNO
	104	0.103969	101	0	127	0.824916		Kruskal-Wallis One Way Analysis of Variance on Ranks					P = 0,063	n.s.
	106	0.0586885	103	0	125	0.420003
	109	0.17196	105	0.0610805
	110	0.113835	107	0.102158
	mean	0.119403		0.0391236		0.283447
	std	0.0683202		0.0478626		0.244289
	n	11		11		9
	sem	0.0205993		0.0144311		0.0814295

## Sheet: f
FST (Force swimming test)	Mouse	naive	Mouse	Cort	Mouse	Cort CNO		One Way ANOVA
Immobility (s)	31	11.12	33	46.32	3	11.16		Cort vs naive
	32	18.92	34	67.52	4	13.4		All Pairwise Multiple Comparison Procedures (Dunn's Method) :					<0,001
	36	6.52	35	106.76	7	18.4
	62	24.32	37	64.44	8	4.56		Cort vs Cort CNO
	64	38.52	63	127	10	85.44		All Pairwise Multiple Comparison Procedures (Tukey test) :					<0,001
	66	36.1191	65	124.397	121	31.88
	67	17.48	68	72.1582	122	35.84		naive vs Cort CNO
	96	5.48	69	80	125	4.8		Kruskal-Wallis One Way Analysis of Variance on Ranks					P = 0,413
	98	4.72	97	33.72	127	13.52
	102	4.92	99	129.04
	104	7.96	100	105.04
	106	7.03982	101	73.44
	109	9.47976	103	73.76
	110	7.96	105	71.84
			107	79.798
	mean	14.3256		83.6822		24.3333
	std	11.3648		28.7959		25.3504
	n	14		15		9
	sem	3.03737		7.43507		8.45012

## Sheet: g
OIP (Object in place)	Mouse	naive	Mouse	Cort	Mouse	Cort CNO		One Way ANOVA
Discrimination index	31	0.867788	33	0.497778	4	0.807571		Cort vs naive
	32	0.643868	34	0.429688	8	0.906323		All Pairwise Multiple Comparison Procedures (Tukey Test):					<0,001
	36	0.701053	35	0.556122	10	0.848875
	62	0.828136	37	0.370165	3	0.838068		Cort vs Cort CNO
	64	0.692913	63	0.327465	7	0.697561		All Pairwise Multiple Comparison Procedures (Tukey Test):					<0,001
	66	0.711039	65	0.482639	121	0.791339
	67	0.897059	68	0.451883	122	0.592		naive vs Cort CNO
			69	0.685083	125	0.763889		Kruskal-Wallis One Way Analysis of Variance on Ranks					P = 0,882
					127	0.689362
	mean	0.763122		0.475103		0.770554
	std	0.0990262		0.111251		0.0966785
	n	7		8		9
	sem	0.0374284		0.0393331		0.0322262

## Sheet: i
NOR(Novel Object Recognition)	Mouse	naive	Mouse	Cort	Mouse	Cort CNO		One Way ANOVA
Discrimination index	32	0.477345	37	0.635854	4	0.733656		Cort vs naive
	36	0.585746	35	0.220812	8	0.925287		All Pairwise Multiple Comparison Procedures (Tukey Test):					P=0,001
	31	0.605613	34	0.354067	10	0.815261
	62	0.89146	33	0.443038	3	0.768388		Cort vs Cort CNO
	64	0.716648	63	0.277487	7	0		All Pairwise Multiple Comparison Procedures (Holm-Sidak method):					P=0,021
	67	0.900161	65	0.178908	121	0.558245
			68	0.203018	122	0.585366		naive vs Cort CNO
			69	0.325243	125	0.538866		Kruskal-Wallis One Way Analysis of Variance on Ranks					P = 0,493
					127	0.555831
	mean	0.696162		0.329803		0.608989
	std	0.172307		0.151449		0.265821
	n	6		8		9
	sem	0.070344		0.0535455		0.088607

## Sheet: k
SR (Social recognition)	Mouse	naive	Mouse	Cort	Mouse	Cort CNO		One Way ANOVA
Exploration time (%)	96	36.4117	97	17.9635	3	29.8431		naive soc vs. Cort soc
	98	25.76	99	17.8052	4	26.7913		All Pairwise Multiple Comparison Procedures (Holm-Sidak method):					P=0,004
	102	22.8514	101	19.0562	7	20.8948
	130	30.9449	131	21.1553	8	30.7646		Cort soc vs Cort CNO soc
	140	29.7295	133	13.5826	10	33.6922		All Pairwise Multiple Comparison Procedures (Dunn's Method)					P=0,030
	132	30.6043	135	11.8531	121	19.212
	141	5.09516	136	12.187	122	5.39566		naive soc vs Cort CNO soc
	134	24.7483	138	11.7796	125	23.005		Kruskal-Wallis One Way Analysis of Variance on Ranks					P = 0,425
	142	32.0134			127	21.409
	137	27.1871
	143	19.2922
	mean	25.8762		15.6728		23.4453
	std	8.36009		3.73337		8.40576
	n	11		8		9
	sem	2.52066		1.31995		2.80192

## Sheet: l
EPM
Ratio open/open+closed	Mouse	GFAP-mCherry	Mouse	GFAP-hM3Dq		One Way ANOVA
	6	0.192545	1	0.0369715		vector vs hm3D
	7	0.12536	2	0.0582149		All Pairwise Multiple Comparison Procedures (Holm-Sidak):					P=0,007	**
	8	0.179048	3	0.120768
	9	0.170724	4	0.184355
	10	0.234317	5	0.0638678
	6	0.149829	1a	0
	7	0.0987536	2a	0.0603949
	8	0.0193869	3a	0.0686094
	9	0.165461	4a	0.0676666
	10	0.101275	5a	0
	mean	0.14367		0.0660848
	std	0.0602755		0.0544347
	n	10		10
	sem	0.0190608		0.0172138

## Sheet: m
FST	Mouse	GFAP-mCherry	Mouse	GFAP-hM3Dq
Immobility (s)	6	28.08	1	68		One Way ANOVA
	7	40.2	2	52.6		vector vs hm3D
	8	32.96	3	34.56		All Pairwise Multiple Comparison Procedures (Tukey Test):					P=0,002	**
	9	50	4	73.24
	10	44.64	5	130.16
	7	12.48	1a	135.12
	6	25.92	2a	88.76
	8	46.16	3a	104.72
	9	79.32	4a	128.24
	10	41.44	5a	148.181
	mean	40.12		96.3581
	std	17.81		38.7975
	n	10		10
	sem	5.632		12.2688

## Sheet: n
NOR	Mouse	GFAP-mCherry	Mouse	GFAP-hM3Dq		One Way ANOVA
Discrimination index	6	0.693617	1	0.0386313		vector vs hm3D
	7	0.628118	2	0.338462		All Pairwise Multiple Comparison Procedures (Tukey Test):					<0,001	***
	8	0.679054	3	0.310345
	9	0.62181	4	0.29078
	10	0.567568	5	0.319911
	6	0.758483	1a	0.470968
	7	0.553279	2a	0.426791
	8	0.599613	3a	0.362319
	9	0.508143	4a	0.362416
	10	0.757463	5a	0.614286
	mean	0.636715		0.353491
	std	0.0845801		0.146678
	n	10		10
	sem	0.0267466		0.0463836

[truncated: 6 more sheets: o, p, r, s, t, u]
