# Supplementary material for: Dysfunctional serotonergic neuron-astrocyte signaling in depressive-like states
Source: Mol Psychiatry. 2023 Sep 29;28(9):3856–73. doi: 10.1038/s41380-023-02269-8 (PMC10730416; doi:10.1038/s41380-023-02269-8)
Supplement: Supplementary file 7 — Source Data Extended_Data Fig 1 [file 41380_2023_2269_MOESM7_ESM.xlsx]

## Sheet: a
		FST immobility (s)
	Days post corticosterone treatment	naive							Cort
	1	8.72	35.52	0	18.04	31.64	75.64		127.32	125.76	116.52	55.52	118.44	105.84	117.64	74.48
	30	11.12	18.92	6.52	22.9994	59.84	27.44		46.32	67.52	106.76	64.44	120.877	135.717	116.36	175.56
	60	32.56	2.8	39.08	17.48	24.32	38.52		144.96	104.96	173.44	57.08	127	72.1582	124.397	80
	90	11.28	9.48	21.28					120.44	116.8	75.72
	One Way ANOVA					naive	Cort
	naive vs Cort 1 day after treatment	Holm-Sidak	P<0,001		1	n=6	n=8
	naive vs Cort 30 days after treatment	Holm-Sidak	P=0,001		30	n=6	n=8
	naive vs Cort 60 days after treatment	Dunn's method	P=0,002		60	n=6	n=8
	naive vs Cort 90 days after treatment	Holm-Sidak	P=0,004		90	n=3	n=3

## Sheet: b
		Serum corticosterone (ng/ml)											Hair corticosterone (pg/mg)
		pre treatment	1 day post treatment	1 day post treatment	90 days post treatment	90 days post treatment							pre treatment	1 day post treatment	1 day post treatment	90 days post treatment	90 days post treatment
		control	naive	Cort	naive	Cort		Two Way ANOVA					control	naive	Cort	naive	Cort		Two Way ANOVA		P
		83.2871	72.2631	24.0151	69.4642	55.444		time of treatment vs naive/Cort					56.3101	82.1364	417.583	88.4064	51.2774		time of treatment vs naive
		65.1613	55.171	23.2295	111.205	86.869							127.596	113.6	246.146	55.6	40.6387		pre treatment vs 1 day post	Holm-Sidak method	P=0,983
		58.5778	60.1407	19.8892	62.7083	57.6105		time factor	Brown-Forsythe	P=0,353			64.1772	95.9639	251.793	51.9361	53.6454		pre treatment vs 90 days post	Holm-Sidak method	P=0,999
		123.828	62.812	21.908	55.018	86.0774		treatment factor	Brown-Forsythe	P=0,153			143.881	65.4183	304.15	110.14	38.4064		1 day post vs 90 days post	Holm-Sidak method	P=0,996
		69.245	46.4691	26.9886	118.107	33.2997		interaction between time and treatment factor	Brown-Forsythe	P=0,390			132.595	60.1793	102.883
		35.5955	76.1004	126.5									101.542	65.2894	102.724				time of treatment vs Cort
		30.8251	101.928	190.9									67.5472	80.9182	96.9323				pre treatment vs 1 day post	Holm-Sidak method	P=0,001
		24.371	175.9										47.1026	63.3598	93.5928				pre treatment vs 90 days post	Holm-Sidak method	P=0,31
		20.9134	164.9										47.4522	83.2	57.7932				1 day post vs 90 days post	Holm-Sidak method	P=0,002
		42.9209	224.4										46.2597	83.46	57.9324
		116.451											64.8649		93.58
													85.2703						naive vs cort
													56.9286						pre treatment	Holm-Sidak method	P=1,000
	mean	61.016	104.008	61.9186	83.3005	63.8601							32.7818						1 day post treatment	Holm-Sidak method	P=0,002
	std	35.2724	61.8948	68.7118	29.1785	22.7313							14.6559						90 days post treatment	Holm-Sidak method	P=0,471
	n	11	10	7	5	5							143.111
	sem	10.635	19.5728	25.9706	13.049	10.1657							125.778
												mean	79.8737	79.3525	165.919	76.5206	45.992
												std	41.2235	16.6867	119.497	27.7705	7.58749
												n	17	10	11	4	4
												sem	9.99816	5.2768	36.0298	13.8853	3.79375

## Sheet: c
	OPEN FIELD
	speed naive (cm/s)	amplitude naive (DF/F)		speed Cort (cm/s)	amplitude Cort (DF/F)
	4.99228	0.0516528		6.03989	0.0163777
	6.44149	0.0634554		11.3553	0.0298877			R-squared	P-value
	5.861	0.0290459		10.3163	0.0605883		Amplitude (DF/F)-Speed (cm/s)	0.012	0.226
	1.54881	0.0574778		5.85811	0.0743603
	2.41228	0.00926759		8.2668	0.0118277		5 naive mice: n=56 trials
	5.15574	0.0498588		3.48322	0.0206562		3 Cort mice: n=64 trials
	4.00996	0.0104688		4.57751	0.0188037
	2.4566	0.0133925		5.31392	0.0276308
	3.53546	0.0133161		7.85072	0.0116942
	4.71138	0.00982371		8.85386	0.0318534
	3.38645	0.0108167		7.41536	0.0213952
	3.54287	0.00969863		8.41408	0.00917847
	5.44998	0.00924008		10.2983	0.0124496
	0.655036	0.00955308		10.3417	0.0472359
	4.82177	0.01083		4.48665	0.0092987
	4.43329	0.0144096		3.77753	0.0112835
	4.02034	0.0240234		13.7717	0.0230198
	2.12404	0.0148332		0.336701	0.019264
	11.1179	0.0283553		0.195264	0.011365
	7.85578	0.0463428		0.433172	0.0277871
	2.33965	0.0127358		0.88328	0.0148236
	15.4794	0.0886978		10.4404	0.0115333
	15.5679	0.0197383		8.38716	0.0588419
	14.498	0.0202459		6.37	0.016145
	23.6699	0.0085803		4.70841	0.033579
	1.86844	0.0130434		6.37288	0.053569
	2.5445	0.00995833		7.5912	0.0184968
	1.29283	0.0153873		7.65006	0.0110372
	0.620224	0.0185868		8.18594	0.0279879
	15.3212	0.00690766		1.3723	0.0129553
	23.4198	0.0458209		1.41664	0.150501
	10.4241	0.0315217		2.67275	0.0365884
	7.46037	0.0176251		2.23008	0.0187053
	3.95763	0.11387		2.02282	0.00470817
	6.57659	0.0235952		2.02891	0.0111133
	4.63799	0.024397		4.84057	0.0660462
	5.94341	0.0192377		4.60248	0.0262747
	1.91689	0.00830146		1.57423	0.0134031
	2.15886	0.0117554		3.98012	0.0388396
	4.57243	0.00948535		2.85279	0.0296408
	5.7833	0.0177116		0.90818	0.0172832
	6.96589	0.00620861		2.94801	0.0229282
	7.12647	0.00638472		2.77474	0.0579633
	2.20731	0.0111344		0.798099	0.0137058
	2.26598	0.00960931		0.799465	0.036307
	6.62077	0.0415597		8.181	0.287594
	5.24777	0.0232075		7.29089	0.0139285
	10.1016	0.0144209		5.85776	0.0120898
	8.66358	0.0131599		6.02192	0.00857098
	5.94763	0.00737731		3.4683	0.0181272
	6.92323	0.0293111		1.99729	0.0323528
	4.36645	0.0110103		1.93907	0.0261998
	1.79838	0.0216555		1.05923	0.0209551
	2.44274	0.00977137		3.23387	0.0291196
	2.95666	0.0220405		2.34697	0.0173629
	2.29225	0.00550382		1.66324	0.0203527
				6.11073	0.0437553
				6.86622	0.0310698
				4.3556	0.0228953
				2.22402	0.0120087
				5.32645	0.0385579
				1.69987	0.00923375
				3.52398	0.0255092
				1.7082	0.0364775

## Sheet: d
	SR MOUSE						SR OBJECT
	speed naive	amplitude naive		speed Cort	amplitude Cort		speed naive	amplitude naive		speed Cort	amplitude Cort
	0.52239	0.0541948		0.477007	0.0768544		0.845328	0		0.952974	0.0917102
	0.538342	0.0203304		0.481061	0.0166657		0.86488	0		0.872954	0.0151542
	0.569445	0.080108		0.460475	0.0226931		0.924304	0		0.963922	0
	0.591539	0.0102774		0.529797	0.0917102		0.825001	0.0124759		0.868993	0.0321067			mouse exploration		object exploration
	0.543042	0.0319109		0.46753	0.0284758		0.963906	0		0.920879	0			R-squared	P-value	R-squared	P-value
	0.48888	0.103867		0.870026	0.0432518		0.908658	0.185543		0.526752	0.0524116		Amplitude (DF/F)-Normalized speed	0.025	0.154	0.031	0.106
	0.527626	0.0557318		0.856823	0.0109777		0.898692	0.0285769		0.452572	0
	0.455125	0.0156912		0.851716	0.0190068		0.922661	0.0884817		0.441158	0
	0.486511	0.0164448		0.812037	0.0190068		0.871046	0		0.524849	0.012677		SR mouse exploration
	0.968864	0.0184266		0.822113	0.0130269		0.856126	0		0.488421	0		7 naive mice: n=34 trials
	0.95176	0.0183973		0.522719	0.0168299		0.521323	0.0118848		0.903649	0.0533356		6 Cort mice: n=27 trials
	0.993532	0.0171842		0.597093	0.0168299		0.514401	0.0299592		0.992324	0
	0.970569	0.018994		0.427373	0.0165211		0.488759	0		0.911256	0		SR object exploration
	1	0		0.480036	0.0485882		0.572712	0.0157024		0.885825	0.0346783		7 naive mice: n=35 trials
	0.531811	0.0167204		0.412942	0.0163374		0.433673	0		0.870934	0.0730338		6 Cort mice: n=30 trials
	0.492124	0.0131127		0.933686	0.0219572		0.89619	0		0.59067	0.0213476
	0.532467	0.0105877		0.96487	0.0124605		0.95294	0.0121561		0.409672	0
	0.525222	0.0278441		1	0.0124605		1	0		0.690667	0.0124605
	0.431265	0.0188653		0.932035	0.0206972		0.865472	0.0182509		0.504483	0
	0.942893	0.0572037		0.922851	0.0316926		0.824678	0.0268084		0.541617	0.0103331
	0.981526	0.0231447		0.850595	0.0907194		0.516883	0.0154732		0.572234	0.0576283
	0.999016	0.0160508		0.878785	0.0192599		0.59442	0.0245484		0.717794	0.0154568
	0.941409	0.0231619		0.842543	0.0122678		0.592703	0.0116043		0.689203	0.0210006
	0.96615	0.056051		0.972767	0.0181843		0.490697	0.044596		0.631927	0
	0.919294	0.081157		0.919807	0.0269361		0.707872	0.0318522		0.625136	0
	0.924608	0.080573		0.690644	0.0287065		0.779998	0		0.890793	0.0799625
	0.991548	0.0118189		0.641938	0		0.839314	0.0115413		0.954927	0.0462297
	0.902381	0.0120788					0.827558	0		0.916497	0.0121619
	0.954571	0.0174863					0.84434	0.0121176		1	0
	0.945411	0.0280432					0.53346	0.0213617		0.929494	0.0259663
	0.95462	0.0171556					0.809115	0.0320562
	0.948319	0.0119988					0.643378	0
	0.973073	0					0.598428	0
	0.96882	0					0.51581	0
							0.695018	0
