# Supplementary material for: Dysfunctional serotonergic neuron-astrocyte signaling in depressive-like states
Source: Mol Psychiatry. 2023 Sep 29;28(9):3856–73. doi: 10.1038/s41380-023-02269-8 (PMC10730416; doi:10.1038/s41380-023-02269-8)
Supplement: Supplementary file 8 — Source Data Extended_Data Fig 2 [file 41380_2023_2269_MOESM8_ESM.xlsx]

## Sheet: a
ATP-evoked Ca2+ activity				n=2 mice
Heatmap_amplitude_individual_ROIs_naive				n= 90 ROIs
Time (s)/ROIs	ROI 1	ROI 2	ROI 3	ROI 4	ROI 5	ROI 6	ROI 7	ROI 8	ROI 9	ROI 10	ROI 11	ROI 12	ROI 13	ROI 14	ROI 15	ROI 16	ROI 17	ROI 18	ROI 19	ROI 20	ROI 21	ROI 22	ROI 23	ROI 24	ROI 25	ROI 26	ROI 27	ROI 28	ROI 29	ROI 30	ROI 31	ROI 32	ROI 33	ROI 34	ROI 35	ROI 36	ROI 37	ROI 38	ROI 39	ROI 40	ROI 41	ROI 42	ROI 43	ROI 44	ROI 45	ROI 46	ROI 47	ROI 48	ROI 49
1	0.0238652	0.0257713	0.0276098	0.00258123	0.0107248	0.0138094	0.00540189	0.00398963	0	0	0	0.0130438	0	0.0020282	0.00271107	0.00905717	0	0	0	0	0	0	0.00300581	0.0214929	0.026212	0	0.0366204	0.0386695	0.0401139	0	0.567139	0.0272235	0.110398	0.0441251	0.00999631	0.444435	0.432647	0.0257999	0.00696334	0.0923154	0.0270192	0.0577254	0.0624493	0.0742085	0.0447978	0.039299	0.0834845	0.0457526	0.0301143
2	0.0346368	0.0390546	0.0324407	0.00750604	0.013797	0.0281973	0.00747678	0.0134905	0	0.0060442	0	0.0190493	0.00367964	0.00419082	0.00518951	0.0063963	0	0.00646809	0.0360757	0	0	0	0.00202287	0.0228034	0.0198299	0.00066743	0.0316644	0.0498845	0.0271571	0	0.468549	0.060217	0.19463	0.0619553	0.0175874	0.433025	0.415549	0.0384635	0.0069909	0.0805655	0.0198404	0.0499875	0.0551782	0.0719109	0.042064	0.0395888	0.0733727	0.10392	0.0190889
3	0.0388566	0.0433184	0.0351732	0.0102685	0.016809	0.041594	0.00991809	0.0203274	0.00221962	0.0296165	0.0108834	0.0188027	0.00601594	0.00708885	0.00690675	0.00362997	0	0.0107693	0.0804061	0.0137049	0	0.00103223	0.000433172	0.0200447	0.0115496	0.000413377	0.0225987	0.0525395	0.0257479	0.00408959	0.344351	0.113303	0.231235	0.0847129	0.021028	0.388815	0.361923	0.041259	0.00608713	0.0686235	0.0123204	0.0378451	0.043671	0.0716788	0.0374359	0.0366237	0.0579105	0.139016	0.0107823
4	0.0354823	0.0369645	0.0347701	0.0112981	0.0174318	0.0520865	0.0121584	0.0212627	0.00449584	0.0733879	0.0458958	0.0130122	0.00623835	0.00900321	0.00699523	0.000843902	0.000262355	0.0122516	0.117201	0.0496486	0.00379256	0.00714251	0	0.0104692	0.00210969	0	0.0097167	0.0422142	0.0310103	0.0112378	0.194004	0.183378	0.200865	0.12636	0.0156089	0.301009	0.264715	0.0291545	0.0150722	0.0534243	0.00416801	0.0208435	0.0276411	0.0767028	0.0324474	0.0288447	0.0350503	0.152038	0.0140607
5	0.0272626	0.0262974	0.0307524	0.0111331	0.0142387	0.0559146	0.0122822	0.0151218	0.00443183	0.129595	0.087887	0.00585341	0.00377269	0.0088412	0.00481478	0	0.00144009	0.0122013	0.124464	0.102313	0.0147793	0.024544	0	0	0	0	0	0.0235767	0.0310208	0.0183114	0.0902688	0.230388	0.120775	0.203779	0.0112141	0.207151	0.176569	0.0121366	0.0490932	0.0393718	0.000786631	0.00772458	0.0147808	0.0906246	0.0329427	0.0189566	0.0153404	0.15333	0.0464493
6	0.0200724	0.0214107	0.0230574	0.00927871	0.00919576	0.0557589	0.00873413	0.00744465	0.00419021	0.17079	0.11833	0.00100018	0.00172741	0.00824152	0.00171181	0.000333914	0.00508651	0.0150565	0.10326	0.141434	0.0324503	0.0556456	2.54852e-05	0	0	0.00192521	0	0.00901565	0.0182663	0.0233249	0.0483295	0.227231	0.0547071	0.322353	0.0397416	0.130295	0.129046	0.0151126	0.107817	0.0283985	0.00331698	0.00214072	0.00708234	0.104406	0.0369315	0.00963703	0.00471385	0.163688	0.114587
7	0.0153152	0.0202233	0.013142	0.00510201	0.00545672	0.0541355	0.00427403	0.00310086	0.00456505	0.167239	0.128	0	0.00253779	0.00833532	0	0.00222842	0.0120912	0.0202776	0.0707876	0.141503	0.0571417	0.0925581	0.0057312	0	0.00305081	0.0086349	0	0.00375976	0.00577486	0.0238003	0.0446725	0.190449	0.0241406	0.454906	0.128461	0.0709036	0.103738	0.046513	0.177021	0.0209724	0.00784757	0.00292087	0.00319514	0.106849	0.0367116	0.00182954	0.0022307	0.171426	0.20174
8	0.0138005	0.0162771	0.00463439	0.00133433	0.00304991	0.0502297	0.00245921	0.00174029	0.00434403	0.119386	0.121461	0.00674431	0.00642901	0.00797031	0	0.00284994	0.0196295	0.0238011	0.0484299	0.1118	0.0911338	0.123374	0.0169376	0.00266066	0.00634805	0.0180853	0.00556682	0.00353533	0.00243939	0.019649	0.0426519	0.152986	0.0124269	0.548593	0.260021	0.0272424	0.0682068	0.0841045	0.250249	0.0117682	0.00788914	0.00572651	0.000697515	0.0916103	0.0276454	0	0.00157783	0.158152	0.264198
9	0.0159341	0.0109101	0.000299895	0.000455074	0.000885423	0.0429348	0.0013219	0.00123503	0.00296084	0.0606335	0.105895	0.0395166	0.0109366	0.00633149	0	0.00232389	0.0239871	0.0244921	0.0451545	0.076793	0.145028	0.141979	0.0321661	0.00902443	0.00482293	0.0282434	0.0173132	0.00294399	0.00227381	0.0121386	0.021822	0.123643	0.00392854	0.560149	0.378908	0.00416579	0.0218735	0.101723	0.325452	0.000518994	0.003874	0.0050732	0	0.0607033	0.0133478	0	0	0.122891	0.25954
10	0.0194707	0.0106654	0	0.000757949	0	0.0347545	0	0.00186287	0.00198438	0.0225952	0.0839967	0.0896291	0.0132024	0.00241286	0.00275405	0.00414758	0.0236795	0.0247169	0.0517844	0.0463549	0.224487	0.149379	0.0468238	0.0106709	0.0031242	0.0364505	0.0300873	0.00141545	0	0.00401275	0	0.0920101	0	0.486165	0.442199	0	0	0.0961586	0.3794	0	0.00336201	0	0	0.0254551	0.00135268	0	0.000417515	0.0780589	0.187654
11	0.0211472	0.0147808	0.000624622	0	0	0.0285699	0	0.00336303	0.00234895	0.00821849	0.0593858	0.130362	0.0108368	0	0.00569385	0.0101665	0.0196378	0.025453	0.0520425	0.0214772	0.311093	0.149339	0.060125	0.0119475	0.00664674	0.0434908	0.0392815	0.000109482	0	0.000965475	0	0.0562187	0	0.359042	0.44657	0	0	0.0808266	0.37522	0	0.0107129	0	0.00694655	0	0	0.00128304	0.0068319	0.0372568	0.094049
12	0.0198624	0.0160958	0.0019681	0	0	0.022899	0.00585557	0.00315119	0.0026623	0.00368174	0.041474	0.144453	0.00441173	0.0078985	0.00678909	0.0171308	0.0134937	0.0249176	0.0389926	0.00805697	0.373824	0.145044	0.0788271	0.016047	0.0138911	0.0555886	0.043188	0	0.00198189	0.00731348	0	0.0281531	0.00222693	0.224034	0.410991	0.0160955	0.00214933	0.0597112	0.308091	0.00281998	0.0258306	0	0.0418824	0	0	0.0072914	0.0183477	0.0105197	0.0274987
13	0.015913	0.0114069	0.00296454	0.00194768	0	0.0134519	0.0278446	0	0.00161292	0.00135033	0.0385353	0.140011	0.00462545	0.0480206	0.00751978	0.020517	0.00869122	0.0227366	0.0198884	0.0100156	0.397709	0.136658	0.109451	0.0230032	0.0202137	0.0790236	0.0416462	0	0.00797267	0.020812	0.0111498	0.0127341	0.0124288	0.113515	0.351061	0.0465723	0.0475401	0.032955	0.216519	0.0466598	0.0450753	0.0128858	0.0946714	0	0.00111408	0.0173731	0.0272528	0	3.42109e-07
14	0.0102158	0.00636477	0.00496745	0.00624325	0.00453114	0.00177228	0.0507764	0	0.00156456	0.00184003	0.0511277	0.131866	0.0274076	0.101904	0.0108045	0.0198395	0.0106927	0.0202465	0.00518454	0.0222663	0.393858	0.120872	0.148847	0.0356999	0.0243745	0.111427	0.0369042	0	0.0137567	0.0352444	0.0579671	0.00380156	0.0244083	0.0426304	0.280962	0.0851869	0.103429	0.0163809	0.143209	0.163951	0.0611896	0.0272768	0.149685	0.0093398	0.00314618	0.0272751	0.0302257	0	0
15	0.00418585	0.00379591	0.00826094	0.0118314	0.0145973	0	0.0633493	0	0.00553891	0.0045299	0.0735348	0.12418	0.0710591	0.125073	0.0165975	0.0178757	0.0227676	0.0176891	0	0.0371599	0.379465	0.0978096	0.185951	0.0558372	0.0269918	0.140435	0.0310215	0.00610238	0.0186719	0.0469859	0.109189	0	0.0330962	0.00662974	0.2086	0.114454	0.150612	0.0278496	0.0973541	0.316501	0.0618631	0.058273	0.197202	0.0359916	0.00378409	0.033177	0.0276194	0	0
16	0.000330875	0.00242963	0.013138	0.019708	0.0264773	0	0.063618	3.95725e-05	0.013816	0.00730678	0.100594	0.114577	0.109058	0.100204	0.0222605	0.0169068	0.0407679	0.0141754	0	0.0501954	0.364388	0.0743977	0.209749	0.0775821	0.0286388	0.152531	0.0265603	0.0192123	0.0243747	0.0551169	0.168439	0	0.0423161	0	0.13703	0.140601	0.187855	0.0593721	0.0671101	0.408945	0.045735	0.144139	0.24311	0.078257	0.00801214	0.0427361	0.0267664	0.00432291	0.000522229
17	0	0.00107431	0.0195319	0.0294534	0.0349894	0.000312935	0.0570877	0.00589541	0.0235465	0.00965674	0.12704	0.103261	0.118102	0.0585428	0.0255181	0.016995	0.0557195	0.0105574	0.00454856	0.0595039	0.350498	0.0565178	0.212293	0.0918405	0.032422	0.142092	0.0233728	0.0326843	0.0310406	0.0592114	0.227335	0	0.0558681	0	0.0718893	0.171525	0.215815	0.0788299	0.0434947	0.396873	0.0261352	0.289754	0.287661	0.125876	0.016337	0.066635	0.0322332	0.0119179	0.00197172
18	7.67231e-05	0	0.0268157	0.0379991	0.0367001	0.00737687	0.0499902	0.0115744	0.0306232	0.0112573	0.144659	0.0911638	0.102625	0.0337929	0.0264476	0.016999	0.0615647	0.0089668	0.00915994	0.0656961	0.336801	0.0418791	0.188354	0.0982892	0.0398753	0.112094	0.0192208	0.0443265	0.0356952	0.0598143	0.274348	0.0110979	0.0698501	0	0.025105	0.203644	0.233342	0.0645256	0.0250237	0.325681	0.0147411	0.433547	0.311126	0.157292	0.0235529	0.0954514	0.0400301	0.0214857	0.00533625
19	0.00043673	0	0.033059	0.0431682	0.0320963	0.0133564	0.0435139	0.0162226	0.0318592	0.011595	0.147156	0.0801526	0.0827936	0.0277051	0.0272869	0.0187128	0.0601633	0.00962158	0.011318	0.0695595	0.323059	0.0281104	0.141303	0.105019	0.0476151	0.0721757	0.0140201	0.0561711	0.0360175	0.0588998	0.307989	0.0190314	0.0778119	0.00439896	0.00301289	0.229037	0.244808	0.0282777	0.0108378	0.249556	0.0108036	0.49737	0.291044	0.156928	0.0268697	0.104455	0.0442787	0.0475487	0.0131372
20	0.00101396	0	0.0376549	0.0480166	0.0274269	0.0184607	0.0381319	0.0227154	0.0286845	0.0117008	0.138044	0.0729432	0.0702602	0.0302917	0.0312579	0.0278902	0.0600688	0.0116235	0.0115565	0.0706808	0.309956	0.0194367	0.0882724	0.119507	0.0529154	0.0377176	0.0129659	0.0682329	0.0347528	0.0574259	0.339792	0.0197023	0.0820935	0.0129764	0.00550252	0.247409	0.262063	0.00520161	0.000545238	0.18192	0.0105545	0.464232	0.236181	0.138434	0.0339314	0.085297	0.0472913	0.103491	0.0260621
21	0.0010809	0.00564604	0.0418975	0.0565963	0.028869	0.0242973	0.037898	0.0345525	0.0262107	0.0135097	0.12384	0.070584	0.0638336	0.0383065	0.0383392	0.0478846	0.0669298	0.0135672	0.0119542	0.0670103	0.295888	0.0192404	0.0509725	0.141465	0.0557206	0.021745	0.0191729	0.0741421	0.0368035	0.0541443	0.385453	0.0220608	0.0890294	0.0284113	0.0284925	0.261034	0.283232	0.0222247	0	0.124444	0.0149574	0.37837	0.181177	0.137871	0.0524317	0.0585141	0.0548005	0.17588	0.0417522
22	0.00804397	0.021537	0.0483373	0.0696433	0.0367855	0.0336688	0.0463722	0.0527426	0.0273035	0.0171421	0.107557	0.070283	0.0600267	0.0470815	0.0469571	0.0717072	0.0783626	0.0144967	0.0136394	0.0581564	0.276476	0.0241058	0.0321094	0.164945	0.0532028	0.0204371	0.0298843	0.0689857	0.0396934	0.0476287	0.441523	0.0278375	0.0999242	0.04796	0.0660786	0.26942	0.302125	0.075144	0	0.0883744	0.0226407	0.294905	0.156475	0.162462	0.0836444	0.039493	0.0657355	0.231721	0.0554579
23	0.0480555	0.0672939	0.0584132	0.0848021	0.0458712	0.0467943	0.0578982	0.072903	0.0301047	0.0212924	0.0901254	0.0719947	0.0573614	0.0491023	0.0568072	0.0864525	0.0872646	0.0123857	0.0177076	0.0450134	0.250259	0.0292131	0.0232608	0.181695	0.0557463	0.0228387	0.0417708	0.0610673	0.0400947	0.0381228	0.479389	0.0288763	0.112314	0.0642372	0.102701	0.269666	0.323825	0.135906	0.00175438	0.0715682	0.0280595	0.240186	0.161272	0.171928	0.119238	0.0292436	0.0733342	0.252266	0.0631381
24	0.140027	0.163691	0.0710116	0.0985303	0.0515759	0.0591628	0.06412	0.0903804	0.0326742	0.0237031	0.0755512	0.0776533	0.0544354	0.0448835	0.0669928	0.0843229	0.0897334	0.00720374	0.021752	0.0316233	0.217696	0.0319337	0.0277439	0.186224	0.0936986	0.0316019	0.0557255	0.060542	0.0375274	0.029426	0.47645	0.0226937	0.126027	0.0749387	0.124269	0.265392	0.3624	0.180211	0.00628612	0.063202	0.0287766	0.213389	0.174162	0.134821	0.147233	0.0358072	0.0755185	0.247778	0.065556
25	0.256162	0.290037	0.0798357	0.106196	0.0518116	0.0662265	0.0637571	0.102086	0.0353783	0.0218276	0.0664231	0.0839035	0.0492378	0.0388197	0.0748473	0.0678139	0.0904518	0.00250355	0.0231837	0.023177	0.179902	0.0323851	0.0636037	0.18015	0.176562	0.065605	0.0725152	0.0612394	0.0344838	0.0262195	0.443843	0.0169053	0.139625	0.083802	0.130034	0.261027	0.407677	0.199263	0.00657765	0.0617551	0.0270204	0.198615	0.175127	0.0775236	0.158153	0.0816417	0.0739154	0.234918	0.0663613
26	0.342491	0.391206	0.0798671	0.107615	0.048189	0.070359	0.0611013	0.107803	0.0385352	0.0175492	0.0625741	0.0855638	0.043905	0.0339584	0.0830921	0.0488755	0.0997565	0.00037271	0.0265072	0.0197711	0.143916	0.0334559	0.131658	0.1715	0.265271	0.132535	0.0923801	0.0544384	0.0434179	0.0283566	0.415387	0.0197867	0.1529	0.0936236	0.133866	0.2579	0.434755	0.192427	0.00766648	0.0728738	0.026015	0.186061	0.166006	0.0421394	0.155397	0.16579	0.0735612	0.218384	0.0673828
27	0.375835	0.433773	0.0741582	0.109022	0.0453466	0.0768377	0.059162	0.108856	0.0412513	0.0155176	0.0627888	0.0822888	0.0433384	0.0321394	0.098588	0.0400192	0.122066	0	0.0410939	0.0148218	0.121211	0.0401568	0.204083	0.165778	0.315132	0.209407	0.116001	0.0549059	0.0867319	0.0305837	0.408961	0.034421	0.166137	0.104784	0.145317	0.253981	0.434214	0.163038	0.0161207	0.0924884	0.0268734	0.178427	0.163003	0.0307892	0.151005	0.251506	0.0784328	0.196424	0.0659238
28	0.361415	0.41567	0.0639209	0.107865	0.0428818	0.0781048	0.0547861	0.0996671	0.0401018	0.0137769	0.0590351	0.0710318	0.0437369	0.0306915	0.111431	0.0387496	0.138824	0	0.061496	0.00649737	0.108025	0.042911	0.244164	0.153671	0.318804	0.249881	0.130888	0.0798194	0.161015	0.0309188	0.40395	0.0540581	0.169804	0.106617	0.144673	0.243309	0.401555	0.117362	0.0269713	0.101161	0.0239461	0.164688	0.16025	0.0219203	0.140939	0.293884	0.0785833	0.165133	0.0579015
29	0.295309	0.33398	0.0398064	0.0861615	0.0322273	0.0573766	0.0390815	0.069015	0.0293769	0.00115829	0.0380335	0.0389686	0.0293834	0.0154735	0.0946115	0.0241104	0.118398	0	0.0642016	0.00392552	0.0819791	0.0245627	0.226157	0.118472	0.280367	0.217013	0.111151	0.105234	0.206515	0.0329172	0.359491	0.0619902	0.143283	0.0789474	0.0963197	0.217541	0.319859	0.058638	0.0259239	0.0762929	0.00603285	0.114132	0.121932	0.0125021	0.101543	0.261579	0.0517758	0.120706	0.0404706
30	0.185347	0.202555	0	0.0380833	0.0108885	0.0141197	0.00891985	0.018916	0.00856004	0	0	0	0	0	0.0426531	0	0.0559257	0.0101682	0.0370249	0.0150675	0.0352943	0	0.147731	0.0609374	0.197592	0.122341	0.0524577	0.0935514	0.165227	0.0362388	0.269189	0.0491696	0.0831836	0.0200312	0.000632414	0.180187	0.196237	0	0.00910695	0.0192106	0	0.0234941	0.0359958	0.0147063	0.0291009	0.154662	0	0.0707252	0.0169511
31	0.084993	0.0835064	0	0	0	0	0	0	0	0	0	0	0	0	0	0	0	0.0336505	0	0.0317498	0	0	0.0441759	0.00895409	0.0923403	0.0255986	0	0.0521571	0.065495	0.0327863	0.182986	0.0311188	0.0204323	0	0	0.154577	0.0912182	0	0	0	0	0	0	0.0325066	0	0.0261685	0	0.0393021	0
32	0.0452285	0.0352974	0	0	0	0	0	0	0	0	0	0	0	0	0	0	0	0.0432491	0	0.0384417	0	0	0	0	0.0118231	0	0	0.0196466	0	0.0195818	0.15212	0.0303098	0	0	0	0.163105	0.0620928	0	0	0	0	0	0	0.0640189	0	0	0	0.0434001	0
33	0.0528338	0.0449848	0	0	0	0	0	0	0	0	0	0	0	0	0	0	0	0.0367205	0	0.0296709	0	0	0	0	0	0	0	0.0071873	0	0.0032167	0.169806	0.0469254	0.0108516	0	0	0.200659	0.0994719	0	0	0	0	0	0	0.111178	0	0	0	0.0721929	0
34	0.0623401	0.0593812	0	0	0	0	0	0	0	0	0	0	0	0	0	0	0.00220275	0.0268101	0	0.0120118	0	0	0	0	0.0370722	0	0	0.000349651	0.0114085	0	0.197073	0.0650828	0.0467857	0.0206966	0	0.245906	0.155507	0.0208249	0	0.0386222	0	0.00873829	0	0.171227	0	0.0202396	0.044169	0.0976943	0
35	0.058022	0.0567331	0.00728368	0	0	0.0100517	0	0	0	0	0	0	0.00135403	0	0	0.0173724	0.0428926	0.0212816	0.0333787	0	0	0.0194813	0	0	0.162228	0	0	0	0.0285712	0	0.222691	0.0816748	0.0855195	0.136679	0	0.293042	0.208456	0.0794678	0	0.0983428	0.00654436	0.0420452	0	0.228434	0.0176089	0.0976044	0.083547	0.100472	0
36	0.0506991	0.0484415	0.0350428	0	0	0.0389574	0	0	0	0.0157161	0	0	0.0349139	0.0274623	0.0016018	0.0754119	0.0870761	0.023072	0.178328	0	0	0.0730826	0	0	0.358595	0	0.00484293	0.0126765	0.0810921	0	0.262233	0.106573	0.16272	0.369842	0.00339996	0.352919	0.268148	0.149661	0	0.207074	0.0254908	0.0589941	0	0.264786	0.0442262	0.197387	0.119087	0.0801681	0.0039251
37	0.0438764	0.04268	0.0817012	0.00280431	0	0.087541	0	0.00644002	0	0.0492906	0	0.00795125	0.083348	0.0814218	0.0275711	0.158035	0.131734	0.0418473	0.488884	0	0	0.0885188	0	0.00508935	0.608858	0	0.0253024	0.0434178	0.235203	0	0.326509	0.139257	0.34488	0.681984	0.0351585	0.430897	0.346697	0.218625	0	0.438619	0.0498523	0.0665031	0.0265493	0.276883	0.076559	0.312537	0.156541	0.05069	0.0454111
38	0.038227	0.0404062	0.150503	0.0216337	0.0105134	0.165268	0.00846212	0.035015	0	0.0858114	0	0.066397	0.144809	0.139754	0.0619852	0.248605	0.181506	0.0852453	0.94014	0	0	0.0866201	0	0.0285382	0.904924	0.018714	0.0428244	0.0922565	0.515042	0	0.427063	0.165189	0.645445	0.95716	0.0619243	0.526712	0.449368	0.265646	0.0327401	0.812835	0.0790552	0.0733624	0.05963	0.281961	0.11538	0.417292	0.206625	0.0285786	0.0744168
39	0.0442191	0.0479914	0.237337	0.0442419	0.0284197	0.283205	0.032924	0.0730636	0.000699896	0.127009	0.0252274	0.141213	0.232551	0.210414	0.107709	0.338641	0.256086	0.143613	1.41284	0	0	0.105641	0.0354212	0.0995658	1.23161	0.0650979	0.0618831	0.163611	0.879075	0	0.590218	0.175039	0.985454	1.11629	0.0884854	0.648144	0.573227	0.295767	0.0935766	1.22637	0.115726	0.0875007	0.0888572	0.304537	0.156586	0.496869	0.274331	0.0229207	0.0989465
40	0.0725139	0.0729624	0.337766	0.0699119	0.0498323	0.437122	0.0650444	0.122841	0.0205943	0.179015	0.0768489	0.242528	0.368969	0.308201	0.171051	0.434558	0.372949	0.196799	1.77587	0.0539399	0	0.15576	0.0941321	0.244966	1.53835	0.131491	0.0882433	0.249048	1.24168	0.0722228	0.834972	0.173763	1.26196	1.1761	0.112051	0.796976	0.698813	0.337269	0.170259	1.52315	0.160565	0.111621	0.107258	0.354832	0.194008	0.551077	0.345593	0.0356962	0.126633
41	0.12317	0.115998	0.451058	0.100122	0.0782629	0.602641	0.102118	0.184322	0.0445691	0.251797	0.153716	0.372942	0.551146	0.429308	0.257791	0.539544	0.52932	0.233942	1.9736	0.164945	0.00890825	0.23775	0.172526	0.439009	1.77091	0.218268	0.119556	0.341965	1.52143	0.203101	1.14107	0.172303	1.43132	1.19007	0.1342	0.943439	0.795482	0.40944	0.253313	1.6434	0.205288	0.143523	0.118742	0.416918	0.222812	0.573543	0.399375	0.0649727	0.166225
42	0.18834	0.170777	0.572526	0.137102	0.111363	0.76135	0.142527	0.256281	0.0703297	0.363047	0.259087	0.526619	0.747149	0.560453	0.375941	0.644251	0.713817	0.259116	2.03412	0.312647	0.0388321	0.369176	0.279541	0.635432	1.91805	0.335672	0.151653	0.462344	1.68648	0.370246	1.44611	0.178409	1.5054	1.17953	0.165179	1.04063	0.835322	0.506908	0.330861	1.64648	0.238424	0.172285	0.130494	0.465233	0.239007	0.557468	0.429303	0.100601	0.238672
43	0.256766	0.226697	0.688159	0.177573	0.143694	0.916893	0.186568	0.339219	0.0953427	0.535631	0.3851	0.691443	0.932001	0.698672	0.535497	0.736118	0.922816	0.285631	2.0129	0.453188	0.0708848	0.556776	0.417671	0.817848	1.99445	0.487021	0.188572	0.629738	1.75517	0.523468	1.67242	0.194494	1.5082	1.13707	0.207979	1.0681	0.80835	0.603134	0.38735	1.60136	0.251796	0.184652	0.143222	0.487057	0.242603	0.507202	0.441549	0.129133	0.348633
44	0.317548	0.275145	0.784537	0.215647	0.1774	1.07492	0.228703	0.438662	0.119845	0.776656	0.51388	0.846393	1.09828	0.837475	0.731969	0.809898	1.13986	0.324656	1.94629	0.562101	0.103368	0.771644	0.576895	0.987175	2.00762	0.657567	0.237632	0.820615	1.76143	0.632046	1.78157	0.216563	1.4631	1.05882	0.245568	1.03981	0.720897	0.662647	0.413905	1.52061	0.24524	0.175595	0.148454	0.483569	0.235419	0.439044	0.440701	0.146865	0.451776
45	0.365744	0.315888	0.862832	0.255582	0.221951	1.22882	0.26249	0.57071	0.14709	1.05031	0.626106	0.961445	1.23154	0.952313	0.935473	0.865937	1.31943	0.376315	1.8466	0.656267	0.144827	0.977394	0.739064	1.13048	1.9638	0.828353	0.299917	0.985509	1.72564	0.711261	1.80634	0.239042	1.39312	0.954291	0.270391	0.979475	0.602458	0.666654	0.428257	1.40858	0.234099	0.158734	0.14546	0.458213	0.2252	0.372514	0.431482	0.160328	0.488869
46	0.400887	0.352158	0.928828	0.30457	0.275559	1.37064	0.289912	0.74617	0.176276	1.28454	0.706963	1.01533	1.30835	1.02146	1.10526	0.904552	1.42098	0.429959	1.72079	0.758282	0.214552	1.15984	0.889667	1.23261	1.8796	0.989374	0.366668	1.10209	1.6611	0.789991	1.81228	0.259641	1.30833	0.834631	0.300638	0.906074	0.492853	0.629503	0.46677	1.29456	0.243388	0.149828	0.144285	0.420277	0.222516	0.331942	0.423026	0.169573	0.450785
47	0.420561	0.381004	0.975825	0.357921	0.320158	1.49391	0.318313	0.951853	0.199476	1.42127	0.753102	1.01238	1.32631	1.05042	1.21745	0.925889	1.44678	0.480223	1.57915	0.862055	0.319283	1.31345	1.01218	1.29683	1.76992	1.12568	0.426517	1.1798	1.58252	0.872569	1.82438	0.277356	1.2112	0.703296	0.362096	0.838233	0.420677	0.582268	0.546905	1.20575	0.277137	0.158306	0.16218	0.38679	0.235959	0.326992	0.424333	0.170744	0.385275
48	0.422125	0.395202	0.989538	0.414427	0.341202	1.57974	0.347502	1.15494	0.21054	1.45523	0.770752	0.97462	1.30288	1.05588	1.27041	0.932086	1.42422	0.534748	1.43495	0.942069	0.433633	1.42667	1.09229	1.33017	1.64205	1.21751	0.474699	1.22641	1.50089	0.940522	1.81775	0.290578	1.11245	0.562425	0.459723	0.78792	0.387281	0.542438	0.649769	1.14351	0.30521	0.194176	0.213428	0.36792	0.264202	0.34002	0.437445	0.170471	0.343466
49	0.408236	0.391728	0.965039	0.495482	0.347064	1.60199	0.371785	1.32256	0.213659	1.41538	0.763069	0.919268	1.2455	1.04054	1.26479	0.925071	1.36338	0.597452	1.2996	0.982535	0.518495	1.48829	1.12962	1.32764	1.50628	1.25932	0.513146	1.23854	1.41885	0.977898	1.76979	0.303187	1.02666	0.424579	0.574025	0.751312	0.375861	0.504614	0.752936	1.09515	0.301194	0.266252	0.298944	0.356291	0.294821	0.34123	0.460696	0.178468	0.338807
50	0.382514	0.372313	0.906701	0.612809	0.359994	1.55127	0.393688	1.42968	0.218735	1.32018	0.724306	0.848631	1.14708	0.993442	1.19637	0.901317	1.25999	0.654604	1.17949	0.987098	0.559148	1.5032	1.13686	1.28692	1.37386	1.26345	0.545039	1.21826	1.33299	0.984126	1.69215	0.326296	0.957649	0.317464	0.677144	0.72256	0.375237	0.459413	0.864891	1.05333	0.279256	0.370875	0.406918	0.342456	0.316852	0.321542	0.490582	0.191038	0.349929
51	0.34278	0.338952	0.818473	0.721645	0.385149	1.43542	0.420297	1.45864	0.229565	1.17513	0.651863	0.763297	1.01489	0.913991	1.07374	0.858294	1.12063	0.691227	1.07409	0.969321	0.571207	1.48408	1.12339	1.21952	1.2503	1.24237	0.570885	1.17962	1.24135	0.969629	1.61997	0.366977	0.906666	0.264897	0.748555	0.71019	0.388197	0.421991	1.00549	1.02396	0.272812	0.497508	0.526699	0.330941	0.334149	0.302197	0.521338	0.198769	0.354896
52	0.287124	0.294449	0.709169	0.747521	0.401123	1.2651	0.444268	1.40982	0.239843	0.999868	0.5615	0.672184	0.875763	0.818464	0.926527	0.802351	0.964978	0.710452	0.97719	0.938733	0.572458	1.43908	1.08979	1.14104	1.13584	1.20041	0.58927	1.13127	1.14435	0.943851	1.58255	0.422647	0.87852	0.265299	0.785459	0.72631	0.420799	0.432567	1.16179	1.01575	0.292906	0.649651	0.658419	0.33518	0.358629	0.30989	0.546381	0.203615	0.356454
53	0.223307	0.244039	0.597117	0.66709	0.400669	1.05318	0.445769	1.30444	0.242727	0.83063	0.478557	0.588754	0.75172	0.724993	0.785718	0.742919	0.811828	0.720075	0.882543	0.897868	0.568409	1.37035	1.03415	1.05911	1.02696	1.13919	0.597376	1.06865	1.04369	0.909413	1.58067	0.489342	0.868102	0.293835	0.799536	0.764676	0.467334	0.504547	1.29305	1.02017	0.327852	0.845601	0.810026	0.362223	0.39217	0.347962	0.56177	0.210189	0.369819
54	0.163979	0.192884	0.496454	0.533939	0.430561	0.822927	0.422779	1.16687	0.24683	0.692048	0.416832	0.517891	0.645605	0.639465	0.663051	0.6801	0.674964	0.711441	0.790111	0.84937	0.561271	1.28304	0.961583	0.977983	0.919544	1.06357	0.593509	0.9878	0.941738	0.866991	1.58743	0.564868	0.857247	0.325527	0.804143	0.804368	0.513084	0.583175	1.37959	1.01713	0.367334	1.10068	0.991025	0.403863	0.422799	0.394925	0.566107	0.213389	0.389499
55	0.11588	0.145157	0.406735	0.419159	0.552631	0.603579	0.403957	1.00843	0.278629	0.582284	0.369875	0.454926	0.55115	0.558945	0.554749	0.608295	0.561903	0.670934	0.705824	0.800669	0.555022	1.18694	0.882126	0.900414	0.816372	0.980922	0.579282	0.898387	0.840275	0.822453	1.58055	0.644305	0.8363	0.351096	0.804276	0.833774	0.549788	0.599259	1.4417	1.00409	0.406987	1.41549	1.20927	0.442528	0.441892	0.427622	0.561133	0.209126	0.390084
56	0.0799464	0.106205	0.325138	0.350766	0.757814	0.419893	0.417406	0.836959	0.355942	0.486582	0.325575	0.394462	0.464437	0.480355	0.455387	0.52888	0.469196	0.603526	0.634842	0.755217	0.549352	1.08725	0.803686	0.825075	0.726179	0.898836	0.559035	0.813215	0.742168	0.780124	1.56208	0.724239	0.813993	0.372026	0.799383	0.858583	0.582783	0.561164	1.50455	0.997494	0.44233	1.77072	1.46943	0.469005	0.454454	0.444213	0.554486	0.208824	0.361909
57	0.056016	0.0793648	0.255912	0.312649	0.952408	0.284981	0.4542	0.669125	0.457493	0.395433	0.281797	0.336302	0.384912	0.402439	0.363442	0.449328	0.387108	0.528783	0.576688	0.707941	0.543322	0.983554	0.728274	0.749306	0.65255	0.821621	0.537024	0.734259	0.657091	0.736419	1.53875	0.809479	0.79839	0.388393	0.788659	0.884628	0.619273	0.542865	1.56597	1.00312	0.471736	2.11759	1.76412	0.488759	0.467126	0.463994	0.555466	0.22573	0.323979
58	0.0413417	0.060472	0.200639	0.278807	1.04194	0.19562	0.476579	0.522545	0.532229	0.310506	0.244746	0.283027	0.313894	0.32788	0.281056	0.374174	0.312111	0.461101	0.526937	0.655326	0.543026	0.880957	0.656613	0.677002	0.592214	0.750643	0.517097	0.6608	0.59913	0.687882	1.50166	0.905232	0.782134	0.394053	0.769826	0.903652	0.652811	0.576999	1.60346	1.00571	0.497058	2.38162	2.05343	0.504161	0.474942	0.500753	0.56288	0.254606	0.299121
59	0.0295327	0.0423382	0.153447	0.23724	1.00311	0.137129	0.457527	0.403313	0.544416	0.239456	0.216075	0.235263	0.25336	0.264867	0.212625	0.305082	0.248346	0.404428	0.481514	0.603366	0.554639	0.790491	0.592479	0.617584	0.543229	0.687772	0.503816	0.601546	0.570444	0.639525	1.43901	1.00626	0.753698	0.382316	0.738028	0.903505	0.666775	0.614635	1.59699	0.98713	0.5176	2.50023	2.26254	0.504301	0.468968	0.541043	0.56359	0.278389	0.295019
60	0.0176187	0.0244818	0.112188	0.191153	0.870983	0.0977157	0.401011	0.30924	0.500721	0.185997	0.188051	0.191146	0.203099	0.218454	0.159917	0.244541	0.197852	0.356791	0.439694	0.560001	0.573292	0.716534	0.538825	0.575064	0.505427	0.634227	0.499913	0.564642	0.552878	0.597816	1.35738	1.10026	0.713234	0.357823	0.692866	0.887277	0.655135	0.606194	1.54376	0.940399	0.530901	2.46569	2.3286	0.484649	0.451417	0.563141	0.549686	0.290376	0.306998
61	0.00906871	0.0123033	0.0817182	0.148977	0.692231	0.0733872	0.327992	0.238537	0.432485	0.146119	0.153762	0.150122	0.160941	0.182839	0.119102	0.193449	0.156887	0.312656	0.404623	0.524906	0.587997	0.654834	0.493367	0.544141	0.475858	0.586841	0.501845	0.543802	0.524752	0.56144	1.27857	1.1755	0.671025	0.335227	0.644648	0.871295	0.632067	0.573612	1.46049	0.872626	0.536732	2.32126	2.25357	0.460452	0.432995	0.573061	0.530379	0.297157	0.321393
62	0.00622926	0.00799883	0.0626368	0.115535	0.507015	0.0590442	0.256228	0.188255	0.364596	0.114408	0.117624	0.115743	0.126043	0.150152	0.0859479	0.150228	0.121978	0.269357	0.379345	0.491111	0.593358	0.601633	0.451688	0.518612	0.450854	0.540688	0.500552	0.526131	0.481397	0.524784	1.21676	1.22183	0.635494	0.322871	0.605983	0.861829	0.614485	0.571871	1.36743	0.800982	0.533061	2.11532	2.08937	0.44584	0.417633	0.596479	0.51813	0.301597	0.321103
63	0.0055332	0.00797405	0.0481856	0.0899328	0.350546	0.0464792	0.195533	0.150698	0.305947	0.0890806	0.0893855	0.0913877	0.0987218	0.120884	0.0602661	0.114938	0.0932825	0.231519	0.361238	0.454128	0.58981	0.554565	0.41211	0.496736	0.428787	0.494678	0.488765	0.506387	0.433724	0.485976	1.16426	1.23212	0.606424	0.308964	0.576725	0.845202	0.601832	0.604672	1.26661	0.735844	0.514338	1.87365	1.87786	0.43385	0.398824	0.63176	0.509233	0.295396	0.302265
64	0.00426005	0.00818093	0.0349485	0.0697039	0.245414	0.0334494	0.151929	0.119675	0.259115	0.0693837	0.0697978	0.074049	0.0769174	0.0991299	0.0419021	0.0890098	0.071373	0.200839	0.344503	0.417267	0.577967	0.510601	0.376075	0.47715	0.408813	0.452292	0.467483	0.486195	0.394454	0.448524	1.10712	1.20689	0.578546	0.278256	0.54602	0.809148	0.582818	0.615518	1.1473	0.671584	0.480339	1.61474	1.63318	0.411233	0.370628	0.639867	0.490786	0.271589	0.279415
65	0.005609	0.00785805	0.0265538	0.0554147	0.190472	0.0248865	0.127111	0.0963668	0.227118	0.0536726	0.0500468	0.0573865	0.0573489	0.0847506	0.0276393	0.070542	0.0545428	0.16893	0.327824	0.38691	0.557672	0.470971	0.345269	0.455631	0.390805	0.41787	0.442963	0.466167	0.369758	0.416936	1.04996	1.1563	0.549543	0.232338	0.511099	0.762634	0.555719	0.562803	1.01298	0.605526	0.439787	1.3656	1.37196	0.381202	0.335677	0.59253	0.462425	0.236451	0.265677
66	0.0118474	0.00885933	0.0242734	0.0488971	0.164903	0.0224287	0.114374	0.0831562	0.208082	0.0416096	0.0255505	0.0402184	0.0391537	0.0746405	0.0152612	0.0552771	0.0404486	0.130787	0.313579	0.363117	0.529051	0.439813	0.318666	0.427802	0.374682	0.392291	0.417635	0.443968	0.356519	0.391357	1.00735	1.09846	0.521803	0.187042	0.482576	0.721661	0.52899	0.473653	0.883877	0.550941	0.40021	1.148	1.12443	0.357772	0.302382	0.50777	0.436441	0.204965	0.258051
67	0.0181006	0.0128954	0.0224799	0.0471046	0.146192	0.0204702	0.102023	0.0762432	0.190619	0.0339712	0.00228723	0.0258436	0.0233729	0.0649789	0.00610301	0.0419355	0.0279863	0.0954932	0.300517	0.33934	0.492965	0.41444	0.292854	0.392538	0.357093	0.371233	0.388702	0.41745	0.344808	0.367142	0.97622	1.05027	0.495581	0.153668	0.466	0.685701	0.506565	0.404427	0.770759	0.515959	0.360751	0.964619	0.914659	0.344604	0.277554	0.425199	0.418468	0.188136	0.249193
68	0.0186975	0.0185163	0.0169696	0.0426707	0.124402	0.0143055	0.0847472	0.0700622	0.163668	0.030005	0	0.0144599	0.0106879	0.052412	0.001234	0.0325193	0.0177131	0.0727718	0.284182	0.31234	0.452499	0.387543	0.26658	0.353387	0.334376	0.348742	0.356185	0.387822	0.327536	0.340702	0.93933	1.00932	0.4639	0.125821	0.448673	0.64237	0.483915	0.367501	0.663556	0.486505	0.317479	0.807492	0.747848	0.33011	0.25945	0.36236	0.400707	0.186463	0.240952
69	0.0152092	0.0218632	0.0110553	0.0325617	0.101294	0.0060226	0.0673851	0.0639559	0.129579	0.0271625	0	0.00386759	0.00180592	0.0383403	0	0.0276489	0.0105721	0.0597072	0.263323	0.285265	0.411997	0.358689	0.242491	0.316745	0.309925	0.322653	0.324997	0.358289	0.306665	0.312789	0.889873	0.9512	0.41906	0.086438	0.414147	0.587868	0.456183	0.328997	0.550113	0.445006	0.270634	0.670171	0.615273	0.302144	0.238222	0.308769	0.373824	0.19199	0.237502
70	0.0132122	0.0221784	0.00938779	0.0210861	0.0809505	0.000556605	0.0553479	0.0591079	0.100247	0.0229013	0	0	0	0.029113	0	0.0249452	0.00631659	0.0499321	0.240601	0.259302	0.373418	0.332799	0.222469	0.286052	0.291344	0.295294	0.297134	0.328829	0.288409	0.284492	0.831535	0.860121	0.363851	0.0425751	0.363518	0.529868	0.423488	0.269781	0.434096	0.39212	0.22522	0.551167	0.504551	0.261936	0.208006	0.253332	0.336154	0.193776	0.234149
71	0.0153341	0.0238191	0.011138	0.0130561	0.0652756	7.38114e-06	0.0476753	0.0537494	0.081899	0.0167141	0	0	0	0.0275306	0.000694583	0.0219425	0.00363398	0.0444321	0.219888	0.231511	0.337551	0.310438	0.205143	0.259338	0.280872	0.270104	0.270233	0.297079	0.276797	0.255599	0.764455	0.75507	0.310937	0.0489666	0.312695	0.475799	0.390409	0.210093	0.330616	0.341677	0.186611	0.454217	0.410013	0.2217	0.176089	0.201517	0.29186	0.183999	0.220509
72	0.0209525	0.0295366	0.0130458	0.00876195	0.0545342	0.00285827	0.0412301	0.0456126	0.0703623	0.010481	0.00689592	0	0.000441838	0.0288362	0.00235971	0.0184122	0.00212534	0.0448584	0.205394	0.202848	0.307748	0.288735	0.189398	0.234775	0.274615	0.248686	0.245248	0.265346	0.271922	0.228371	0.688832	0.667128	0.269768	0.157965	0.272699	0.428292	0.361966	0.170563	0.251114	0.306097	0.155271	0.381905	0.333836	0.19028	0.153204	0.16385	0.247245	0.162901	0.191546
73	0.027916	0.0351784	0.0140274	0.00607714	0.0462419	0.00621924	0.0345223	0.0350771	0.0594061	0.00600965	0.0164567	0.00146188	0.00378989	0.027091	0.00262886	0.0155645	0.00294028	0.0459793	0.197664	0.178555	0.286581	0.267141	0.175308	0.214306	0.267519	0.229552	0.226135	0.239128	0.269851	0.206025	0.610879	0.598174	0.238845	0.338161	0.242136	0.387575	0.337424	0.143615	0.195688	0.287604	0.126472	0.324895	0.274377	0.164824	0.138676	0.139691	0.208352	0.138487	0.152603
74	0.0325622	0.0358514	0.0143787	0.00330224	0.0366963	0.0088569	0.0265385	0.0241708	0.0477638	0.00273487	0.0214615	0.00358543	0.00793674	0.0207303	0.000898653	0.0144299	0.00653895	0.0417172	0.189516	0.158849	0.270476	0.245762	0.160392	0.198993	0.254375	0.209283	0.210922	0.218491	0.26427	0.186456	0.536153	0.523407	0.212085	0.488643	0.216346	0.352072	0.310958	0.114797	0.157895	0.274483	0.0971229	0.267429	0.22266	0.138467	0.123695	0.120479	0.177844	0.120788	0.115089
75	0.0327606	0.0340681	0.0145062	0.000123994	0.026336	0.0126738	0.0177118	0.015417	0.038768	0	0.0227387	0.00566167	0.0143792	0.0117151	0	0.0150105	0.011675	0.0333638	0.17314	0.138394	0.253537	0.22265	0.14044	0.185805	0.231395	0.186104	0.193479	0.199577	0.24962	0.16435	0.469639	0.429379	0.186307	0.545266	0.192943	0.319433	0.281343	0.0856474	0.13258	0.249684	0.0701674	0.207058	0.174716	0.111307	0.105017	0.101849	0.154069	0.115568	0.0880965
76	0.0309088	0.0358005	0.0148645	0	0.0196486	0.0189985	0.0110029	0.0106915	0.0340512	0	0.0216317	0.00768628	0.0270831	0.0041761	0	0.0164452	0.0187024	0.0271563	0.150935	0.116151	0.234905	0.197315	0.116231	0.171859	0.201074	0.162004	0.172607	0.182462	0.222851	0.139736	0.420781	0.328907	0.160772	0.530077	0.169001	0.290586	0.255743	0.0632323	0.116425	0.209141	0.0504085	0.155558	0.135242	0.087871	0.0875175	0.0845861	0.13385	0.120697	0.0732977
77	0.0302051	0.0407705	0.0146109	0	0.017537	0.0241152	0.00771161	0.00877548	0.029847	0	0.0179133	0.00915374	0.0510164	0.00344989	0	0.0170405	0.0318565	0.0258035	0.131384	0.0962049	0.21637	0.173349	0.0948082	0.156952	0.171051	0.140005	0.151796	0.168157	0.185023	0.117669	0.392646	0.241114	0.136242	0.490176	0.142407	0.270255	0.240685	0.0474249	0.104453	0.16543	0.0398755	0.118648	0.105598	0.0696897	0.0764701	0.0693482	0.116159	0.125025	0.0670939
78	0.0302551	0.0431665	0.0124611	0	0.0161104	0.0226898	0.00561531	0.00639923	0.0214325	0	0.0121369	0.0111366	0.086338	0.0126756	0.00243756	0.0157076	0.0540355	0.0250404	0.116604	0.0788183	0.195561	0.154646	0.0815282	0.140542	0.146015	0.121368	0.130769	0.152835	0.145059	0.100258	0.372338	0.175108	0.116684	0.439276	0.11666	0.261025	0.234878	0.0359193	0.0929137	0.131621	0.0383252	0.0907982	0.081001	0.0549161	0.0732693	0.0578444	0.10089	0.116835	0.0647063
79	0.0305399	0.0409729	0.0109604	0	0.0131449	0.0159687	0.00366229	0.00313367	0.0111394	0	0.00707951	0.0137156	0.124277	0.0298698	0.00480664	0.0133715	0.0793557	0.0196097	0.101797	0.0608204	0.167648	0.140491	0.0737273	0.120851	0.124708	0.105428	0.105966	0.133184	0.115265	0.0850748	0.345741	0.130938	0.104674	0.374855	0.0969811	0.256109	0.231529	0.0286316	0.0821084	0.110338	0.0412849	0.069504	0.0599669	0.0436716	0.0746715	0.0517276	0.0870596	0.0963919	0.0612617
80	0.0323288	0.0385961	0.0145767	0	0.00980312	0.0109186	0.00449459	0.00149261	0.00526081	0	0.00441615	0.0149163	0.151662	0.0482304	0.00543442	0.0124392	0.0964938	0.0103433	0.084992	0.0431303	0.134107	0.126797	0.0657301	0.0983605	0.105061	0.0917502	0.0786244	0.112684	0.0989106	0.0707883	0.31556	0.104644	0.0975556	0.304352	0.0834337	0.245656	0.226011	0.0239716	0.0740027	0.0987402	0.0409457	0.0596452	0.0468015	0.0373648	0.0746732	0.0480916	0.0752206	0.0776337	0.052933
81	0.033743	0.0381246	0.0212333	0	0.00637857	0.0103956	0.00855059	0.00165063	0.00372808	0	0.00196824	0.0136602	0.161097	0.0594345	0.00437932	0.0132038	0.100995	0.00258904	0.0678963	0.0304968	0.101466	0.109544	0.0552116	0.0752708	0.0867605	0.0792844	0.0532709	0.0940493	0.0869444	0.0575977	0.291327	0.0890233	0.0917381	0.232434	0.0710905	0.230402	0.218928	0.0194868	0.0676499	0.0922417	0.0348835	0.0604288	0.0427958	0.0364501	0.0691403	0.0425775	0.0687232	0.0711185	0.0396645
82	0.0303999	0.0362459	0.024788	0	0.00318049	0.0112663	0.0127123	0.00171264	0.00149468	0	0	0.0120096	0.156786	0.0622357	0.00293583	0.01362	0.100206	0	0.0520097	0.0224048	0.0741054	0.0889908	0.0454193	0.0541787	0.070573	0.0678353	0.0323778	0.0759925	0.0710792	0.0452862	0.275334	0.0776779	0.0875828	0.160287	0.0566407	0.22183	0.214231	0.0163965	0.0617526	0.0854633	0.0312917	0.0631699	0.0443647	0.0395375	0.0598476	0.0383835	0.0673738	0.0739222	0.0262029
83	0.0228994	0.0302639	0.0236323	0	0.00207055	0.011085	0.0122796	0.00074262	0	0	0	0.0109597	0.14872	0.0608708	0.00206364	0.0113563	0.102161	0	0.0366906	0.0142224	0.0490894	0.0662444	0.0365895	0.0362102	0.0550103	0.0555824	0.0168025	0.0569076	0.0534187	0.0322703	0.260105	0.0666766	0.0837022	0.0978022	0.0397046	0.222519	0.210822	0.0148523	0.0542755	0.0736208	0.0344113	0.0600362	0.0456529	0.042039	0.0500825	0.0397032	0.0630516	0.0748663	0.0162002
84	0.0179217	0.0249902	0.0226154	0	0.00422725	0.0116723	0.00732438	5.62061e-06	0	0	0	0.0100874	0.142909	0.0583357	0.00222471	0.007819	0.10634	0	0.0236258	0.0039807	0.0254506	0.04464	0.0282269	0.0235521	0.0400853	0.042596	0.0107929	0.0405411	0.0399831	0.0199991	0.242534	0.0541293	0.0753122	0.0756449	0.0232117	0.219749	0.202569	0.0117552	0.0430137	0.0592776	0.0360438	0.0513058	0.0429035	0.0390471	0.0403127	0.0408687	0.0503654	0.067858	0.0101805
85	0.0179908	0.0260991	0.0232452	0.00256692	0.0073933	0.0135284	0.00225883	0.000203014	0	0.00148411	0	0.0098093	0.137453	0.0504365	0.00220382	0.00616799	0.106607	0.000322955	0.0141053	0	0.00558462	0.0274	0.0199666	0.0162209	0.0280684	0.0293697	0.0161408	0.0289551	0.0305388	0.010627	0.225202	0.0392397	0.0609036	0.104917	0.00994946	0.204273	0.186711	0.00567212	0.0268882	0.0479278	0.0278609	0.0403072	0.0349146	0.0319279	0.0293398	0.0334548	0.035767	0.0528282	0.00681064
86	0.0188904	0.0316851	0.021767	0.00293454	0.00872581	0.0143069	0.00105341	0.00140803	0.0012618	0.00211766	0	0.011685	0.126717	0.0352456	0.00177696	0.0076289	0.0986086	0.00327508	0.00683913	0	0	0.0151493	0.0110692	0.0110922	0.0205397	0.0158218	0.0243489	0.0203636	0.0211316	0.00359741	0.211608	0.0233704	0.0454462	0.152221	0	0.184202	0.170238	0.000236899	0.00873897	0.0404831	0.0149795	0.0294465	0.0236345	0.0280984	0.0184609	0.0224225	0.0276426	0.0334217	0.00522364
87	0.0177962	0.0344253	0.0162588	0.000256659	0.00756071	0.0128578	0.00218169	0.0030754	0.00208075	0.00179369	0	0.014809	0.106061	0.0180274	0.00207525	0.0101745	0.0818589	0.00864386	0	0	0	0.00377143	0	0.00402408	0.0144333	0.000578196	0.0225899	0.0120519	0.0106733	0	0.199889	0.0102932	0.0340549	0.161175	0	0.171604	0.161655	0	0	0.032079	0.00642383	0.0187929	0.0113121	0.0302808	0.0100635	0.0186649	0.0248373	0.0150382	0.00352957
88	0.0172097	0.0312822	0.0102428	0	0.00511686	0.0105886	0.00182999	0.00365338	0	0.00328239	0	0.0164316	0.0750506	0.0037899	0.0029905	0.0115225	0.0591931	0.0182872	0	0	0	0	0	0	0.00600336	0	0.00885313	0.00335016	0.000738943	0	0.185863	0.00512935	0.0282939	0.105934	0	0.167161	0.161301	0	0	0.0203331	0.00232124	0.00837228	0	0.0328388	0.00468862	0.0202865	0.0237076	0.00278959	0
89	0.0186859	0.0253157	0.00693133	0	0.00283037	0.00857256	0	0.00177759	0	0.00588593	0	0.0157149	0.0406354	0	0.0024284	0.0113133	0.0363979	0.0283157	0	0.00368512	0	0	0	0	0	0	0	0	0	0	0.169464	0.00923244	0.0276102	0.010919	0	0.165159	0.16368	0.00203789	0	0.00957141	0	0.000708651	0	0.0313876	0.00218372	0.0172629	0.0260813	0	0
90	0.018663	0.0188799	0.0039209	0	0.000803671	0.00683931	0	0	0	0.00686655	0	0.0139242	0.0156067	0	0	0.00974733	0.0185105	0.0294893	0	0.0120748	0	0	0	0	0	0	0	0	0	0	0.154864	0.0155971	0.0299043	0	0	0.164678	0.166	0.00502607	0	0.00505469	0	0	0	0.0294823	0.00444614	0.0111696	0.032206	0	0
91	0.0165947	0.0127779	0.000321731	0	0	0.00481885	0	0	0	0.00624156	0	0.0123098	0	0	0	0.0077097	0.00450311	0.0236215	0	0.0129692	0	0	0	0	0	0	0	0	0.000997464	0	0.142455	0.0217229	0.0334672	0	0	0.165421	0.167808	0.00849445	0	0.00518487	0	0.00286989	0.00109715	0.0289813	0.00947924	0.00415694	0.0411775	0	0
[truncated: 116 more columns]

## Sheet: b
Boxplots_ATP-evoked_ Ca2+ activity		amplitude (DF/F)						frequency (min-1)						AuC (a.u.)						duration (s)
		naive		Cort				naive		Cort				naive		Cort				naive		Cort
		basal	ATP(30-90)	basal	ATP(30-90)			basal	ATP(30-90)	basal	ATP(30-90)			basal	ATP(30-90)	basal	ATP(30-90)			basal	ATP(30-90)	basal	ATP(30-90)
		0.375835	0.422125	NaN	1.17587			2.06897	0.983607	0	0.983607			2.10029	4.81921	NaN	17.8703			13	25	NaN	25
		0.433773	0.395202	NaN	1.46008			2.06897	0.983607	0	0.983607			2.4089	4.70692	NaN	29.29			11	24	NaN	57		One Way ANOVA
		NaN	0.989538	NaN	1.24069			0	0.983607	0	0.983607			NaN	13.3788	NaN	25.9133			NaN	36	NaN	57
		NaN	0.747521	NaN	1.79282			0	0.983607	0	0.983607			NaN	8.37288	NaN	30.6172			NaN	40	NaN	53		Amplitude	naive basal vs ATP		Dunn's method	P<0,001
		NaN	1.04194	NaN	1.25824			0	0.983607	0	0.983607			NaN	8.92842	NaN	26.2255			NaN	29	NaN	46			Cort basal vs ATP		Dunn's method	P<0,001
		NaN	1.60199	NaN	1.47303			0	0.983607	0	0.983607			NaN	19.8209	NaN	30.7176			NaN	37	NaN	58			naive basal vs Cort basal		P=0,393
		NaN	0.476579	NaN	1.57544			0	0.983607	0	0.983607			NaN	4.28536	NaN	27.8897			NaN	23	NaN	59			naive ATP vs Cort ATP		Dunn's method	P=0,006
		NaN	1.45864	NaN	0.888519			0	0.983607	0	0.983607			NaN	18.0702	NaN	21.9445			NaN	45	NaN	55
		NaN	0.544416	NaN	1.25661			0	0.983607	0	0.983607			NaN	7.93216	NaN	18.4574			NaN	48	NaN	36
		NaN	1.45523	NaN	2.48091			0	0.983607	0	0.983607			NaN	16.8931	NaN	39.335			NaN	45	NaN	62		Frequency	naive basal vs ATP		Tukey test	P<0,001
		NaN	0.770752	NaN	3.07323			0	0.983607	0	0.983607			NaN	10.0015	NaN	51.5612			NaN	33	NaN	58			Cort basal vs ATP		Tukey test	P<0,001
		NaN	1.01533	NaN	1.91633			0	0.983607	0	0.983607			NaN	13.6375	NaN	34.0059			NaN	36	NaN	56			naive basal vs Cort basal		P=0,064
		NaN	1.32631	NaN	1.54311			0	0.983607	0	0.983607			NaN	17.81	NaN	29.3246			NaN	36	NaN	51			naive ATP vs Cort ATP		P=0,295
		NaN	1.05588	0.0697788	0.137838			0	0.983607	2.06897	0.983607			NaN	15.6543	0.718301	2.21623			NaN	37	20	33
		NaN	1.27041	NaN	1.31918			0	0.983607	0	0.983607			NaN	15.0945	NaN	16.9788			NaN	34	NaN	30
		NaN	0.932086	NaN	1.20389			0	0.983607	0	0.983607			NaN	15.9077	NaN	24.9228			NaN	40	NaN	58		Area	naive basal vs ATP		Dunn's method	P<0,001
		NaN	1.44678	NaN	1.771			0	0.983607	0	0.983607			NaN	18.9687	NaN	38.394			NaN	38	NaN	35			Cort basal vs ATP		Dunn's method	P<0,001
		NaN	0.720075	NaN	0.962514			0	0.983607	0	0.983607			NaN	12.1393	NaN	18.9574			NaN	35	NaN	54			naive basal vs Cort basal		P=0,770
		NaN	2.03412	NaN	2.52009			0	0.983607	0	1.96721			NaN	33.9386	NaN	45.9667			NaN	57	NaN	31.5			naive ATP vs Cort ATP		Dunn's method	P=0,002
		NaN	0.987098	NaN	0.834817			0	0.983607	0	0.983607			NaN	19.683	NaN	18.5375			NaN	47	NaN	53
		0.397709	0.582908	NaN	1.36931			2.06897	1.96721	0	0.983607			5.82011	7.91542	NaN	32.1202			32	26.5	NaN	54
		NaN	1.5032	NaN	2.08885			0	0.983607	0	0.983607			NaN	28.7645	NaN	41.8963			NaN	56	NaN	49		Duration	naive basal vs ATP		Dunn's method	P<0,001
		NaN	1.13686	NaN	0.962174			0	0.983607	0	0.983607			NaN	20.9075	NaN	22.4194			NaN	54	NaN	60			Cort basal vs ATP		Dunn's method	P<0,001
		NaN	1.33017	NaN	0.638461			0	0.983607	0	0.983607			NaN	25.8755	NaN	14.5286			NaN	55	NaN	60			naive basal vs Cort basal		P=0,638
		NaN	2.00762	NaN	0.783433			0	0.983607	0	0.983607			NaN	37.0375	NaN	16.8733			NaN	57	NaN	59			naive ATP vs Cort ATP		Dunn's method	P<0,001
		NaN	1.26345	NaN	0.8887			0	0.983607	0	0.983607			NaN	24.295	NaN	19.1729			NaN	55	NaN	59
		NaN	0.597376	NaN	1.15654			0	0.983607	0	0.983607			NaN	8.59379	NaN	28.4706			NaN	25	NaN	66
		NaN	1.23854	NaN	1.19959			0	0.983607	0	0.983607			NaN	25.1727	NaN	26.7436			NaN	55	NaN	60
		NaN	1.76143	NaN	0.918216			0	0.983607	0	0.983607			NaN	33.5138	NaN	20.7747			NaN	55	NaN	60
		NaN	0.984126	NaN	0.860598			0	0.983607	0	0.983607			NaN	20.8894	NaN	20.4518			NaN	53	NaN	56
		NaN	1.82438	NaN	1.05074			0	0.983607	0	0.983607			NaN	23.1491	NaN	21.4654			NaN	20	NaN	54
		NaN	1.23212	NaN	1.28765			0	0.983607	0	0.983607			NaN	24.7678	NaN	25.1306			NaN	46	NaN	59
		NaN	1.5082	NaN	0.461528			0	0.983607	0	0.983607			NaN	32.3155	NaN	9.42052			NaN	56	NaN	43
		0.560149	0.867669	NaN	0.643802			2.06897	1.96721	0	1.96721			3.59482	8.53588	NaN	9.14069			14	15	NaN	23.5
		0.44657	0.804276	NaN	1.70168			2.06897	0.983607	0	0.983607			3.19275	18.534	NaN	41.0998			13	56	NaN	59
		NaN	0.985876	NaN	1.03364			0	1.96721	0	0.983607			NaN	16.0011	NaN	16.4726			NaN	24.5	NaN	38
		NaN	0.751048	NaN	1.02693			0	1.96721	0	0.983607			NaN	11.9072	NaN	17.7043			NaN	27	NaN	24
		NaN	0.641086	0.373492	1.25687			0	1.96721	2.06897	0.983607			NaN	6.06278	2.61734	13.1107			NaN	20.5	17	31
		NaN	1.60346	0.343954	0.189703			0	0.983607	2.06897	0.983607			NaN	30.8452	3.34175	0.972064			NaN	55	16	12
		NaN	1.64648	0.205282	0.681295			0	0.983607	2.06897	0.983607			NaN	18.9817	2.05877	6.7115			NaN	18	22	32
		NaN	0.536732	0.321949	0.305255			0	0.983607	2.06897	0.983607			NaN	8.932	3.77643	2.72287			NaN	26	24	36
		NaN	2.50023	NaN	0.641868			0	0.983607	0	1.96721			NaN	32.3862	NaN	6.8031			NaN	33	NaN	19
		NaN	2.3286	NaN	2.04197			0	0.983607	0	0.983607			NaN	30.2762	NaN	29.957			NaN	34	NaN	45
		NaN	0.495679	NaN	1.42366			0	1.96721	0	0.983607			NaN	7.73857	NaN	23.4471			NaN	25	NaN	46
		NaN	0.474942	NaN	2.45075			0	0.983607	0	0.983607			NaN	9.70294	NaN	34.079			NaN	31	NaN	46
		0.293884	0.606705	NaN	1.31849			2.06897	1.96721	0	1.96721			1.30028	7.57157	NaN	15.2597			8	21.5	NaN	19.5
		NaN	0.566107	NaN	1.21296			0	0.983607	0	0.983607			NaN	4.99281	NaN	12.4805			NaN	9	NaN	27
		0.252266	0.301597	NaN	2.16229			2.06897	0.983607	0	0.983607			2.1027	3.05322	NaN	31.6148			15	11	NaN	45
		0.264198	0.439477	NaN	0.374762			2.06897	1.96721	0	0.983607			1.22056	3.37877	NaN	5.92735			9	11.5	NaN	44
		NaN	0.215504	NaN	1.68256			0	1.96721	0	1.96721			NaN	3.43837	NaN	15.9721			NaN	20.5	NaN	22.5
		0.374014	0.765323	NaN	1.30171			2.06897	0.983607	0	0.983607			3.53721	9.01835	NaN	18.5526			17	23	NaN	44
		0.325131	0.510832	NaN	0.965868			2.06897	0.983607	0	1.96721			2.98972	7.3988	NaN	10.4978			18	27	NaN	22
		0.260822	0.373485	NaN	0.219874			2.06897	0.983607	0	0.983607			1.64895	3.79447	NaN	2.92843			13	19	NaN	35
		NaN	0.389618	NaN	0.452419			0	0.983607	0	1.96721			NaN	6.89931	NaN	4.90606			NaN	35	NaN	18.5
		0.20026	0.253857	NaN	0.772831			2.06897	0.983607	0	1.96721			1.17114	3.30359	NaN	7.59976			11	21	NaN	22
		NaN	0.527383	0.22882	0.239896			0	0.983607	2.06897	0.983607			NaN	6.35708	2.08678	2.71218			NaN	22	15	38
		NaN	0.848855	NaN	0.933138			0	0.983607	0	1.96721			NaN	13.7335	NaN	8.36873			NaN	36	NaN	19
		NaN	0.33686	0.240297	1.02328			0	0.983607	2.06897	0.983607			NaN	4.16509	2.0583	11.4054			NaN	26	17	44
		0.173264	0.373878	NaN	0.536502			2.06897	0.983607	0	0.983607			1.87848	9.9009	NaN	5.52162			19	57	NaN	34
		0.33659	0.358182	NaN	0.39645			2.06897	1.96721	0	1.96721			2.14359	4.12648	NaN	3.92385			10	21	NaN	18.5
		0.305373	0.35738	NaN	1.05983			2.06897	0.983607	0	0.983607			1.26884	7.11562	NaN	12.5165			10	35	NaN	28
		NaN	0.635586	NaN	1.08826			0	0.983607	0	0.983607			NaN	17.8539	NaN	12.9714			NaN	49	NaN	27
		0.20863	0.352329	NaN	0.554671			2.06897	1.96721	0	1.96721			0.832534	4.57175	NaN	6.78984			6	24	NaN	19.5
		NaN	0.476259	NaN	1.2411			0	0.983607	0	1.96721			NaN	7.79407	NaN	12.2363			NaN	30	NaN	28.5
		NaN	0.11465	NaN	3.64178			0	1.96721	0	0.983607			NaN	0.897579	NaN	41.5972			NaN	9	NaN	42
		0.208385	0.487419	NaN	0.559708			2.06897	0.983607	0	2.95082			1.63506	5.31144	NaN	4.75659			15	27	NaN	12.3333
		NaN	0.950264	0.159112	0.32332			0	0.983607	2.06897	0.983607			NaN	15.6153	0.759996	2.28501			NaN	45	7	56
		0.202361	0.418647	NaN	0.588967			2.06897	0.983607	0	0.983607			1.43647	5.94139	NaN	6.73381			18	31	NaN	29
		NaN	1.01433					0	0.983607					NaN	16.5106					NaN	50
		NaN	0.679556					0	0.983607					NaN	11.8944					NaN	38
		NaN	0.70135					0	0.983607					NaN	14.5426					NaN	48
		NaN	0.146292					0	1.96721					NaN	2.29844					NaN	19.5
		NaN	0.543714					0	0.983607					NaN	8.4385					NaN	29
		NaN	0.547979					0	0.983607					NaN	11.6243					NaN	41
		NaN	0.44663					0	1.96721					NaN	6.73585					NaN	28
		NaN	0.614165					0	0.983607					NaN	7.25958					NaN	30
		NaN	1.44878					0	0.983607					NaN	19.4425					NaN	43
		NaN	0.957578					0	1.96721					NaN	10.2867					NaN	27.5
		NaN	1.16966					0	1.96721					NaN	14.6322					NaN	28
		0.10744	0.244125					2.06897	0.983607					1.33912	2.00424					31	17
		NaN	1.12325					0	1.96721					NaN	12.0175					NaN	27.5
		NaN	1.10297					0	1.96721					NaN	12.9793					NaN	22.5
		NaN	1.29534					0	1.96721					NaN	16.3789					NaN	28
		NaN	1.84752					0	0.983607					NaN	21.0776					NaN	24
		NaN	1.26707					0	1.96721					NaN	15.4653					NaN	28
		0.10041	0.322977					2.06897	0.983607					1.03765	3.69276					23	22
		NaN	0.685202					0	1.96721					NaN	7.30007					NaN	21.5
		NaN	0.624079					0	1.96721					NaN	6.70138					NaN	21.5
		NaN	1.01979					0	1.96721					NaN	12.2782					NaN	22
		0.141736	0.191812					2.06897	1.96721					1.61406	2.3075					28	21
	mean	0.284229	0.888365	0.242836	1.17056			0.482759	1.2459	0.243408	1.18611			2.10825	13.1694	2.17721	19.2408			15.9048	33.0111	17.25	41.3725
	sd	0.119161	0.519859	0.101507	0.681731			0.879977	0.437404	0.671556	0.435223			1.17572	8.62607	1.08763	12.2281			7.27946	12.9827	5.17549	15.1895
	n	21	90	8	68			90	90	68	68			21	90	8	68			21	90	8	68
	sem	0.0260031	0.054798	0.0358883	0.082672			0.0927577	0.0461064	0.0814381	0.0527786			0.256564	0.909267	0.384536	1.48287			1.58851	1.3685	1.82981	1.842

## Sheet: d
	Normalized_mEPSCs_amplitude									Normalized_mEPSCs_frequency
			naive	Cort								naive	Cort
			Normalized amplitude	Normalized amplitude								Normalized frequency	Normalized frequency
		cell#1	0.987041	0.890877	cell#1	One Way ANOVA	Tukey Test				cell#1	0.554043	0.745488	cell#1		One Way ANOVA
		cell#2	0.753087	1.07068	cell#2	naive basal vs naive 5-HT puff	P = 0,105				cell#2	0.797419	3.45231	cell#2		naive basal vs naive 5-HT puff	Tukey Test	P=0,012
		cell#3	1.00448	1.06793	cell#3	Cort basal vs Cort 5-HT puff	P= 0,700				cell#3	0.764085	0.958333	cell#3		Cort basal vs Cort 5-HT puff		P = 0,247
		cell#4	0.899194	0.958469	cell#4	naive 5-HT puff vs Cort 5-HT puff	P=0,102				cell#4	0.582755	3.40726	cell#4		naive 5-HT puff vs Cort 5-HT puff		P=0,215
		cell#5	0.902706	0.976836	cell#5						cell#5	0.454609	0.329384	cell#5
		cell#6	0.974168	1.03203	cell#6	2 naive mice					cell#6	0.782609	1.20476	cell#6		2 naive mice
		cell#7	0.991895	1.00031	cell#7	3 Cort mice					cell#7	0.796673	0.960526	cell#7		3 Cort mice
		cell#8	1.08591	0.998722	cell#8						cell#8	1.01186	0.706931	cell#8
				1.12409	cell#9								0.168375	cell#9
				1.07147	cell#10								1.35351	cell#10
				0.973757	cell#11								0.971607	cell#11
		mean	0.94981	1.01502							mean	0.718006	1.29623
		std	0.0990982	0.0659705							std	0.177158	1.10934
		n	8	11							n	8	11
		sem	0.0350365	0.0198909							sem	0.0626349	0.33448
