# Supplementary material for: Dysfunctional serotonergic neuron-astrocyte signaling in depressive-like states
Source: Mol Psychiatry. 2023 Sep 29;28(9):3856–73. doi: 10.1038/s41380-023-02269-8 (PMC10730416; doi:10.1038/s41380-023-02269-8)
Supplement: Supplementary file 9 — Source Data Extended_Data Fig 3 [file 41380_2023_2269_MOESM9_ESM.xlsx]

## Sheet: a
	Mice 1								Mice 2
	slice 1								slice 2				slice 3
	z-stack 1	z-stack 2	z-stack 3	z-stack 4	z-stack 5	z-stack 6	z-stack 7	z-stack 8	z-stack 1	z-stack 2	z-stack 3	z-stack 4	z-stack 5	z-stack 6	z-stack 7		total number of astrocytes
total number of astrocytes	5	6	3	2	3	3	3	5	12	8	9	12	3	2	7		83
5HT2AR + astrocytes	5	6	3	2	2	2	2	3	11	8	9	12	3	2	7
																	N	MEAN	MEDIAN	STD	SEM
% 5HT2AR + astrocytes	100	100	100	100	66.6667	66.6667	66.6667	60	91.6667	100	100	100	100	100	100		15	90.1111	100	15.8923	4.10338

## Sheet: b
5-HT-evoked Ca2+ activity
		n=70 ROIs	n= 2 mice
Heatmap_amplitude_individual_ROIs
Time (s)/ROIs	ROI 1	ROI 2	ROI 3	ROI 4	ROI 5	ROI 6	ROI 7	ROI 8	ROI 9	ROI 10	ROI 11	ROI 12	ROI 13	ROI 14	ROI 15	ROI 16	ROI 17	ROI 18	ROI 19	ROI 20	ROI 21	ROI 22	ROI 23	ROI 24	ROI 25	ROI 26	ROI 27	ROI 28	ROI 29	ROI 30	ROI 31	ROI 32	ROI 33	ROI 34	ROI 35	ROI 36	ROI 37	ROI 38	ROI 39	ROI 40	ROI 41	ROI 42	ROI 43	ROI 44	ROI 45	ROI 46	ROI 47	ROI 48	ROI 49
1	0.0144193	0.00820917	0.0198483	0.0233048	0.0199756	0.0205103	0.0202518	0.0127095	0.0279621	0.0235725	0.024899	0.0199707	0.0551798	0.0319245	0.0247881	0.0194767	0.0354191	0.0286669	0.0242169	0.018652	0.00264896	0.0265239	0.0254521	0.0116371	0.00364302	0	0.0131412	0.0636874	0.0800614	0.0200842	0.0817149	0.149563	0.0133386	0.02722	0.0115443	0.108941	0.0358748	0.011391	0.0116753	0	0.0696485	0.0196606	0	0	0.00618627	0.00333668	0.00235742	0.00404875	0.00599386
2	0.0138442	0.0159068	0.017762	0.0196543	0.0215046	0.0215667	0.0219494	0.0187347	0.0244451	0.0224557	0.0268388	0.0200844	0.0463965	0.0337636	0.0265352	0.027176	0.0257521	0.0309921	0.025158	0.0174543	0.000846403	0.0390354	0.0102288	0.00975756	0.002844	0.00517545	0.0107087	0.101014	0.0746413	0.015049	0.0733569	0.122263	0.0169839	0.0211885	0.00868452	0.14075	0.0392018	0.0143625	0.00817393	0	0.147424	0.0153069	0	0.00534233	0.00149873	0.00262621	0.000914292	0	0.00320101
3	0.0116526	0.0203062	0.0156032	0.0148845	0.0221591	0.019371	0.0209421	0.0187089	0.0201092	0.0203973	0.0260909	0.0174425	0.0364948	0.0281226	0.0222427	0.0293262	0.0166268	0.0287088	0.0216737	0.0122988	0.00855977	0.0456744	0.00199383	0.00708876	0.00681383	0.0120786	0.00847206	0.141454	0.0662453	0.0109058	0.0605449	0.0966712	0.0221108	0.018538	0.00727769	0.16905	0.0395902	0.0173289	0.00518946	0.00122506	0.184309	0.0111275	0	0.0100928	0.00036022	0.00114342	0.00131793	0	0.00037344
4	0.00786614	0.0197665	0.0125033	0.00875245	0.020429	0.0129571	0.0161425	0.0129628	0.014446	0.0163808	0.0209952	0.0118512	0.0230139	0.0168385	0.0121732	0.024416	0.00901189	0.0201668	0.013467	0.00453833	0.036686	0.0460361	0.000355461	0.00412664	0.0150971	0.0155912	0.00709676	0.188386	0.0519739	0.0072575	0.0428286	0.0735403	0.027091	0.0179854	0.00536135	0.193531	0.0354432	0.0198479	0.0021799	0.00208834	0.164214	0.00661358	0.00180039	0.0115005	0.0014072	0	0.00222165	0	0
5	0.00418732	0.0148004	0.00864406	0.00384028	0.0156141	0.00538648	0.00968642	0.00674485	0.00989291	0.0120207	0.0130257	0.00675002	0.0112718	0.00787272	0.00293051	0.0160122	0.00582721	0.00996807	0.00560252	0	0.0750489	0.0392405	0.0031598	0.00243723	0.0238577	0.017842	0.00616611	0.236321	0.0374203	0.00466682	0.0291723	0.0612485	0.0275123	0.0169923	0.0012883	0.209449	0.0301409	0.0209934	0	0.00219596	0.0973655	0.00289198	0.00600659	0.00915045	0.00297535	0	0.00207953	0.00234309	0
6	0.00103321	0.00904891	0.00371243	0.000880897	0.00909081	0.000626316	0.0044088	0.00484946	0.00712571	0.00824227	0.00618962	0.00409403	0.00405478	0.004745	0.00083861	0.010659	0.00385107	0.00391081	0.00185144	0	0.091686	0.0288715	0.0115981	0.0031882	0.0304984	0.0223886	0.00365095	0.281483	0.0256368	0.0029381	0.0214583	0.0501855	0.0222294	0.0129784	0	0.208901	0.028696	0.0204238	0	0.00333491	0.0378485	0.000884182	0.0107537	0.00644556	0.00407633	4.20523e-05	0.00106945	0.00287192	0.000977816
7	0	0.00436573	0	0.000321943	0.00498766	0	0.00182806	0.00429481	0.00652264	0.00566352	0.00382568	0.0024	0.00117121	0.00354557	0.00674621	0.00945336	0.00128624	0.0028994	0.000765999	0.00174386	0.0717864	0.0269657	0.0414984	0.00313111	0.0371602	0.0252154	0.00166781	0.316526	0.018033	0.0045964	0.0164917	0.0352358	0.0158847	0.0102404	0	0.180696	0.0324761	0.0182353	0	0.00708426	0.00822189	0.00141025	0.0149539	0.00581004	0.00587491	0.00432372	0.00114673	0.00380343	0.00574819
8	0	0.00171534	0	0.0018315	0.00521829	0.00182859	0.00247343	0.00267377	0.00732025	0.00490178	0.00559575	0.00110607	0	0.00352666	0.018703	0.00987019	0	0.00375903	0.000133141	0.0135967	0.0367737	0.0560276	0.0986051	0.000577787	0.0427822	0.022509	0.00545	0.328918	0.0121899	0.0110752	0.0112842	0.0193868	0.0125089	0.0117559	0	0.131299	0.036935	0.0140928	0.0036134	0.0121557	0.00113038	0.00256706	0.0196022	0.00686188	0.00818215	0.00810288	0.00183691	0.00625539	0.00922502
9	0	0.00223258	0	0.00332008	0.00652344	0.00604092	0.00513092	0.00271329	0.00741686	0.00637867	0.00744266	0.00192769	0	0.00515867	0.0309878	0.00974166	0.000724952	0.00379252	0.000142949	0.0292279	0.0124433	0.121154	0.160112	0.000673398	0.0432372	0.0179948	0.0151778	0.304965	0.00447306	0.0190084	0.00534811	0.00570931	0.0104947	0.013506	0.00424539	0.0869033	0.0358101	0.00760066	0.00733777	0.0162324	0.00237903	0.00148723	0.0262758	0.00803924	0.0132184	0.0095851	0.00177854	0.00697389	0.0107072
10	0.00218644	0.00495288	0.00376172	0.00272302	0.00546081	0.0111457	0.00638424	0.00667977	0.00526765	0.00786096	0.00610444	0.004059	0	0.00576455	0.0347531	0.00784962	0.00383761	0.00242818	0.00089016	0.035214	0.00109786	0.190304	0.19443	0.00815756	0.0401253	0.0169798	0.0232905	0.240498	0	0.0232576	0	0	0.00717373	0.0106791	0.0104378	0.0659211	0.0271719	0.000392622	0.00712389	0.0162352	0.00179171	0	0.0333936	0.00910799	0.0229957	0.00957852	0.00148838	0.00442094	0.012224
11	0.00231473	0.00612869	0.00498443	0.000496077	0.00314257	0.0150271	0.00395725	0.0123091	0.00139356	0.00530885	0.00231572	0.00334143	0	0.00392468	0.0264521	0.00362157	0.0055143	6.37431e-06	0.000943036	0.0249497	0	0.224681	0.191542	0.018126	0.0404574	0.0189841	0.0246595	0.151394	0	0.0229301	0	0	0.00400317	0.00459697	0.0155721	0.0618076	0.0143898	0	0.00408232	0.00964647	0	0	0.037032	0.011418	0.0310107	0.00912808	0.00142868	0.00207825	0.0143709
12	0.00135656	0.00364941	0.00365012	0	0.0020246	0.0166396	0.000793942	0.0162367	0	0	0	0	0.000324801	0.00213387	0.0136156	0	0.0042271	0	0.000614326	0.0114042	0	0.218747	0.165356	0.0220243	0.0458894	0.020281	0.0212513	0.0702415	0	0.0218679	0	0	0.00344774	0.000954691	0.0214433	0.0666995	0.00417657	0	0.00247787	0.0036512	0.00599234	0.00369402	0.0371784	0.0145634	0.0290213	0.0076935	0.000932713	0.00305441	0.0150892
13	0.00132952	0	0.00292649	0.000795359	0.000660467	0.0162338	0.000334717	0.016351	0	0	0	0	0.00194488	0	0.0050268	0	0.00244332	0	0.00077643	0.0113523	0.00528284	0.192469	0.132216	0.0211959	0.0490236	0.0189472	0.0166038	0.0179235	0.00769713	0.0216478	0.000482288	0.0207188	0.00326577	0.00081485	0.0292896	0.0800174	0	0	0.00482459	0.0168229	0.0297261	0.00889599	0.0360218	0.0145033	0.0214482	0.00492237	0.000341876	0.00489261	0.0131679
14	0.003305	0	0.0053932	0.00358058	6.59679e-06	0.0163883	0.0035916	0.0134562	0	0	0	0.00237939	0.00679291	0	0.00372634	0	0.00697069	0	0.0027054	0.0261056	0.0129555	0.159873	0.10017	0.0226314	0.0435404	0.0146567	0.0117202	0	0.0278356	0.0209768	0.0100241	0.046807	0.000631233	0.00119624	0.0385287	0.100663	0.00170892	0.00267557	0.00895352	0.0578215	0.0567241	0.013991	0.0344412	0.00891932	0.0188086	0.00363524	0.00182112	0.00444992	0.0109166
15	0.00583323	0.0015707	0.0103874	0.00660421	0.00419833	0.0192458	0.00844326	0.00995213	0.00322352	0.00206615	0.00219239	0.0089232	0.0139828	0	0.00607406	0.00293387	0.0178038	0.000938639	0.00609471	0.0426374	0.0161758	0.123242	0.0716124	0.0264852	0.0327577	0.00880758	0.00809967	0	0.0443757	0.0189869	0.0191316	0.0648042	0	0	0.0452415	0.110082	0.00417181	0.00281247	0.0104378	0.108603	0.066395	0.0196455	0.0317244	0.0015958	0.0195109	0.00741819	0.00661612	0.00334429	0.0104425
16	0.00735635	0.00819419	0.0171003	0.00918403	0.0133058	0.0247002	0.013182	0.00851812	0.00785608	0.00800814	0.00587757	0.0122639	0.0205128	0	0.00821009	0.00812157	0.0267996	0.00246936	0.0105514	0.0515283	0.0171391	0.0871305	0.0466145	0.0269242	0.025842	0.00402766	0.00890925	0	0.056629	0.0179055	0.0274344	0.0767524	0	0	0.0465279	0.0967299	0.00350505	0.00184293	0.00914925	0.142287	0.0600373	0.0254858	0.0313791	0	0.0140945	0.0167149	0.013467	0.00519808	0.0112942
17	0.00773368	0.0117979	0.0233354	0.0116124	0.0199879	0.0292426	0.0157944	0.00908744	0.0117457	0.013332	0.00850623	0.0105682	0.0241668	0.00675456	0.00818311	0.00942476	0.0270464	0.00376476	0.0142162	0.0534981	0.0188737	0.0585972	0.0265013	0.0221132	0.027428	0.00174758	0.0124683	0.0131712	0.0655927	0.0186582	0.0343065	0.0866849	0	0.00154317	0.0434845	0.0682843	0.00117434	0.00142042	0.0105981	0.153188	0.0573	0.029461	0.0362636	0.00080031	0.00433513	0.0279261	0.0192729	0.00979625	0.0121428
18	0.00885959	0.0105598	0.0255835	0.0158656	0.0203581	0.0290598	0.0158919	0.0101305	0.0135857	0.0167506	0.00946718	0.00736604	0.0268997	0.00943764	0.00720607	0.00818021	0.0217467	0.00488699	0.0157313	0.0518275	0.0223543	0.0394265	0.0141884	0.0143155	0.0316147	0.00169023	0.0115122	0.0293977	0.0697418	0.0197672	0.0392144	0.0946264	0.0016734	0.00584274	0.0388451	0.0396919	0.00247609	0.00182132	0.018156	0.155482	0.0774826	0.0299752	0.0432186	0.00456019	0.0017154	0.0364048	0.0216143	0.014062	0.012575
19	0.011658	0.00829613	0.0224922	0.021968	0.0191481	0.0240267	0.0162673	0.0116906	0.0140894	0.0174684	0.0109313	0.00751366	0.0322688	0.0109005	0.00748416	0.0143942	0.0179127	0.00736201	0.0166173	0.0458503	0.0268299	0.028082	0.0111289	0.0052518	0.0282235	0.00369614	0.00364773	0.0399546	0.0682341	0.020538	0.0428734	0.099279	0.00534824	0.00877313	0.0330771	0.0163206	0.00870741	0.00270859	0.0268488	0.157753	0.129859	0.0273671	0.0489707	0.00790496	0.00975085	0.0398055	0.0211607	0.0174939	0.0123893
20	0.0134731	0.00808206	0.016448	0.0259513	0.0202785	0.0174612	0.0189339	0.0146276	0.0149476	0.0162825	0.0138028	0.0121571	0.0392234	0.0150228	0.00882997	0.0365149	0.0170394	0.0125353	0.0191106	0.0337113	0.0313609	0.0239481	0.0137804	9.41315e-05	0.0155027	0.00604286	0	0.0494755	0.0644901	0.0220559	0.0460755	0.10064	0.00795417	0.0102578	0.0262517	0	0.0152897	0.0039115	0.0296315	0.154121	0.204579	0.0250504	0.0565116	0.01148	0.0198652	0.0390528	0.0207598	0.0211184	0.0111783
21	0.011687	0.00851883	0.0110321	0.0261512	0.0207404	0.0130251	0.02097	0.0174671	0.0165394	0.0152274	0.015197	0.0168652	0.0413893	0.0184815	0.00913406	0.067369	0.0169289	0.0185414	0.021438	0.0197384	0.0375944	0.0244483	0.0202935	0.0108947	0.00414326	0.00498169	0.00104097	0.0649626	0.0622638	0.0239837	0.0488107	0.0988899	0.00852158	0.0133077	0.0220529	0	0.0195149	0.00540675	0.026531	0.138395	0.263367	0.0284232	0.0681616	0.0157718	0.0243658	0.0364766	0.0214896	0.0232135	0.00946096
22	0.00785015	0.00795392	0.00836631	0.0284982	0.0175807	0.0122302	0.0186658	0.0172945	0.0174185	0.0165414	0.0124399	0.0167938	0.0352222	0.0176102	0.00813168	0.0872833	0.0163373	0.0222851	0.0201567	0.0116052	0.0479998	0.0228234	0.0357531	0.0444779	0.00289964	0.00163978	0.00899212	0.0876228	0.0603485	0.02315	0.0511166	0.0938403	0.0107942	0.0188144	0.0237498	0	0.0235522	0.00770754	0.0227477	0.113705	0.264238	0.0400342	0.0791393	0.0203877	0.0233789	0.0328741	0.021551	0.0215692	0.00817435
23	0.00657491	0.00798382	0.00974955	0.0368777	0.0132235	0.0140534	0.0131384	0.0136711	0.0167967	0.0203968	0.00770129	0.0119347	0.0256224	0.0144613	0.00734065	0.0840746	0.0156324	0.0238987	0.0169393	0.0112206	0.0600511	0.0150609	0.0630154	0.0894173	0.00810402	0.00436622	0.0113545	0.121064	0.0548591	0.0175559	0.052453	0.08549	0.0215586	0.0236436	0.027832	0.00350387	0.0277315	0.0113161	0.0202897	0.0873942	0.206666	0.0572635	0.0850144	0.025219	0.0192844	0.0279931	0.0192124	0.0188236	0.00728843
24	0.0081299	0.00908714	0.0126691	0.0469231	0.0110182	0.0151255	0.0089956	0.00859174	0.0158695	0.0228338	0.00516339	0.00756822	0.020478	0.0128267	0.00670345	0.0647423	0.0148476	0.0248171	0.0174382	0.0145081	0.0669679	0.0052152	0.0921538	0.123747	0.0125001	0.0171601	0.00932427	0.172318	0.0462967	0.00892739	0.0516872	0.0758482	0.0416818	0.0248178	0.0271063	0.01691	0.028211	0.0149928	0.0178776	0.0669485	0.133259	0.0754968	0.0887157	0.028452	0.0133925	0.0229724	0.0152499	0.0192816	0.00605299
25	0.00992301	0.00952045	0.0134787	0.0523192	0.010047	0.0126824	0.00813701	0.00391304	0.0164762	0.0200936	0.00514294	0.00790238	0.0213623	0.0133015	0.00467919	0.0441937	0.0139098	0.0237774	0.0220602	0.0165205	0.0674625	0	0.1056	0.136989	0.0167652	0.0308765	0.0101317	0.2351	0.0387752	0.000880165	0.0492591	0.0679622	0.0660494	0.0231157	0.021959	0.0323009	0.0249223	0.0167579	0.0176739	0.0595268	0.0824711	0.090764	0.0930373	0.0286341	0.00887864	0.0207504	0.0123503	0.0224224	0.00625646
26	0.00916003	0.00777481	0.0109662	0.0536662	0.00780105	0.00742863	0.00883033	0.000622852	0.0181274	0.0138829	0.00531736	0.0116132	0.0236979	0.0137453	0.00168651	0.0305271	0.0124347	0.0194841	0.0243159	0.0166729	0.0680311	0	0.0938194	0.137334	0.0232876	0.0338767	0.0134475	0.283557	0.0348348	0	0.0483427	0.0638803	0.0936154	0.0210639	0.0201153	0.0508666	0.0253245	0.0165556	0.0244401	0.0660721	0.0612749	0.099028	0.0983527	0.0268004	0.00921953	0.0224516	0.0128503	0.0252087	0.0114424
27	0.00602042	0.00510614	0.00861346	0.0542599	0.00406879	0.00301861	0.00865416	0	0.0184227	0.00920521	0.00638582	0.0144311	0.0233688	0.0125583	5.70554e-05	0.0223603	0.00962191	0.0152277	0.019875	0.014675	0.0742105	0.000307936	0.0629807	0.137901	0.0264064	0.0275988	0.0148218	0.293455	0.0332568	0	0.0506397	0.0633082	0.128868	0.0196904	0.0247029	0.0678241	0.0361468	0.0163977	0.037598	0.0748828	0.0592936	0.0979353	0.104754	0.02664	0.0129488	0.027035	0.0168426	0.0283761	0.0217488
28	0.00366664	0.0044209	0.0104359	0.0557348	0.00104525	0.00105669	0.00651803	0.000853155	0.0159482	0.00766403	0.011066	0.0137394	0.020039	0.0112538	0.00086383	0.0161908	0.00524738	0.0153366	0.0127754	0.0134423	0.0846335	0.0093992	0.028976	0.141953	0.0182999	0.0237487	0.0159592	0.264314	0.031854	0.000970704	0.0534435	0.0640311	0.169269	0.0183841	0.0293453	0.078408	0.0549866	0.0170799	0.0493981	0.0726167	0.0630514	0.0904224	0.112577	0.0308636	0.0161723	0.0336538	0.0219148	0.0341348	0.0312496
29	0.0043619	0.0061164	0.0151571	0.0598565	0.000238648	0	0.00289462	0.000638455	0.0119891	0.00706652	0.0180378	0.00957846	0.0154562	0.0119624	0.00252979	0.0106837	0.00125663	0.0185732	0.00849909	0.0166711	0.0958427	0.0218294	0.00458416	0.144283	0	0.0268606	0.0188319	0.216331	0.0294281	0.00662128	0.0537576	0.0632079	0.20272	0.0160855	0.0287687	0.085654	0.0724439	0.0178749	0.0531215	0.0604456	0.0589973	0.0817677	0.120445	0.0396221	0.0182398	0.041298	0.0253742	0.0401905	0.034188
30	0.00292179	0.00526568	0.0143082	0.0610433	0.00184166	0	0.000842579	0	0.00880212	0.00563997	0.0235007	0.00362151	0.0127835	0.0118761	0.00277732	0.00584048	0.00267173	0.019294	0.00613511	0.0176164	0.105881	0.0290517	0	0.139099	0	0.0284637	0.0190644	0.172487	0.0271358	0.00843962	0.0527876	0.060576	0.222252	0.012282	0.0253179	0.0944713	0.0801592	0.0178508	0.04788	0.0491456	0.0446795	0.0725738	0.127733	0.0485164	0.0203485	0.0452793	0.025935	0.0412766	0.0309235
31	0	0	0.00294519	0.0438288	0.0077681	0	0.00704851	0	0.00843223	0.0047035	0.0297107	0.00135409	0.0170546	0.00714986	0.00139407	0.00137936	0.0163508	0.0152352	0.002367	0.00166326	0.110375	0.0297408	0	0.125893	0	0.0205377	0.0139391	0.139474	0.0284052	0.0070375	0.0528524	0.0614428	0.234645	0.00841089	0.0210186	0.101698	0.0763097	0.0155044	0.0353539	0.0413252	0.034675	0.0592268	0.129776	0.0473812	0.0213111	0.0395664	0.0227465	0.0349385	0.024264
32	0	0.00178589	0	0.00671378	0.0235163	0.00567379	0.0285613	0.00752925	0.015157	0.00896738	0.0448139	0.0127058	0.0334421	0.00193779	0.00135188	0	0.0467922	0.0128839	0.000675771	0	0.102844	0.0341572	0.0145537	0.112326	0	0.00715954	0.00868699	0.107242	0.0337639	0.00748243	0.0522343	0.0713657	0.250429	0.00754643	0.0129984	0.0992709	0.0656015	0.00956921	0.0191467	0.0300498	0.0417518	0.0417308	0.112301	0.029	0.0204587	0.0240835	0.0152862	0.0226133	0.0148468
33	0.0241891	0.0324842	0.0161891	0	0.0534358	0.0359966	0.0665972	0.0305915	0.0364376	0.0228898	0.0733996	0.0446027	0.0642409	0.00717056	0.00663519	0.00172344	0.0918673	0.0241847	0.0099631	0	0.0816568	0.0491364	0.0514404	0.10931	0	0	0.00642183	0.0697727	0.0378656	0.0117044	0.047846	0.0881142	0.273118	0.0116123	0.00177886	0.0860445	0.0548898	0.00275487	0.00643258	0.0145405	0.0591547	0.0263492	0.0681839	0.000464773	0.020185	0.00665279	0.00607397	0.00818071	0.00376805
34	0.104636	0.0939599	0.0728215	0.00160549	0.0943798	0.081925	0.114467	0.0652176	0.0764013	0.046703	0.112967	0.092434	0.107467	0.0288002	0.0189558	0.018184	0.143069	0.0557113	0.0339385	0.00699529	0.0534445	0.0684128	0.0882858	0.11963	0.0153005	0	0.00464442	0.0379656	0.0358624	0.0161245	0.0410001	0.104892	0.300326	0.0193956	0	0.0709742	0.0485302	0.000554683	0.00268244	0.00293504	0.071067	0.0175614	0.0144755	0	0.0226363	0	0	0	0
35	0.209402	0.168203	0.145993	0.0640232	0.137636	0.132654	0.161813	0.10533	0.129269	0.0800846	0.158864	0.143	0.157377	0.0634857	0.0383208	0.0475153	0.191581	0.101245	0.0673557	0.0765802	0.0269564	0.0820196	0.1064	0.134518	0.0360929	0	0.00278984	0.0234832	0.0307217	0.018935	0.036146	0.118371	0.325971	0.0277213	0	0.0639854	0.0475446	0.00375209	0.0061598	0	0.0721083	0.0129795	0	0	0.0269417	0	0	0	0
36	0.309393	0.241122	0.215148	0.134161	0.177106	0.178752	0.201156	0.144139	0.18336	0.125399	0.206148	0.185867	0.207426	0.104366	0.0654264	0.0810971	0.234125	0.147429	0.102736	0.144767	0.00701567	0.0899003	0.106982	0.147482	0.0523733	0	0.00416871	0.0222178	0.0283235	0.0255401	0.0348334	0.126042	0.341029	0.0334535	0	0.0670886	0.0505381	0.00677274	0.0128873	0	0.0684089	0.00873191	0	0	0.0294388	0	0	0	0
37	0.39196	0.311198	0.274256	0.189712	0.211905	0.216869	0.231778	0.178069	0.230637	0.178145	0.249198	0.218602	0.253914	0.144942	0.0994692	0.110671	0.271016	0.185551	0.135341	0.199065	0	0.100357	0.106614	0.163776	0.0657522	0	0.00789671	0.0245241	0.0287169	0.0431917	0.0350283	0.122396	0.340248	0.0350969	0	0.0741187	0.0534096	0.00615164	0.0211321	0	0.0673032	0.00534033	0	0	0.0251371	0	0	0	0
38	0.455448	0.376286	0.325101	0.237426	0.242533	0.247833	0.258369	0.208086	0.269944	0.221072	0.287192	0.242814	0.295209	0.180046	0.135381	0.135825	0.300821	0.215686	0.162675	0.243748	0	0.119303	0.114868	0.192776	0.0777995	0	0.00932526	0.0283613	0.02796	0.0707051	0.0346212	0.107491	0.331098	0.0340268	0	0.0768733	0.0515105	0.00500732	0.0299683	0	0.0719552	0.00469829	0	0.00857159	0.0121225	0	0	0	0
39	0.507049	0.434441	0.374045	0.299652	0.269584	0.273377	0.286051	0.236827	0.304021	0.240971	0.326371	0.261136	0.327945	0.209526	0.167119	0.161127	0.322283	0.242492	0.185373	0.285923	0	0.143332	0.126772	0.235538	0.0874227	0	0.00818413	0.034382	0.0261632	0.0981634	0.0327041	0.092975	0.329463	0.0331534	0	0.0721079	0.0458569	0.00694012	0.0478645	0.00579491	0.0825534	0.00568831	0	0.0124347	0	0	0	0	0
40	0.565357	0.494854	0.432186	0.392142	0.294368	0.295234	0.318359	0.264047	0.336001	0.244709	0.368864	0.277155	0.348691	0.237744	0.19178	0.189912	0.33877	0.268887	0.207647	0.335645	0	0.163567	0.133338	0.281604	0.100975	0	0.00818267	0.0419946	0.0287991	0.117122	0.0292697	0.0899774	0.346227	0.0333911	0	0.0647944	0.0438255	0.011347	0.10086	0.0253977	0.0965855	0.00759738	0	0.00983972	0	0	2.33899e-06	0	0
41	0.638787	0.564554	0.502254	0.503263	0.315299	0.31271	0.35864	0.285231	0.365166	0.247418	0.404202	0.291751	0.358355	0.264478	0.208004	0.221018	0.352702	0.291921	0.231151	0.398069	0	0.173141	0.130609	0.316925	0.13727	0	0.00985468	0.0539184	0.0406868	0.128564	0.0259695	0.0971453	0.38121	0.0327465	0	0.0637441	0.0487844	0.0166005	0.207253	0.0548157	0.110859	0.0136742	0	0.00626242	0	0.00421135	0.019499	0.00156731	0
42	0.705896	0.627954	0.570854	0.595046	0.325701	0.320351	0.404515	0.295117	0.385009	0.251741	0.421323	0.298334	0.358687	0.281589	0.2143	0.247087	0.357783	0.304153	0.248945	0.460062	0	0.170592	0.120394	0.339928	0.20638	0.0132343	0.00985709	0.0712824	0.0609385	0.138818	0.0249788	0.106104	0.42645	0.0297311	0.00768969	0.0725674	0.0535319	0.0224288	0.342246	0.08972	0.122942	0.0244645	0.0197439	0.00967464	0	0.0186717	0.0408137	0.0110954	0.00617083
43	0.740182	0.663222	0.624209	0.638291	0.320951	0.312121	0.439992	0.293166	0.389652	0.24923	0.42368	0.288966	0.347028	0.283541	0.211689	0.25744	0.345806	0.300844	0.251852	0.500094	0.0153657	0.159806	0.107304	0.367337	0.284365	0.0890057	0.00710315	0.0856703	0.0835188	0.150817	0.0264534	0.111159	0.468529	0.0260482	0.0151622	0.0857441	0.0501681	0.0278332	0.452652	0.117946	0.1299	0.0320466	0.0393614	0.0198084	0	0.0302829	0.0539268	0.0190624	0.013285
44	0.746243	0.675603	0.661728	0.640466	0.304956	0.289343	0.445889	0.283783	0.381624	0.235742	0.421961	0.264855	0.32187	0.275682	0.204379	0.249672	0.320113	0.284267	0.239177	0.513182	0.027528	0.14886	0.0941319	0.411389	0.330741	0.239616	0.00463205	0.0883628	0.10353	0.162361	0.0289466	0.109943	0.492208	0.0244616	0.0187113	0.0950095	0.0408647	0.0308075	0.507455	0.129564	0.126957	0.0341499	0.0463759	0.0268912	0	0.0342959	0.0541022	0.0223783	0.0167209
45	0.746426	0.6898	0.682748	0.629589	0.285059	0.260845	0.42071	0.270441	0.367872	0.215965	0.415587	0.235475	0.289929	0.265979	0.194948	0.234134	0.291085	0.259526	0.219321	0.510906	0.0326787	0.143372	0.0810123	0.455789	0.331283	0.444891	0.00437765	0.0825703	0.123179	0.170508	0.0318819	0.102035	0.492251	0.024709	0.0201946	0.0977939	0.0327162	0.0310843	0.51343	0.128974	0.111403	0.0516817	0.0457003	0.025114	0.00782556	0.0322128	0.0467744	0.0221214	0.0174272
46	0.746563	0.711014	0.678202	0.617839	0.263598	0.234427	0.378612	0.252904	0.351971	0.196217	0.392876	0.206806	0.259222	0.255818	0.183025	0.220468	0.262299	0.230968	0.199829	0.500139	0.034222	0.140092	0.0668505	0.471223	0.308558	0.691727	0.00537856	0.0774803	0.147058	0.174918	0.0350918	0.0902448	0.479394	0.0235781	0.0204157	0.09737	0.0272286	0.0300954	0.489642	0.127425	0.0869449	0.108697	0.0434768	0.0229115	0.015092	0.028211	0.0400909	0.0206429	0.0188046
47	0.732365	0.713132	0.642211	0.598493	0.239276	0.210444	0.329825	0.230235	0.334986	0.176963	0.348545	0.178289	0.230727	0.242746	0.167526	0.206688	0.230215	0.201341	0.181533	0.479734	0.0337185	0.132753	0.0522078	0.449196	0.290505	0.979886	0.0124475	0.0748497	0.171445	0.176358	0.0372355	0.0793179	0.466994	0.019397	0.0169575	0.0966282	0.021617	0.0284738	0.45006	0.125165	0.0609463	0.188054	0.040352	0.0297375	0.0222296	0.0240955	0.0361112	0.0178177	0.0202851
48	0.69619	0.673194	0.586393	0.566499	0.212109	0.185306	0.276132	0.203279	0.320141	0.154758	0.291941	0.149737	0.20199	0.224374	0.148612	0.189345	0.195319	0.171788	0.160977	0.448806	0.0306545	0.122002	0.0391267	0.403905	0.284819	1.2611	0.0386796	0.0696954	0.184628	0.174424	0.0371185	0.0711751	0.45819	0.0148775	0.012268	0.094507	0.015941	0.0257014	0.404915	0.114542	0.0386271	0.233543	0.0345469	0.0410801	0.027689	0.0197435	0.032453	0.012925	0.019125
49	0.645793	0.599683	0.53128	0.527834	0.184077	0.157509	0.222307	0.174295	0.309227	0.129213	0.237937	0.123648	0.173054	0.199202	0.127484	0.174773	0.163405	0.142337	0.136596	0.413386	0.0242498	0.113427	0.0311248	0.34991	0.283024	1.44294	0.0891957	0.0594323	0.180632	0.16757	0.035601	0.0649878	0.454479	0.0135654	0.0132562	0.0892586	0.0136658	0.0215639	0.357703	0.095713	0.0221074	0.210884	0.0272532	0.043743	0.0286988	0.0149336	0.028192	0.00770543	0.0153967
50	0.59269	0.520499	0.489503	0.49086	0.158162	0.129595	0.175583	0.149017	0.298706	0.105115	0.196425	0.10134	0.144497	0.173045	0.106783	0.166668	0.136979	0.114919	0.110629	0.379962	0.0163003	0.109503	0.0299531	0.295379	0.274176	1.48891	0.147278	0.0465757	0.166045	0.156751	0.0347132	0.0598048	0.463658	0.0146253	0.0194766	0.0822923	0.0167942	0.0176615	0.306388	0.0783312	0.0121005	0.144005	0.0193934	0.0344112	0.0253336	0.0100052	0.0242937	0.00454468	0.0122277
51	0.542603	0.453735	0.45936	0.458189	0.137873	0.105382	0.137243	0.13475	0.283892	0.0863038	0.169765	0.0818848	0.116754	0.162703	0.0896633	0.154783	0.113932	0.0932213	0.0868335	0.351946	0.0102876	0.108642	0.0308791	0.247223	0.250734	1.45669	0.190125	0.0363071	0.150179	0.147332	0.0353165	0.054783	0.484792	0.0140476	0.02194	0.0762375	0.0225606	0.0162588	0.255645	0.0677739	0.00763353	0.080095	0.0111086	0.0210747	0.0215273	0.00529073	0.0207725	0.00301984	0.0118907
52	0.496632	0.398502	0.431369	0.429782	0.124515	0.0864625	0.105262	0.130856	0.263929	0.0719366	0.153762	0.0647838	0.0929713	0.177964	0.0766115	0.128835	0.0941638	0.0785434	0.0675259	0.330378	0.00684125	0.108076	0.0255556	0.208646	0.210081	1.41104	0.212198	0.0313646	0.135849	0.145085	0.0361608	0.0499077	0.499015	0.0106929	0.0184636	0.0711837	0.0258544	0.0177245	0.218912	0.060651	0.00590528	0.0428762	0.00476838	0.0122244	0.0219699	0.00165252	0.0167076	0.000835695	0.0144322
53	0.454632	0.346628	0.397914	0.405601	0.115454	0.0711129	0.0800223	0.126651	0.240547	0.0603197	0.140962	0.0503032	0.0758379	0.202268	0.0646452	0.0949126	0.0803902	0.0686648	0.0538382	0.315327	0.00378339	0.105096	0.0127864	0.183973	0.159146	1.35419	0.222414	0.0294214	0.122737	0.150618	0.035347	0.0493808	0.4909	0.00748837	0.0187507	0.0648526	0.025734	0.019875	0.201992	0.0526542	0.00486747	0.030353	0.00920147	0.0166143	0.0276617	0.00031014	0.0120153	0	0.0191044
54	0.41619	0.294834	0.357285	0.383767	0.10705	0.0562518	0.0612285	0.113881	0.215759	0.0511513	0.126755	0.0389693	0.0626204	0.20639	0.0509172	0.0658635	0.0717066	0.0603261	0.0466307	0.304518	0.000791871	0.0993642	0.00172055	0.19184	0.116211	1.26456	0.226848	0.0277709	0.114099	0.160046	0.032859	0.0601756	0.46586	0.00649487	0.0299046	0.0575674	0.0259733	0.0206361	0.193873	0.0452499	0.00545664	0.0323805	0.0395188	0.0450771	0.0351205	0.00181675	0.00774811	0	0.0245167
55	0.381743	0.248598	0.312935	0.360789	0.097531	0.0404315	0.0453687	0.0952353	0.192158	0.0427521	0.111818	0.0309423	0.0492458	0.180162	0.0359514	0.0442458	0.0623355	0.0505409	0.0439938	0.292464	0.000617329	0.0939065	0.000285552	0.250665	0.0997369	1.15327	0.225827	0.0288088	0.115309	0.169495	0.0312378	0.0839179	0.435007	0.00742063	0.0465492	0.0528835	0.0269556	0.0196967	0.17858	0.0423468	0.00968838	0.0356651	0.105632	0.0961426	0.0424463	0.00469588	0.00483398	0	0.0288749
56	0.353262	0.21769	0.272048	0.33599	0.0864833	0.0252605	0.0303073	0.0779375	0.172623	0.032428	0.0982518	0.0250291	0.0367628	0.139469	0.0228979	0.0259631	0.0496622	0.0380861	0.04031	0.275304	0.00415333	0.0912661	0.00484028	0.340751	0.110614	1.05133	0.220098	0.0352574	0.128225	0.175562	0.0330136	0.113983	0.399786	0.0121027	0.0595528	0.0530165	0.026522	0.0172781	0.151087	0.0441247	0.0167304	0.03033	0.201919	0.147056	0.0503325	0.00694323	0.00345561	0	0.0308533
57	0.331652	0.204744	0.241465	0.312654	0.0741914	0.0140806	0.0182313	0.0659617	0.158992	0.0212201	0.0867028	0.0186463	0.0287929	0.104448	0.0141034	0.0118646	0.0377633	0.0252217	0.0318563	0.256018	0.00951479	0.0908473	0.00672469	0.405365	0.13175	0.969179	0.210756	0.0430598	0.147836	0.174186	0.0376751	0.141863	0.361759	0.0243979	0.0660537	0.0558156	0.0336307	0.0134883	0.119883	0.0463693	0.0226228	0.0199805	0.311769	0.178737	0.0534668	0.00718513	0.00280853	0	0.0305714
58	0.313479	0.199049	0.221113	0.292855	0.0623463	0.00846125	0.0120297	0.0597495	0.151556	0.0133054	0.0777131	0.0105158	0.0251597	0.0814741	0.00900595	0.00571338	0.0302365	0.0161238	0.0217038	0.240883	0.0140919	0.0904135	0.00442404	0.40544	0.145355	0.895071	0.198484	0.0512116	0.164834	0.164388	0.0421338	0.161894	0.329905	0.043379	0.0656387	0.057715	0.0656541	0.00950366	0.0962802	0.0466453	0.0250119	0.0160972	0.419818	0.203438	0.046477	0.00580714	0.00245356	0	0.0283747
59	0.292997	0.187231	0.204449	0.274571	0.0551314	0.00640356	0.0113602	0.0581733	0.149008	0.00977928	0.0718689	0.00258746	0.0225175	0.0677097	0.0057086	0.0060039	0.025204	0.0125414	0.0156712	0.232078	0.0158305	0.0868656	0.00285961	0.356324	0.144759	0.82515	0.185649	0.0774513	0.172934	0.151425	0.0437169	0.171313	0.309913	0.0632657	0.0562643	0.0579401	0.121953	0.00736476	0.0827382	0.0479844	0.0257461	0.0210728	0.512555	0.248323	0.0410488	0.00541766	0.00346015	0	0.0247782
60	0.268213	0.168045	0.187993	0.256075	0.0594399	0.00526625	0.0123721	0.0620817	0.148797	0.00819347	0.0680965	0	0.0198883	0.0635666	0.00375404	0.00780347	0.0205773	0.012871	0.0152099	0.227029	0.0139831	0.0783611	0.00406919	0.299675	0.13137	0.775252	0.175178	0.147443	0.173869	0.1416	0.0427682	0.172321	0.300579	0.0818791	0.0382061	0.0588647	0.174822	0.0078805	0.0730288	0.0535994	0.0273568	0.0268534	0.575291	0.314469	0.0514062	0.00840583	0.00657206	0	0.021272
61	0.242221	0.149628	0.174795	0.239145	0.0800961	0.00492607	0.0115855	0.0766172	0.148048	0.00699636	0.0644296	0	0.0194368	0.070606	0.00362974	0.00849477	0.0180276	0.0142394	0.0170315	0.222213	0.0108465	0.0694278	0.00588668	0.257943	0.110432	0.757066	0.168268	0.261943	0.173226	0.135723	0.0422796	0.172044	0.302166	0.102001	0.017933	0.0643305	0.198592	0.00956611	0.0625205	0.0612315	0.0287589	0.0272936	0.600535	0.368951	0.0668322	0.0129671	0.0100391	0	0.0190934
62	0.217654	0.134988	0.165727	0.224905	0.11218	0.00577381	0.00904173	0.103295	0.144182	0.00629506	0.0594195	0	0.021284	0.0808006	0.00359122	0.00742649	0.0174525	0.0143782	0.0168727	0.214937	0.00995977	0.0686799	0.00729405	0.228402	0.0887773	0.754843	0.165236	0.386025	0.172922	0.131132	0.0448274	0.175801	0.313713	0.123121	0.00278393	0.077781	0.195995	0.0102349	0.0528907	0.0663708	0.0288163	0.0226946	0.595039	0.377048	0.0853589	0.0145641	0.0122478	0.000172834	0.0177634
63	0.193741	0.119556	0.155463	0.210691	0.143157	0.00617935	0.0062191	0.130696	0.136313	0.00514439	0.0520194	0	0.0221952	0.0831946	0.000910263	0.00422518	0.0144957	0.0123291	0.0129559	0.204505	0.0118365	0.0779995	0.00815775	0.204516	0.0675004	0.735933	0.164498	0.478035	0.171226	0.126694	0.049844	0.182292	0.325192	0.140026	0	0.0979744	0.187066	0.00973798	0.0462782	0.0676124	0.0290718	0.0152324	0.568439	0.332997	0.163115	0.0125956	0.0152395	0.00138196	0.0164235
64	0.171264	0.102438	0.141775	0.194983	0.165105	0.00539401	0.00349426	0.142659	0.12807	0.00364413	0.0432108	0.00987415	0.0216574	0.0818069	0	0.000762944	0.00761214	0.0095023	0.00832307	0.193334	0.0145083	0.0900838	0.00695457	0.185248	0.042933	0.680752	0.16177	0.521534	0.168512	0.122249	0.0547233	0.187891	0.326836	0.151184	0	0.116995	0.184075	0.0101224	0.0407896	0.0654233	0.0301881	0.00785298	0.52016	0.260865	0.353765	0.0111764	0.0221781	0.00199283	0.0155787
65	0.155171	0.0900025	0.130027	0.181208	0.178584	0.00572641	0.00167796	0.134765	0.125958	0.00471297	0.0375019	0.0414503	0.02426	0.0894466	0	0.0009726	0.00183352	0.00896624	0.00857737	0.18386	0.0175857	0.0988608	0.00387154	0.167874	0.0170485	0.600142	0.155989	0.523825	0.169002	0.117225	0.058231	0.193722	0.321184	0.16087	0	0.126896	0.184921	0.012688	0.0337711	0.061507	0.0291321	0.0045496	0.448442	0.192168	0.600577	0.0118164	0.0326884	0.00178398	0.0157775
66	0.147534	0.0856193	0.123189	0.172357	0.183712	0.00833995	0.0028352	0.114845	0.130891	0.00870589	0.0384564	0.0771173	0.0310982	0.103806	0.00148772	0.00599505	0.0018109	0.0124491	0.0146951	0.174866	0.0223296	0.104563	0.00325408	0.144991	0	0.526545	0.152169	0.49444	0.176435	0.112496	0.0617691	0.209011	0.313021	0.172239	0	0.128016	0.182199	0.0165468	0.025556	0.0648469	0.0247673	0.00673141	0.366389	0.144049	0.774444	0.0114328	0.043229	0	0.0164372
67	0.142262	0.0830658	0.116103	0.16582	0.176605	0.0109532	0.00620149	0.0910901	0.134485	0.0109823	0.0426384	0.0918976	0.0351936	0.109534	0.00450213	0.0127751	0.00568175	0.0176059	0.0199294	0.164061	0.0295169	0.106271	0.00642772	0.112445	0	0.482656	0.15258	0.437553	0.189807	0.10945	0.0668979	0.247562	0.296887	0.184487	0	0.125688	0.171548	0.0203124	0.0183174	0.0902138	0.0216939	0.0106721	0.295258	0.116036	0.822552	0.0106205	0.0509355	0	0.0171343
68	0.132395	0.0747498	0.104583	0.157267	0.157352	0.0121959	0.00741258	0.0675572	0.128426	0.0088326	0.042763	0.0881341	0.0308177	0.102172	0.00417687	0.0177399	0.00834422	0.019427	0.0182009	0.152257	0.0393515	0.0992039	0.00901884	0.0758835	0	0.457994	0.151516	0.362046	0.20358	0.106237	0.0728745	0.312047	0.265861	0.195906	0.0231052	0.121243	0.156062	0.02242	0.013284	0.140094	0.0240589	0.0118063	0.242026	0.101038	0.802375	0.0168514	0.0557702	0	0.0178928
69	0.118443	0.0617851	0.0917279	0.145771	0.133696	0.0136788	0.00423652	0.0474881	0.114286	0.00611542	0.0368705	0.0931959	0.021468	0.0901917	0.00523138	0.0212265	0.00739642	0.0155262	0.0112918	0.141278	0.0505302	0.0838362	0.00897935	0.0461356	0	0.432431	0.144522	0.286107	0.211355	0.0998406	0.077436	0.378322	0.22478	0.204761	0.0546044	0.112486	0.14523	0.020697	0.0103149	0.193782	0.0290878	0.00967616	0.195035	0.0933037	0.777217	0.033238	0.0592843	0.00193447	0.0179056
70	0.104647	0.0508909	0.0810817	0.132738	0.113168	0.0157856	8.06713e-05	0.0333251	0.0998738	0.00638524	0.0297657	0.118518	0.0138381	0.0774502	0.0114872	0.0261376	0.0046655	0.00818533	0.00503605	0.130383	0.0584314	0.068796	0.0110192	0.0287235	0	0.418337	0.13589	0.228506	0.209207	0.0913186	0.0794932	0.410142	0.182549	0.208545	0.0852602	0.100575	0.146588	0.0152773	0.00929305	0.22657	0.0312197	0.00717091	0.143632	0.088803	0.758013	0.0505743	0.0616314	0.00789975	0.0165424
71	0.0925249	0.0448115	0.0719576	0.120205	0.0964272	0.0166955	0.000850921	0.024676	0.0901137	0.00856932	0.0258853	0.147233	0.0102886	0.0617142	0.0218027	0.0335184	0.00344926	0.00154665	0.00187445	0.119121	0.0603916	0.0601456	0.0174052	0.0210861	0	0.448273	0.131576	0.196649	0.197594	0.0839454	0.0804608	0.399697	0.140036	0.206301	0.113715	0.0896786	0.157789	0.0108286	0.0106285	0.235892	0.0295661	0.00730261	0.0929564	0.084911	0.740177	0.0588153	0.0634971	0.00864937	0.0151003
72	0.08261	0.0408823	0.0641386	0.11102	0.0805026	0.0163891	0.00874123	0.0192587	0.085486	0.0114373	0.0247875	0.163561	0.0113478	0.0455065	0.0345988	0.0402404	0.005119	0	0.00112738	0.11047	0.0638553	0.056039	0.0233306	0.0187241	0.00292991	0.521779	0.131226	0.184124	0.183548	0.0781824	0.0835402	0.386487	0.0962685	0.200962	0.145761	0.0826782	0.17009	0.011024	0.0140775	0.237031	0.0275249	0.0124994	0.0558482	0.0800053	0.726003	0.0617067	0.0742593	0.00882608	0.015083
73	0.0760269	0.0361843	0.0588891	0.105468	0.0646401	0.0160898	0.0181731	0.0150412	0.0839687	0.0147259	0.023317	0.169731	0.0181366	0.0343475	0.0493296	0.0416827	0.00794988	0.00133044	0.00254571	0.105534	0.0809374	0.0549208	0.0250627	0.0196034	0.0435054	0.598521	0.131881	0.178996	0.180362	0.0733495	0.0921507	0.42223	0.0570873	0.196944	0.184995	0.0812861	0.178616	0.0132482	0.0187597	0.238709	0.0268885	0.0243857	0.036994	0.0726077	0.710858	0.0715329	0.109545	0.01416	0.0156857
74	0.0706736	0.0298416	0.0541179	0.0987005	0.050434	0.0143942	0.0200613	0.0111827	0.0810074	0.0151727	0.0193374	0.170215	0.0278639	0.0286708	0.0613814	0.0362658	0.0094259	0.00669824	0.00537348	0.0987921	0.111551	0.0585398	0.0247326	0.0219293	0.0913107	0.646617	0.133979	0.176329	0.199133	0.0710506	0.107288	0.515214	0.0293252	0.195091	0.227738	0.086132	0.184363	0.0127424	0.0252408	0.237377	0.0263429	0.0401243	0.029628	0.06337	0.690794	0.0958315	0.171003	0.0226963	0.0148827
75	0.062463	0.0224951	0.0464056	0.0872604	0.0390116	0.00994523	0.0128846	0.00791412	0.0734587	0.010289	0.0136376	0.161994	0.0333002	0.0252827	0.0636992	0.0269551	0.00887062	0.0103658	0.00708759	0.0855378	0.139449	0.063545	0.0249473	0.0232896	0.115692	0.670171	0.139162	0.179869	0.237185	0.072623	0.124797	0.615512	0.0119514	0.190851	0.268035	0.0959167	0.187159	0.00960566	0.0344537	0.232326	0.0254294	0.0511802	0.0248657	0.0554621	0.675099	0.140071	0.237194	0.035669	0.011957
76	0.0523677	0.017026	0.0376539	0.075765	0.0311175	0.00637383	0.00534723	0.00591334	0.0652754	0.00546041	0.00967911	0.145364	0.0306724	0.0221642	0.0571698	0.0203442	0.00762176	0.0113038	0.00687846	0.0707083	0.148541	0.0611723	0.0255153	0.0231425	0.109796	0.688571	0.144978	0.190949	0.277507	0.0758182	0.136608	0.657856	0.00151505	0.179049	0.304153	0.108298	0.184207	0.0073637	0.0431882	0.231202	0.0256585	0.0516015	0.0202886	0.049539	0.66667	0.21314	0.285306	0.0735278	0.00803869
77	0.04551	0.0164379	0.0329844	0.0706	0.0279502	0.00812747	0.00489933	0.00521661	0.062363	0.00747669	0.00936868	0.129291	0.0241225	0.019024	0.0528008	0.0234361	0.00887469	0.012519	0.00748891	0.0624375	0.136995	0.049579	0.0260547	0.0218638	0.0924783	0.70812	0.145042	0.202736	0.301293	0.0765377	0.136918	0.616091	0	0.160865	0.336996	0.122185	0.176701	0.00727027	0.0455911	0.237924	0.0268861	0.0465765	0.0181768	0.0426523	0.648392	0.311395	0.312585	0.158789	0.00555386
78	0.0426293	0.019198	0.0327875	0.0695992	0.0292068	0.0134758	0.00939066	0.00471718	0.0625246	0.0130747	0.00996446	0.119888	0.0198525	0.0165622	0.0593827	0.0369605	0.0160453	0.0142175	0.0100921	0.0596822	0.113689	0.03724	0.0247255	0.0178828	0.0805493	0.714837	0.134871	0.208132	0.299525	0.0721935	0.126878	0.515188	0	0.1434	0.362292	0.13498	0.169971	0.00719041	0.0414715	0.244627	0.0270544	0.0454318	0.0178282	0.034791	0.607576	0.403408	0.3267	0.276645	0.00688756
79	0.0391759	0.0199858	0.0322142	0.0648734	0.0321573	0.0178059	0.0130945	0.003086	0.0591353	0.0143147	0.00854328	0.112608	0.0191719	0.0157668	0.0740182	0.0521824	0.0279441	0.0135476	0.0116387	0.0547453	0.0876413	0.0311312	0.0186179	0.0122688	0.0733475	0.689673	0.117286	0.206267	0.274408	0.0633032	0.112297	0.399612	0	0.13208	0.370061	0.142762	0.165012	0.00581226	0.0370843	0.239058	0.0265891	0.0491416	0.0152142	0.029875	0.552399	0.450363	0.327011	0.374327	0.0114386
80	0.0328672	0.0160632	0.0279634	0.0542829	0.0342077	0.0215969	0.0141499	0.000657361	0.0526669	0.0121985	0.00762546	0.0985044	0.0192182	0.0169264	0.0872389	0.0583177	0.0367665	0.0115489	0.0107919	0.0455133	0.0644517	0.0287444	0.00979686	0.015487	0.0653058	0.631933	0.100852	0.198364	0.234901	0.0536681	0.098104	0.299862	0	0.127136	0.357049	0.146182	0.157211	0.00503757	0.0358619	0.215834	0.0272401	0.0521718	0.00970233	0.0293067	0.489051	0.441572	0.308029	0.412567	0.0155594
81	0.0265956	0.00945246	0.0216788	0.0437862	0.0344449	0.0290935	0.013591	0	0.0490771	0.0143133	0.0106926	0.0747166	0.0182106	0.0203979	0.0921576	0.053248	0.0360536	0.0129775	0.0114705	0.0372709	0.0469512	0.0251413	0.00417517	0.0382622	0.0636516	0.56351	0.0916907	0.18533	0.191459	0.046844	0.0861037	0.225048	0	0.125853	0.333314	0.151057	0.144814	0.00738695	0.034036	0.179939	0.0271869	0.0540226	0.00489266	0.0291766	0.406749	0.397574	0.273163	0.400215	0.017153
82	0.0233377	0.00337398	0.0169598	0.0392891	0.0325136	0.0416199	0.0128433	0.000941028	0.0496404	0.0212917	0.0146078	0.0474106	0.0177424	0.0256304	0.0871898	0.043739	0.0293096	0.0179254	0.016349	0.0339495	0.0348852	0.0218579	0.00203935	0.0734558	0.087183	0.500977	0.0870167	0.16966	0.151462	0.0416689	0.0759588	0.17229	0.00856705	0.123034	0.310981	0.159462	0.131319	0.0115812	0.028383	0.141627	0.0277258	0.0589429	0.00212365	0.0257637	0.302726	0.342549	0.2337	0.367762	0.0184989
83	0.0220546	0	0.0147641	0.0400514	0.0289996	0.0566183	0.012917	0.00499665	0.0503989	0.0272137	0.0135343	0.0253867	0.0194203	0.0285056	0.0752782	0.0364711	0.0253467	0.0214781	0.0219469	0.0342431	0.0257666	0.0238637	0	0.0987884	0.139838	0.443215	0.0807282	0.152346	0.117492	0.0345727	0.0665619	0.135755	0.0207912	0.111812	0.290473	0.164417	0.11911	0.0131585	0.0217524	0.108794	0.0426937	0.0667506	3.25093e-05	0.0183545	0.20121	0.284921	0.196805	0.327089	0.0220625
84	0.0199202	0	0.0132656	0.0408806	0.0264079	0.0708397	0.0133317	0.0139574	0.0486436	0.029473	0.00825946	0.0131822	0.0216931	0.0244821	0.0623105	0.0323958	0.0276289	0.0215066	0.0242693	0.0343787	0.0178482	0.0300551	0	0.100649	0.190555	0.386939	0.071609	0.129114	0.0897413	0.0255802	0.0572385	0.110144	0.0272288	0.0904404	0.265669	0.157562	0.108233	0.0100425	0.0183695	0.0822797	0.082396	0.0720754	0	0.0100574	0.128102	0.221745	0.161004	0.271837	0.0258893
85	0.0177938	0.000619974	0.0109952	0.0383774	0.0266721	0.080427	0.0134289	0.0319149	0.0441584	0.030097	0.00456355	0.00914673	0.0220974	0.0158345	0.0522527	0.0291804	0.0324642	0.0208071	0.0238469	0.03206	0.0111486	0.0331203	0.00116733	0.0851957	0.203157	0.340079	0.0627053	0.0979593	0.068326	0.0187189	0.0486818	0.0919934	0.0278493	0.0658697	0.236571	0.141598	0.0996631	0.00524875	0.017621	0.0591294	0.127458	0.0711534	0.000596987	0.00574066	0.0826566	0.15287	0.123818	0.201291	0.0257617
86	0.0199042	0.00721489	0.00881728	0.0337786	0.0281653	0.0810851	0.0145681	0.0580159	0.0374026	0.0299289	0.00459661	0.00879085	0.0219773	0.00998825	0.0437218	0.0260807	0.0356538	0.0213651	0.022439	0.0286137	0.00653418	0.0298984	0.0122753	0.0659342	0.181194	0.305463	0.0547628	0.066436	0.0528373	0.0156047	0.0422259	0.0799825	0.0259062	0.0461773	0.206725	0.13065	0.0929224	0.00266973	0.0155288	0.038688	0.14123	0.0640075	0.000482323	0.00633507	0.0499903	0.0884521	0.0887766	0.128096	0.0199221
87	0.0263719	0.0181556	0.00901273	0.0298072	0.0275482	0.0711737	0.0183433	0.0842124	0.0299396	0.0291971	0.00604381	0.0092188	0.0239835	0.0103644	0.0339506	0.0244884	0.0351918	0.0221042	0.0203361	0.0275626	0.00542507	0.0246711	0.0238715	0.0489829	0.155964	0.271685	0.0464075	0.043967	0.0419501	0.0127305	0.0377023	0.0731287	0.0234449	0.0327202	0.172867	0.134289	0.0829643	0.0022026	0.0102102	0.0233224	0.113508	0.0535916	0	0.00653162	0.0261626	0.0421773	0.0619641	0.0682219	0.00999488
88	0.0301625	0.0290621	0.013996	0.0263289	0.0235884	0.0542604	0.0234484	0.102091	0.02373	0.0294479	0.007888	0.0120333	0.0270701	0.0140467	0.0240923	0.0245426	0.0322615	0.0222917	0.0187019	0.0291208	0.00866063	0.021316	0.0340985	0.0343834	0.135619	0.230743	0.0381275	0.0290144	0.0346789	0.0064841	0.0339528	0.0685643	0.0213633	0.0230136	0.128716	0.144904	0.0671119	0.00114856	0.00432384	0.0139468	0.071011	0.0445929	0	0.00277919	0.0145895	0.0176407	0.0446413	0.0305639	0
89	0.0254812	0.0338648	0.0236407	0.0213217	0.0177564	0.036805	0.0272533	0.109764	0.0187914	0.0296474	0.0104201	0.0195211	0.0284155	0.0169385	0.0170465	0.0241679	0.0295746	0.0229842	0.0192429	0.0288196	0.0133499	0.0180832	0.0475709	0.0203579	0.104976	0.189162	0.0307049	0.0143455	0.0305534	0	0.0310225	0.062802	0.0192833	0.0164924	0.0798748	0.147307	0.0512575	0	0.00154804	0.00915787	0.0412327	0.0393812	0	0	0.0111536	0.00675882	0.0335834	0.0128927	0
90	0.0153178	0.0315027	0.0320771	0.0151459	0.012365	0.0240274	0.0278533	0.111124	0.0139868	0.0259722	0.0126727	0.027254	0.0286831	0.01664	0.0138546	0.0228342	0.028011	0.0237948	0.020169	0.0239381	0.0139848	0.0133365	0.0725946	0.00700184	0.066348	0.15066	0.0218835	0.000101668	0.0282466	0	0.0297572	0.0559483	0.0161479	0.013483	0.0425926	0.139443	0.0415605	0	0.00233668	0.00791631	0.0276418	0.035242	0	0	0.00808191	0.00143463	0.0262329	0.00546423	0
91	0.00672347	0.0265697	0.0315376	0.0106387	0.0088703	0.0169352	0.0239381	0.110462	0.00958267	0.0185337	0.0142835	0.0266895	0.0298043	0.0131604	0.014283	0.0230324	0.0261403	0.022911	0.0180582	0.0172064	0.0091438	0.010017	0.115886	0	0.039743	0.101338	0.00967783	0	0.0261629	0.00510963	0.029614	0.0515592	0.0119797	0.0117192	0.0244486	0.132149	0.0351449	0.000254783	0.00466408	0.00921208	0.0222593	0.0298533	0	0.000445579	0.00439754	0	0.021159	0.000659186	0
92	0.00243209	0.0222989	0.0215752	0.00813437	0.00736861	0.0136915	0.0167446	0.107668	0.0071712	0.0130455	0.0181258	0.0171532	0.029642	0.00935523	0.017924	0.0255264	0.0239156	0.0209984	0.0134776	0.0117485	0.00364322	0.0112618	0.170415	0	0.0278215	0.0306258	0	0	0.0243689	0.0101035	0.0293875	0.0511466	0.00964244	0.00828037	0.0165346	0.132635	0.0268501	0.00278072	0.00690486	0.0101697	0.0211452	0.0263611	0	0	0.0027494	0.00052626	0.0161138	0	0
93	0.000499183	0.0173953	0.00945779	0.00462382	0.00643828	0.0130746	0.0108298	0.0982352	0.00735026	0.0133843	0.0250035	0.00777322	0.0249418	0.00762974	0.02252	0.0266432	0.0208298	0.0201067	0.00950823	0.00698527	0.00109499	0.0148919	0.210925	0	0.0204424	0	0	0	0.0245663	0.00983552	0.0297462	0.0526406	0.0138137	0.00397778	0.00922396	0.136758	0.0197314	0.00534815	0.00806194	0.00823519	0.0214846	0.0276078	0	0	0.00229895	0.000939886	0.00986945	0.000565438	0
94	0	0.0102951	0.000994787	0	0.00454976	0.0152516	0.00898921	0.0794179	0.0086982	0.0175403	0.0300385	0.00548976	0.0178455	0.00606739	0.0256501	0.023527	0.0145523	0.0185648	0.0065527	0.00174469	0	0.0166544	0.215435	0	0.0225546	0	0	0.00346246	0.0270365	0.00864703	0.0317688	0.0546034	0.0273135	0.0026124	0.0043892	0.13719	0.0186339	0.0106247	0.00717579	0.00411457	0.0200387	0.0298116	0	0	0.00114137	0	0.00369102	0.00397396	0
95	0	0.00279141	0	0	0.00187541	0.0207363	0.00970176	0.0552688	0.00969062	0.0212337	0.0285303	0.00933202	0.0142155	0.00174927	0.0281824	0.0190863	0.0127199	0.014348	0.00443175	0	0	0.0187243	0.188235	0	0.0439467	0	0.00309253	0.0271125	0.0289325	0.0103006	0.033863	0.0576092	0.0485411	0.00470582	0.00611963	0.129586	0.0198386	0.0192872	0.00547866	0.000427494	0.0171772	0.028126	0	0	0.000179204	0	0	0.00382235	0
96	0	0	0	0	5.52721e-05	0.0324243	0.0119241	0.0330542	0.010975	0.0222691	0.0217504	0.0164585	0.0168138	0	0.031851	0.0182377	0.0347957	0.0121596	0.00605995	0	0	0.0296369	0.151387	0.0173784	0.0719566	0	0.00700761	0.0550413	0.0270345	0.0116153	0.0337339	0.0607416	0.0706559	0.0059298	0.0101134	0.112753	0.0168354	0.026846	0.00587832	0	0.0161274	0.0241429	0.00247082	0	0.000490985	0	0	0.00144964	0
97	0	0	0.00107102	0.000907797	0.000161124	0.0553667	0.01657	0.0175465	0.0139909	0.0218927	0.0141433	0.0252616	0.0234474	0	0.0350792	0.0217407	0.0823461	0.0173275	0.0129162	0	0	0.051151	0.11999	0.0540619	0.0831915	0	0.00610219	0.0717715	0.0221189	0.00932143	0.0322162	0.0630069	0.0855226	0.00374538	0.00985722	0.0903399	0.0110791	0.0287855	0.00852877	0.00048054	0.0174662	0.0223008	0.00279846	0	0.000747533	0	0	0.00196046	0
98	0.00259159	0.00118009	0.0060741	0.00689042	0.00198599	0.0888666	0.0216561	0.0093786	0.0175625	0.0230258	0.00881259	0.032576	0.0303107	0.00140547	0.0359103	0.0263977	0.121971	0.0251378	0.0205925	0	0	0.0702284	0.0967886	0.0896298	0.0718601	0	0.00428969	0.0740891	0.0184621	0.00462944	0.0315722	0.065748	0.0884182	0.00162363	0.00540974	0.0702729	0.00820746	0.026175	0.0102217	0.00259612	0.0200496	0.022715	0	0.00491861	0	0	0	0.00461584	0
99	0.00842643	0.00604374	0.00894437	0.0125461	0.00502118	0.11955	0.0232393	0.00585987	0.0186026	0.0259027	0.00753569	0.0348816	0.0338718	0.0108563	0.0358842	0.0292485	0.121928	0.0270016	0.0240095	0.00098525	0	0.0713423	0.080567	0.105439	0.0478672	0	0.00399165	0.0714085	0.0181235	0	0.0313353	0.068849	0.0805792	0.00349411	0.000518009	0.0588729	0.00919831	0.0224283	0.00910533	0.00284473	0.0235136	0.0229859	0	0.00720441	0	0	0	0.00337415	0.0052974
100	0.0107301	0.0100383	0.00925723	0.0166231	0.008218	0.131286	0.0211628	0.00305646	0.0164477	0.0267205	0.00926389	0.0315823	0.0321058	0.0195368	0.035988	0.0297227	0.0916024	0.0237295	0.0228136	0.0042015	0	0.0547906	0.0689877	0.0969901	0.0197069	0	0.00351572	0.0694748	0.0185496	0	0.0297455	0.0675946	0.0667214	0.00786554	0	0.0546241	0.0124462	0.0176685	0.00631851	0.00133703	0.0260833	0.0227825	0	0.00547245	0	0	0	0	0.0189838
101	0.00970454	0.0123176	0.00780114	0.0183562	0.0095605	0.12013	0.0188618	0.000284491	0.0135328	0.0229954	0.00993429	0.0250398	0.0273709	0.023561	0.0343366	0.0295623	0.0620358	0.0219391	0.0194974	0.0053972	0	0.0357773	0.0578798	0.0744391	0	0	0.00204545	0.0646861	0.0179221	0	0.0277552	0.0606812	0.0507034	0.0109539	0	0.0508654	0.0182699	0.00957526	0.00360106	0.00109179	0.0246032	0.022716	0	0.0041263	0	0	0	0	0.0455876
102	0.00660261	0.0130295	0.00520515	0.0167628	0.00823849	0.0957052	0.0171456	0.00123703	0.0115314	0.0180567	0.00809282	0.0183877	0.0253756	0.0229405	0.0316118	0.0306722	0.0457995	0.0219346	0.0162793	0.00553423	0	0.0271351	0.0463207	0.0532452	0	0	0.00263642	0.0559368	0.0190523	0.0117157	0.0277344	0.0551252	0.0343828	0.0121059	0	0.0442854	0.0256544	0	0.00231669	0.00386255	0.019653	0.0211176	0	0.00305411	0	0.000767406	0	0	0.136257
103	0.00236857	0.0113163	0.00284749	0.0118262	0.00597495	0.0693014	0.0148029	0.00833369	0.00983301	0.0171137	0.00684917	0.0139127	0.0275063	0.0215329	0.0319874	0.0317096	0.0359708	0.0193243	0.0144064	0.00363868	0	0.0290982	0.038726	0.043592	0	0.00333078	0.0075846	0.0488941	0.0251648	0.0319656	0.0293915	0.0557844	0.0198622	0.0129415	0	0.0392024	0.0305202	0	0.00390733	0.00833019	0.0172691	0.0169969	0	0.000221252	0	0.00490916	0.0026157	0	0.332701
104	0	0.00641185	0.00181697	0.0076565	0.00433255	0.0454081	0.0128755	0.0188231	0.00799387	0.0207622	0.00713384	0.0110395	0.0284838	0.0221375	0.0343394	0.0290001	0.0289632	0.0147768	0.0133241	0	0	0.0348983	0.0380763	0.0430955	0	0.057594	0.0160386	0.048706	0.0355436	0.0467614	0.0304669	0.0577077	0.0102036	0.0139065	0	0.0412662	0.0310845	0	0.00777556	0.0132212	0.0214903	0.0129443	0	0	0	0.00723722	0.0047691	0.00104475	0.595089
105	0.00140455	0.00133502	0.00195425	0.0107394	0.00289519	0.0244766	0.0138029	0.0283405	0.00750883	0.0246422	0.00606934	0.00828509	0.025533	0.0231823	0.0314375	0.023048	0.0265816	0.0136983	0.0125684	0	0	0.0389204	0.0409808	0.0415038	0	0.093625	0.0261057	0.0547366	0.047949	0.0507432	0.030121	0.0557343	0.00621723	0.0142521	0	0.0485227	0.0301672	0	0.0112161	0.0185428	0.0274825	0.011185	0	0	0.000915199	0.00843245	0.00630982	0.00374573	0.822181
106	0.00638469	0.000511717	0.00270582	0.0196328	0.00165949	0.00921294	0.0172191	0.0346641	0.00986698	0.0249251	0.00409452	0.00607394	0.0226855	0.0226025	0.0208321	0.019189	0.0270004	0.0176947	0.0140911	0	0	0.0384836	0.0423206	0.0338157	0	0.0900387	0.0360115	0.0649882	0.0606333	0.0476803	0.0292843	0.0537039	0.00521806	0.0135932	0	0.0534888	0.0300487	0	0.0133155	0.0242038	0.0274864	0.0097269	0	0.00317551	0.00338552	0.0107613	0.00832723	0.00947181	0.951522
107	0.00863355	0.00286306	0.00377568	0.0231845	0.00166047	0.00465861	0.0189506	0.0368893	0.0145992	0.0220975	0.00498879	0.00498076	0.0230105	0.0206994	0.00855635	0.0197458	0.0264077	0.0215095	0.0177497	0.00479787	0	0.0340323	0.0414607	0.0251314	0	0.0669035	0.0423923	0.0758054	0.0701205	0.0424176	0.0291938	0.0570292	0.00493565	0.0128151	0	0.0535903	0.0316396	0	0.0165526	0.0289856	0.022554	0.00662617	0	0.00587295	0.00429171	0.0140114	0.010297	0.0156264	1.00272
108	0.00499283	0.00268243	0.00439908	0.0151859	0.00249525	0.0113933	0.0149447	0.034069	0.0195026	0.0187738	0.00846552	0.00233574	0.023124	0.0171274	0.000314905	0.0208899	0.0234928	0.0197491	0.0183377	0.0111874	0	0.0305323	0.0405367	0.0208329	0	0.0561595	0.0425217	0.0781937	0.0720228	0.0374366	0.0304116	0.0639111	0.00686351	0.0140575	0.00264537	0.053726	0.0359561	0.0108002	0.0219412	0.0321373	0.0215335	0.00475038	0	0.00679132	0.00486559	0.0166732	0.0117243	0.0195663	1.01957
109	0	0	0.00524716	0.00346989	0.00231927	0.0235946	0.00616216	0.0268542	0.0224176	0.0157404	0.0108535	0	0.0193954	0.0105486	0	0.0198048	0.0191777	0.0140558	0.0137862	0.0147728	0.000589112	0.0324151	0.0392986	0.020225	0	0.0557005	0.0367223	0.0649443	0.0663939	0.0352594	0.0321566	0.0691442	0.012102	0.0183521	0.00973762	0.0580974	0.0420125	0.0242168	0.0267047	0.0335629	0.0273396	0.0079656	0	0.00747687	0.00513083	0.018104	0.0129036	0.0210591	1.0146
110	0	0.00126397	0.00839675	0	0.0014409	0.036784	0	0.0191891	0.0217565	0.0127022	0.0116926	0	0.0128828	0.00438445	0	0.0180192	0.0141104	0.0103602	0.00965065	0.0193978	0.00156299	0.0364714	0.0373434	0.0185481	0	0.0460563	0.028784	0.0443573	0.0576498	0.0371439	0.0326932	0.0707617	0.0186153	0.0229028	0.0139911	0.0654905	0.0448478	0.0327866	0.0277202	0.0332942	0.0326417	0.0156534	0.00431883	0.00939051	0.00432509	0.0180528	0.0135346	0.0203628	0.974147
111	0	0.00809606	0.0133041	0	0.00287443	0.0516172	0	0.0166609	0.0181608	0.0108629	0.0132201	0	0.00792514	0.00469518	0	0.0164314	0.0123667	0.0114469	0.0106832	0.0245167	0.0019703	0.0355497	0.0367677	0.0144758	0	0.0294423	0.0234265	0.0331614	0.0494838	0.0385569	0.03193	0.0695563	0.0237904	0.0234144	0.0153082	0.074487	0.0418116	0.0384735	0.0260682	0.0315063	0.0329668	0.0242899	0.0086116	0.0123381	0.00460942	0.0164386	0.0126108	0.0169036	0.881166
112	0	0.0138188	0.016441	0.00329839	0.00789676	0.0666471	0.00158398	0.0208099	0.0146936	0.0114339	0.0159836	0	0.00640768	0.0112875	0	0.0138776	0.0204089	0.0146625	0.016859	0.0261597	0.00440207	0.0313971	0.0384998	0.0112368	0	0.0192609	0.0229995	0.0372673	0.0399267	0.0338581	0.0324677	0.0675484	0.0271316	0.0207672	0.0182929	0.0835411	0.0368405	0.044137	0.0251339	0.028553	0.0338857	0.030097	0.00954829	0.0137131	0.00761117	0.0140135	0.00984875	0.0107198	0.727529
113	0.00198376	0.0128128	0.0154054	0.00752174	0.014001	0.0723161	0.00323559	0.0257327	0.0136588	0.0122588	0.0183469	0	0.00840624	0.0155564	0.00231959	0.0108207	0.0382049	0.0172005	0.0273506	0.0231894	0.00824059	0.030061	0.0369288	0.0144844	0.00989013	0.0173513	0.0229136	0.0488862	0.028487	0.0246957	0.034392	0.0661167	0.0268536	0.0189729	0.0222429	0.0890759	0.0339029	0.0499996	0.0262313	0.0244567	0.040981	0.0314815	0.00791193	0.010624	0.0106455	0.0114205	0.00643344	0.00338701	0.525009
114	0.00562184	0.00731961	0.012201	0.0119624	0.016697	0.0630112	0.000981087	0.0239776	0.0130904	0.0112054	0.0182345	0	0.0102414	0.0132858	0.00968075	0.00927914	0.0560322	0.0178132	0.0402966	0.0191921	0.00979093	0.0307517	0.0282522	0.0243007	0.0269009	0.017152	0.0177291	0.0643192	0.019413	0.0192101	0.0348861	0.0659807	0.0217277	0.0188405	0.0213759	0.0870309	0.0305233	0.0525201	0.0268786	0.0187392	0.0490707	0.029374	0.0051017	0.00419106	0.00970929	0.00842706	0.00353562	0	0.316659
115	0.00827827	0.00230232	0.00999696	0.0149007	0.0140862	0.0460671	0	0.0161547	0.0102397	0.00949855	0.0144009	0.00239816	0.00993361	0.00927608	0.0150488	0.00913696	0.0634791	0.0161679	0.048217	0.0160713	0.00921357	0.0269649	0.0177795	0.03276	0.0376556	0.015686	0.0100518	0.0857962	0.0209471	0.0206567	0.0329843	0.0666823	0.0156078	0.0173121	0.0143142	0.0803255	0.0232626	0.0536719	0.0234854	0.0116579	0.0499378	0.0267334	0.00159331	0	0.00568206	0.00498636	0.00144939	0	0.152723
116	0.00931091	0.00119113	0.0110945	0.0158229	0.00859713	0.0335643	0	0.0104909	0.00740125	0.00880616	0.00940752	0.0061165	0.00861272	0.00890497	0.0162844	0.00939084	0.0596974	0.0134733	0.0463457	0.0150521	0.0094274	0.0197047	0.0122696	0.0326315	0.0452393	0.0125314	0.00628475	0.107888	0.0354447	0.023708	0.0313805	0.0680793	0.0133815	0.0136184	0.00680649	0.0748895	0.014855	0.0550953	0.015751	0.00494415	0.0425917	0.0235622	0	0	0.00155145	0.00183838	2.93273e-05	0	0.0545419
117	0.0087588	0.00433927	0.014631	0.0156799	0.00463143	0.0270485	0.00129134	0.0111045	0.00834778	0.00754478	0.00739375	0.0156362	0.00788422	0.0107616	0.0149844	0.0100346	0.0487656	0.0113842	0.0385224	0.0168143	0.0107431	0.0165173	0.00989904	0.0250667	0.0523475	0.00791575	0.00540751	0.117684	0.0555705	0.0219985	0.0312992	0.069119	0.0124844	0.00962129	0.00315557	0.0719654	0.0110493	0.053385	0.00762469	0.00120324	0.0330027	0.0180759	0	0	0	0	0	0	0.00645178
118	0.00651038	0.00784433	0.0158186	0.0138641	0.00447237	0.0187777	0.0047866	0.0126868	0.011148	0.00431486	0.00772763	0.034137	0.0077839	0.0111228	0.0130907	0.0103018	0.03233	0.0092134	0.0287538	0.0175623	0.0101362	0.0197246	0.00525159	0.0151498	0.0545955	0.00324697	0.00287905	0.111367	0.0701254	0.0150738	0.0310339	0.0679583	0.00736985	0.00577536	0.00176572	0.0697605	0.013323	0.045303	0.00343974	0.00207255	0.0257984	0.0129742	0	0	0	0	0	0	0
119	0.00364742	0.00721451	0.0112415	0.0104077	0.00704174	0.00594182	0.0119574	0.00953861	0.0118893	0.0016361	0.00642553	0.0525594	0.0117893	0.00949063	0.0118698	0.00918548	0.0130457	0.00685828	0.016606	0.0119553	0.00686751	0.0231437	0	0.00677853	0.0483724	0.000312454	0.000234158	0.0929837	0.0730856	0.00590718	0.0295604	0.0635872	0	0.00145369	0	0.0679251	0.0185033	0.0345806	0.00356127	0.00629327	0.0220457	0.0133915	0	0	0	0	0.000694757	0	0
120	0.0038303	0.00432097	0.00531899	0.0103994	0.0100435	0	0.0236802	0.00486757	0.0135643	0.00288726	0.00454046	0.0605208	0.028515	0.00692369	0.0149067	0.00925329	0	0.00937993	0.00576012	0.00224399	0.00398966	0.0188643	0	0.00511837	0.0370703	0.0051732	0.000837296	0.0584703	0.0661701	0	0.0270468	0.0573231	0	0	0	0.0663024	0.0237875	0.0278651	0.00503534	0.009717	0.0217933	0.0181197	0	0.00429864	0.00248603	0	0.00227647	0	0
121	0.00642024	0.000633293	0	0.0133808	0.0128113	0	0.0378785	0.000628274	0.0165732	0.00713322	0.0025933	0.0603256	0.0543258	0.00430353	0.0208464	0.0104213	0	0.0157511	0	0	0.00248118	0.00938886	0	0.00748518	0.0249086	0.0136422	0.00517398	0.0149161	0.0551923	0	0.024632	0.0505993	0	0	0	0.0653077	0.0285503	0.0252052	0.0062422	0.0118103	0.0232345	0.0247256	0.000412292	0.0105582	0.0130531	0	0.00413339	0	0
[truncated: 98 more columns]

## Sheet: c
			Norm. Event amplitude			Norm. Event frequency (min-1)
			naive			naive
			5-HT	5-HT + MDL		5-HT	5-HT + MDL
			4.88192	2.27804		2.07992	2.07992
			4.66331	2.23995		2.07992	2.07992
			4.46463	2.17081		2.07992	2.07992		Paired t-test
			4.18813	1.80475		2.07992	2.07992		amplitude
			1.66558	2.02257		4.15984	2.07992		5-HT vs 5-HT+ MDL	P <0,001
			1.31253	1.50437		4.15984	4.15984
			2.91576	2.74438		2.07992	2.07992		frequency
			1.19646	2.10633		6.23975	2.07992		5-HT vs 5-HT+ MDL	P = 0,032
			2.54801	1.46367		2.07992	4.15984
			1.64618	2.0345		2.07992	2.07992		2 naive mice, n=70 ROIs
			2.77052	1.99305		2.07992	2.07992
			1.53197	2.44884		4.15984	2.07992
			2.34552	2.5513		2.07992	2.07992
			1.2852	2.13531		4.15984	2.07992
			1.00199	1.61824		4.15984	2.07992
			1.68345	1.84419		2.07992	2.07992
			2.33961	1.60753		2.07992	4.15984
			1.98892	2.47864		2.07992	2.07992
			1.64691	2.05255		2.07992	2.07992
			3.3558	2.75959		2.07992	2.07992
			0.846553	0.434275		4.15984	4.15984
			0.913565	0.674321		4.15984	6.23975
			0.871925	2.87501		2.07992	2.07992
			2.86633	0.63537		4.15984	2.07992
			1.30046	0.68423		8.31967	4.15984
			7.20537	NaN		4.15984	0
			1.4834	NaN		2.07992	0
			2.3932	0.338571		4.15984	2.07992
			1.51987	0.431282		6.23975	2.07992
			1.15064	0.50986		4.15984	2.07992
			0.895332	0.573352		2.07992	2.07992
			4.30185	0.667247		2.07992	4.15984
			2.87311	NaN		6.23975	0
			1.36372	0.571957		2.07992	4.15984
			1.42592	0.706028		4.15984	4.15984
			0.956138	NaN		4.15984	0
			1.01556	1.02905		6.23975	2.07992
			NaN	NaN		0	0
			3.35742	0.740426		2.07992	6.23975
			1.22346	0.584714		4.15984	2.07992
			0.886488	0.854897		4.15984	4.15984
			0.999249	0.44233		4.15984	2.07992
			2.38782	0.829752		4.15984	4.15984
			2.46559	0.86054		2.07992	4.15984
			5.37883	0.640548		2.07992	2.07992
			2.94501	0.615509		2.07992	4.15984
			1.24609	0.686805		4.15984	4.15984
			2.69786	0.849259		2.07992	4.15984
			NaN	0.383141		0	2.07992
			0.752173	0.473409		6.23975	4.15984
			0.882754	NaN		2.07992	0
			0.712373	0.977515		4.15984	2.07992
			1.41425	0.625594		4.15984	6.23975
			0.870319	NaN		2.07992	0
			1.169	1.32976		4.15984	2.07992
			1.02428	0.983651		2.07992	2.07992
			0.396783	0.412669		2.07992	2.07992
			1.22375	0.582128		4.15984	4.15984
			1.51694	0.760918		2.07992	2.07992
			NaN	0.669379		0	8.31967
			1.53274	0.748931		4.15984	2.07992
			3.15324	0.926092		4.15984	4.15984
			2.772	0.576624		4.15984	2.07992
			2.29188	0.955776		6.23975	4.15984
			1.86641	0.688398		4.15984	4.15984
			1.18359	0.643038		4.15984	6.23975
			1.14325	0.800573		4.15984	4.15984
			1.91334	0.576724		2.07992	4.15984
			0.657823	0.565841		6.23975	4.15984
			1.51058	0.923713		4.15984	4.15984
		promedio	2.00583	1.16981	promedio	3.35758	2.88217
		std	1.30375	0.741597	std	1.63401	1.67194
		n	67	63	n	70	70
		sem	0.159278	0.0934324	sem	0.195301	0.199835

## Sheet: d
			Norm. Event amplitude			Norm. Event frequency (min-1)
			Cort			Cort
			5-HT	5-HT + MDL		5-HT	5-HT + MDL
			1.60923	0.716454		2.33535	1.16767
			2.13147	1.03533		2.33535	1.16767		Paired t-test
			2.48044	0.628859		2.33535	1.16767		amplitude
			2.00673	1.61601		2.33535	2.33535		5-HT vs 5-HT+ MDL	P = <0,001
			2.41081	1.37779		2.33535	1.16767
			1.80019	1.24684		2.33535	1.16767		frequency
			1.70893	1.67349		2.33535	2.33535		5-HT vs 5-HT+ MDL	P = 0,007
			1.7694	NaN		3.50302	0
			1.6673	1.54543		2.33535	2.33535		3 Cort mice, n=70 ROIs
			3.41652	1.72722		1.16767	2.33535
			2.69818	1.12806		2.33535	1.16767
			2.0342	0.472247		2.33535	1.16767
			0.82125	0.628859		1.16767	1.16767
			1.7389	0.539339		2.33535	1.16767
			1.03447	1.37779		1.16767	1.16767
			1.46771	0.776735		3.50302	2.33535
			1.40075	0.830812		2.33535	1.16767
			0.826905	0.666349		1.16767	1.16767
			5.51113	0.491038		1.16767	1.16767
			4.5368	0.396532		1.16767	1.16767
			0.595588	2.19486		3.50302	2.33535
			1.33806	0.387953		2.33535	2.33535
			0.946036	0.333518		3.50302	1.16767
			0.67275	0.401192		1.16767	1.16767
			1.3153	1.21306		3.50302	2.33535
			0.896592	0.56157		3.50302	1.16767
			2.26219	NaN		1.16767	0
			1.84311	NaN		1.16767	0
			0.639189	0.893208		1.16767	1.16767
			1.90528	NaN		1.16767	0
			0.870486	0.673787		2.33535	1.16767
			0.384436	0.606338		2.33535	2.33535
			0.751296	0.37002		2.33535	1.16767
			1.92789	1.04311		2.33535	2.33535
			0.922749	1.25508		1.16767	2.33535
			2.59048	0.569307		1.16767	2.33535
			1.03879	1.77731		1.16767	1.16767
			2.5925	NaN		1.16767	0
			0.534875	0.396442		3.50302	2.33535
			0.808634	NaN		2.33535	0
			NaN	0.628009		0	2.33535
			0.895675	0.544861		2.33535	3.50302
			9.04596	0.541099		3.50302	1.16767
			2.37235	0.415871		2.33535	2.33535
			3.54933	NaN		3.50302	0
			0.663342	0.764516		1.16767	1.16767
			0.838853	0.599014		1.16767	2.33535
			0.987116	0.491605		2.33535	2.33535
			2.44889	0.343103		1.16767	2.33535
			1.23038	0.510659		2.33535	3.50302
			1.74759	NaN		1.16767	0
			0.899002	0.718715		3.50302	3.50302
			0.791104	0.366581		1.16767	2.33535
			4.30753	0.651838		1.16767	3.50302
			2.36085	2.26773		2.33535	1.16767
			5.93609	0.704853		1.16767	1.16767
			1.6761	0.839502		1.16767	2.33535
			0.956868	0.347477		3.50302	2.33535
			1.98044	0.579719		1.16767	2.33535
			1.1069	0.555866		3.50302	2.33535
			1.08685	0.611174		1.16767	2.33535
			0.969945	0.580743		3.50302	1.16767
			9.63953	0.405696		1.16767	3.50302
			7.70159	0.915181		1.16767	2.33535
			1.12409	0.711425		2.33535	2.33535
			0.701128	0.499308		1.16767	2.33535
			0.965909	0.41147		1.16767	2.33535
			1.06697	0.327798		2.33535	1.16767
			0.628226	0.396352		3.50302	2.33535
			2.22423	1.13459		2.33535	1.16767
		promedio	1.99725	0.797044	promedio	2.05177	1.68479
		std	1.84062	0.465688	std	0.920409	0.924693
		n	69	62	n	70	70
		sem	0.221584	0.0591424	sem	0.11001	0.110522

## Sheet: e
5-HT-evoked Ca2+ activity
Heatmap_amplitude_individual_ROIs_Ip3r2-/-				n=70 ROIs, n=2 mice
Time (s)/ROIs	ROI 1	ROI 2	ROI 3	ROI 4	ROI 5	ROI 6	ROI 7	ROI 8	ROI 9	ROI 10	ROI 11	ROI 12	ROI 13	ROI 14	ROI 15	ROI 16	ROI 17	ROI 18	ROI 19	ROI 20	ROI 21	ROI 22	ROI 23	ROI 24	ROI 25	ROI 26	ROI 27	ROI 28	ROI 29	ROI 30	ROI 31	ROI 32	ROI 33	ROI 34	ROI 35	ROI 36	ROI 37	ROI 38	ROI 39	ROI 40	ROI 41	ROI 42	ROI 43	ROI 44	ROI 45	ROI 46	ROI 47	ROI 48	ROI 49
1	0	0.00378483	0	0	0.00293076	2.25406e-06	0.00100714	0.0025197	0.00087533	0.000369319	0	0.000332783	0	0	0.00131573	0	3.88828e-06	0	0	0.00454052	0.0164794	0.00776769	0.00721822	0.01084	0.00806325	0.0282648	0.0103667	0.00736241	0	0	5.07689e-05	0	0	0.00487084	0.00500349	0.00262653	0	0.00642317	0.000550869	0.00220288	0	0.000249042	0	0.000236375	0.0217496	0.0125561	0.0116373	0.0274974	0.0126789
2	0	0.00191581	0	0	0.00655004	0.000461757	0.0046185	0	0.00605281	0.00195233	0.000620601	0.00597518	0.0032053	0	0.00742121	0	0.003324	0	0	0.00271308	0.0219871	0.00622871	0.00548899	0.0188758	0.00585393	0.028678	0.0115779	0.0135563	0	0.00286017	0.00377626	0.00154014	0.00316522	0.00745759	0.00756689	0.00264527	0.00313283	0.0116785	0.00384444	0.0033779	0	0.00306623	0	0.0108792	0.0114785	0.00788074	0.00765492	0.025248	0.00996481
3	0	0.00089373	0	0.000281013	0.00871183	0.000487022	0.00701882	0	0.0106585	0.00685138	0.00326453	0.0113519	0.00755685	0.00222314	0.00845054	0.000159265	0.0049874	0.000459611	0.00205815	0.00151796	0.0250972	0.00702079	0.00472693	0.0235821	0.00440584	0.0262792	0.0112119	0.0164692	9.6929e-05	0.0067139	0.00717302	0.00701094	0.00861399	0.00810587	0.00911683	0.00220621	0.00489574	0.0148207	0.00562652	0.00407591	0	0.00610686	0.00320572	0.0182117	0.00432538	0.004818	0.00409088	0.0234891	0.0058986
4	0	0.000535783	0	0.00294336	0.00846117	0	0.00748621	0	0.0137067	0.0144121	0.00668523	0.0175922	0.00739068	0.00710534	0.00720347	0.00232465	0.00611308	0.00289541	0.00324498	0.000723804	0.025867	0.0090603	0.00597279	0.0235454	0.00272889	0.0187576	0.00864698	0.0161009	0.00430452	0.0102837	0.0101062	0.0115923	0.012506	0.00647996	0.00856575	0.00158447	0.00432007	0.0135887	0.00567682	0.00411349	0.00108684	0.00785497	0.00495419	0.021204	0.00108457	0.00282291	0.00100124	0.0207726	0.000273775
5	0.00274688	0.000753462	0.00196275	0.00462462	0.00617729	0	0.00628322	0.00182366	0.0145642	0.0195628	0.00708327	0.0223428	0.00360172	0.00904938	0.00868181	0.00545239	0.00820327	0.00579036	0.00433377	0.00029909	0.0263625	0.00988979	0.00975781	0.0199208	0.00153354	0.00931607	0.00648886	0.0144432	0.00718013	0.0123807	0.011232	0.0145574	0.0135863	0.00370766	0.0059953	0.000976372	0.00202878	0.0083306	0.00473979	0.00385232	0.00363508	0.00681536	0.00510794	0.0196159	0.00212775	0.00177998	0	0.0175091	0
6	0.00347877	0.0015308	0.00308631	0.00450458	0.00561142	0	0.00576619	0.00393315	0.0155708	0.0194813	0.00492616	0.0230635	0.00209173	0.00767017	0.01383	0.00715787	0.00914863	0.00791228	0.00477208	0.000543429	0.0300745	0.00890179	0.0133065	0.0165727	0.00218023	0.00358791	0.007499	0.0140157	0.00833429	0.0129932	0.0113042	0.0163662	0.0140407	0.00179452	0.00349278	0.000663129	0.00081137	0.00429631	0.00416452	0.00343916	0.00671008	0.00496495	0.00523327	0.0175488	0.00225111	0.000706995	0.000366055	0.0141741	0
7	0.00225002	0.00222174	0.00185478	0.00324201	0.00928696	0.000820198	0.0063883	0.00450265	0.0178983	0.0181565	0.00240847	0.0202789	0.00577222	0.00675427	0.0167021	0.00542853	0.00742164	0.00874191	0.00357449	0.00247591	0.036139	0.00927977	0.0137846	0.0136473	0.00501921	0.00313165	0.00962197	0.0134853	0.00781435	0.0117386	0.0110849	0.0162671	0.0144738	0.00086592	0.00245685	0.000223326	0.00172607	0.00393938	0.00346471	0.00254447	0.00972023	0.0058707	0.00505272	0.0168222	0.00101898	0.00115483	0.00264472	0.0127778	0
8	0.00176953	0.00169901	0	0.00202121	0.0159288	0.00250036	0.00664817	0.0034919	0.0202866	0.0197571	0.00263524	0.0187637	0.0114616	0.0081492	0.0161438	0.00212234	0.00655402	0.0101353	0.00224178	0.00533546	0.0396283	0.011911	0.0112919	0.00985122	0.00721164	0.0045032	0.00828676	0.0117244	0.00688057	0.0090899	0.0107993	0.0145708	0.0132466	0.000291754	0.00219665	0	0.00367764	0.00403741	0.00207785	0.000963145	0.0124782	0.00951361	0.00441873	0.0174176	0.00110569	0.00290955	0.00588898	0.0136594	0.00251079
9	0.00312423	0.000593827	0	0.00217192	0.0218875	0.00353477	0.00599005	0.00275238	0.021479	0.02261	0.00533528	0.0202386	0.0133685	0.00937145	0.0165871	0.000257545	0.0086423	0.0121836	0.00221326	0.00668337	0.0358968	0.0134953	0.00891392	0.00659317	0.0066336	0.00508835	0.00389118	0.00984385	0.00623537	0.0065941	0.00993236	0.0128648	0.0101205	0	0.00128687	0	0.00506457	0.00153193	0.000683301	0	0.0155937	0.0122231	0.00394657	0.0179063	0.00283069	0.00307849	0.00803039	0.015065	0.00350443
10	0.00477902	0.000606825	0.00195224	0.00435226	0.0253844	0.00341546	0.00533	0.00390972	0.0215295	0.0227961	0.00666105	0.021072	0.00956642	0.00793836	0.018602	0.000241376	0.0100386	0.0118373	0.00239639	0.00549168	0.0253537	0.0109781	0.00849535	0.00544127	0.00416136	0.00509388	0.00116425	0.00800729	0.00547438	0.0051708	0.00801804	0.0122161	0.00736134	0	0	0.000571057	0.00503264	0	0.000110858	0	0.0188608	0.011865	0.0035792	0.0163416	0.00367874	0.00102924	0.00765635	0.0144244	0.00341642
11	0.00511757	0.00164465	0.00444622	0.00725555	0.0285671	0.00261279	0.00484747	0.00463379	0.0203892	0.0201973	0.00529917	0.0193666	0.00421559	0.00451564	0.0186795	0.000750463	0.00772545	0.00801965	0.00227782	0.00301603	0.0130977	0.00483524	0.00776147	0.00410705	0.000798356	0.00384119	0.00111239	0.0044309	0.00502655	0.00421859	0.00575249	0.0126553	0.00631066	0	0	0.00423522	0.00393718	0	0.000320676	0.000520358	0.0214836	0.010047	0.00318878	0.0137572	0.00332181	0	0.00557108	0.0103523	0.00389102
12	0.00401577	0.0024438	0.00524044	0.00895322	0.0339229	0.0025017	0.00396149	0.00350666	0.0176133	0.0181581	0.00399136	0.017615	0.00252043	0.00144687	0.0156281	0.00118361	0.00449004	0.00376304	0.0031599	0.000870091	0.00356056	0	0.00381089	0.000334461	0	0.00132455	0.000271946	0	0.00586648	0.00323605	0.00469869	0.0136988	0.00623225	0.000524657	0	0.00903151	0.00319116	0	0.000963568	0.00220272	0.0229468	0.00907894	0.00380657	0.014308	0.00495244	0.0021577	0.00448408	0.00518139	0.00656299
13	0.00231391	0.00295656	0.00474986	0.00932564	0.0392797	0.00397022	0.00333889	0.0024544	0.0135104	0.0191779	0.00426007	0.0171724	0.0046864	0.000224596	0.0116759	0.00112232	0.00342522	0.00187453	0.00487092	0	0	0	0	0	0	0	0	0	0.00718895	0.00286293	0.00538922	0.0145993	0.00677641	0.000896435	0.000300513	0.0126493	0.00378382	0.00377102	0.0017834	0.00300666	0.0220398	0.00867147	0.00629133	0.0191407	0.00797884	0.00562627	0.00467644	0.00109824	0.0102935
14	0.00118704	0.00328652	0.00422504	0.00917621	0.0394478	0.00663725	0.00440546	0.00310589	0.0100576	0.0228247	0.00515555	0.0166916	0.00632269	0.00150836	0.00943967	0.000788251	0.00352291	0.00207013	0.0055613	0.000429118	0	0	0	0	0.0048782	0.00125664	0	0	0.00718631	0.00350324	0.00643832	0.0147468	0.00817979	0.00108244	0.00251375	0.0132561	0.00510806	0.00690962	0.00239252	0.00337338	0.0183741	0.00830029	0.0080017	0.025257	0.00859965	0.00724161	0.00438857	0	0.0118799
15	0.00150993	0.00255418	0.00351729	0.00833913	0.0332586	0.00927723	0.00677212	0.00369794	0.00972805	0.0258443	0.0073134	0.0152615	0.00467831	0.00485551	0.00804316	0.00133347	0.00305705	0.00293664	0.00473478	0.00254536	0	0.00457678	0	0	0.0111575	0.00590844	0.00156147	0.00203549	0.00597483	0.00421719	0.00616066	0.0144251	0.00914573	0.00133962	0.00495766	0.0115918	0.0055657	0.00776415	0.00252442	0.0034412	0.0138711	0.00875112	0.00681289	0.031	0.00535232	0.00604876	0.00214686	0	0.00888421
16	0.00291214	0.000985965	0.00233422	0.00663602	0.0255574	0.0106336	0.00835222	0.00254555	0.0126875	0.024413	0.0122246	0.0134011	0.00180931	0.00883085	0.00447144	0.00325518	0.00289957	0.00386793	0.00396323	0.00498806	0.00671183	0.00729051	0.00416356	0.0041819	0.0118349	0.00965738	0.00680054	0.00947381	0.00507253	0.00418558	0.00464982	0.0143609	0.00777553	0.00178423	0.00781777	0.00972289	0.00426172	0.00726933	0.0022679	0.00280292	0.0109201	0.010409	0.00486838	0.0366452	0.00316332	0.00466376	0.00109451	0	0.00419138
17	0.00408594	0.000466919	0.00189376	0.00468391	0.0204469	0.00958231	0.00765944	0.00216774	0.0152304	0.018513	0.0180665	0.0118018	0.000476049	0.0117171	0	0.00534406	0.00418233	0.00482516	0.00455415	0.00649801	0.00978827	0.0068018	0.00644603	0.00769971	0.00758602	0.00907242	0.00831826	0.0134318	0.00463957	0.0038065	0.00357335	0.014689	0.00483432	0.00195558	0.00979095	0.00907849	0.00193057	0.0071816	0.00169761	0.00140153	0.00868439	0.0109185	0.00531487	0.0391538	0.00564303	0.00619447	0.00474954	0.00336439	0.00254343
18	0.00412059	0.00153614	0.0035997	0.00293348	0.0178363	0.00624481	0.00510813	0.00370942	0.0136728	0.0129002	0.0209917	0.0115721	0.000661692	0.0130774	0	0.00622253	0.00577442	0.00563611	0.00620052	0.00636303	0.00892023	0.0050559	0.00668022	0.00980282	0.00373506	0.00486512	0.00710034	0.0141371	0.00368852	0.00350375	0.00407586	0.0150218	0.00362204	0.00154255	0.00983125	0.00923699	0.000640555	0.00735012	0.00129218	0.000430065	0.00539215	0.00887043	0.00779016	0.0349656	0.0101352	0.0111341	0.0112889	0.0100053	0.00499997
19	0.00336413	0.00267515	0.00613321	0.00183617	0.0161497	0.00297377	0.00235799	0.00648183	0.0092284	0.0115759	0.0196033	0.0131559	0.00162074	0.0138393	0.000992933	0.00554937	0.00590368	0.00592828	0.00737204	0.0044838	0.00994672	0.00334698	0.00667509	0.0114375	0.00285999	0.00112863	0.00753493	0.0149001	0.0021178	0.00312197	0.00560521	0.0152043	0.00576225	0.000897173	0.0096292	0.00920246	0.0018646	0.00709673	0.00237731	0.00048876	0.00248463	0.00684311	0.00905794	0.027083	0.0120859	0.0162743	0.0154973	0.0130931	0.00887737
20	0.00251333	0.00300692	0.00717307	0.00229549	0.0143981	0.002288	0.000705651	0.00933734	0.00582155	0.0127954	0.0152348	0.0146782	0.00224527	0.0146041	0.00812931	0.00364513	0.00432251	0.00549895	0.00753585	0.00243281	0.0139852	0.00243393	0.00592442	0.0129	0.00372812	0.000613466	0.0109479	0.0172093	0.000535393	0.00253909	0.00665857	0.0149697	0.00881088	0.000705703	0.0112782	0.00928066	0.00462124	0.00764664	0.00522338	0.000790911	0.00292711	0.00754711	0.00801727	0.0211719	0.0111884	0.0186203	0.0162166	0.0128815	0.011859
21	0.00187838	0.00328008	0.00620407	0.00412487	0.0113592	0.00406868	0	0.0108278	0.00423615	0.0126847	0.0105666	0.0136962	0.00394722	0.0145076	0.0100088	0.00137872	0.0025538	0.00442063	0.00765778	0.00277705	0.0159705	0.0040819	0.00444662	0.0143132	0.00548097	0.00253323	0.0147581	0.020532	0	0.001834	0.00629893	0.0136929	0.00920828	0.00127635	0.0136359	0.0105747	0.00667378	0.00945441	0.00737721	0.000986101	0.00677643	0.00899688	0.00588873	0.0168886	0.0105026	0.0194116	0.0168663	0.0127382	0.0140895
22	0.00148736	0.00388297	0.00444084	0.005699	0.00748554	0.00666434	0	0.00939715	0.00235012	0.0104416	0.00883792	0.010286	0.00523936	0.0121772	0.0063245	1.23654e-05	0.00193632	0.00281496	0.00769184	0.00583188	0.0139599	0.00874703	0.0053023	0.0169272	0.00864713	0.00581479	0.0165623	0.0244568	0	0.00117554	0.00502322	0.0114295	0.00704086	0.00227707	0.0141462	0.0127734	0.00714792	0.00970832	0.00643793	0.00180608	0.0108903	0.00768662	0.00416268	0.010684	0.0117168	0.0211153	0.0192484	0.0137155	0.0165857
23	0.00192706	0.00431804	0.00320031	0.00596243	0.00619555	0.00986004	0	0.00597801	0	0.00748749	0.0103573	0.00615065	0.00526071	0.00807355	0.00401956	6.2337e-05	0.00210595	0.00112402	0.00634036	0.00898989	0.011512	0.0132702	0.00986275	0.0219646	0.0123917	0.0104398	0.016011	0.0276187	0	0.00117268	0.00410073	0.00955031	0.00561305	0.00321387	0.0130263	0.0145178	0.00646732	0.00655321	0.00389593	0.00372651	0.0120572	0.00421761	0.00335942	0.00400898	0.0139112	0.0229124	0.0219299	0.0141835	0.0193068
24	0.00362413	0.00453805	0.00307889	0.00507329	0.0083205	0.0139556	0	0.00371532	0	0.00422814	0.010722	0.00250451	0.00356963	0.0051817	0.0084024	0.000706754	0.00200704	0.000196612	0.00434596	0.0102197	0.0107915	0.0142916	0.0136666	0.0281397	0.0141347	0.0147204	0.0142068	0.0272652	0	0.00212233	0.00411017	0.00912444	0.00625457	0.00382306	0.0126469	0.0158262	0.00490848	0.00285437	0.00308377	0.00655891	0.00989853	0.00231205	0.0033593	0.00150637	0.0162564	0.0232875	0.0239997	0.0130923	0.0212702
25	0.00586631	0.00468336	0.00383271	0.00372465	0.00900466	0.0167534	0.000526523	0.00350844	0	0.00128506	0.0069956	0.000310543	0.00270011	0.00592061	0.0176714	0.00101234	0.00201083	0.000448867	0.00420523	0.00963092	0.0102869	0.0128934	0.011811	0.0324706	0.012201	0.0153855	0.0127623	0.0233449	0.000328963	0.00277623	0.00465058	0.00958396	0.00701665	0.0038951	0.0139877	0.0178452	0.00282014	0.00230716	0.00425712	0.00971634	0.00752512	0.00346295	0.00406385	0.00378975	0.0197028	0.024414	0.0266176	0.011261	0.0217976
26	0.00665968	0.00432293	0.00419475	0.00216714	0.00471743	0.0150503	0.00143358	0.00351789	0.000275799	0.000102826	0.00270191	0.000194761	0.00412578	0.00877302	0.025561	0.000887591	0.00308895	0.00160047	0.00560694	0.00763351	0.00889475	0.0126133	0.00641601	0.0334308	0.00750299	0.0119726	0.0123917	0.0197691	0.00130173	0.00184618	0.00535146	0.00957177	0.00688153	0.00379059	0.0161405	0.020328	0.00103987	0.0044985	0.00491895	0.0121749	0.00788741	0.00510349	0.00492417	0.00689627	0.0256814	0.0289297	0.0312217	0.0103033	0.0214002
27	0.00502361	0.00330941	0.00284842	0	0	0.00952691	0.00311369	0.00349322	0.00102453	0.000671186	0.00190541	0.000851207	0.00565813	0.00975137	0.0276295	0.000754166	0.00417544	0.00335231	0.00570147	0.0046658	0.00775044	0.0143626	0.00339819	0.0312234	0.0030754	0.00842025	0.0118163	0.019513	0.00096026	0	0.00594937	0.00782653	0.00706959	0.00495626	0.0182793	0.0215734	0.000311227	0.00657786	0.0040388	0.0136491	0.00946094	0.00382592	0.00477433	0.0070806	0.0337173	0.0352945	0.0380032	0.0111678	0.0209657
28	0.00275021	0.00287853	0.00126517	0	0	0.00485606	0.00489427	0.004691	0.00177017	0.000997764	0.00297075	0.000502763	0.0048296	0.00740033	0.0249468	0.00125237	0.00337108	0.00500292	0.00380502	0.00207144	0.00834723	0.0156586	0.0042369	0.027209	0.00193536	0.00836469	0.0100396	0.0216824	0	0	0.00579408	0.00421984	0.00760035	0.00803199	0.0201501	0.0214964	0.000936334	0.00709906	0.00289083	0.0155516	0.00909685	0	0.00391695	0.00388728	0.0407309	0.0400214	0.0442702	0.0130092	0.0201926
29	0.00251325	0.00405547	0.00241378	0	0	0.00384264	0.00488133	0.00610627	0.00201831	0	0.00297773	0.000424495	0.00273443	0.00477824	0.0218296	0.00276989	0.00222921	0.00502693	0.00179106	0.00110421	0.0103628	0.0149262	0.00520219	0.0240795	0.00405772	0.0106224	0.0085846	0.0238737	0.000226218	0	0.00482827	0.000185726	0.00697338	0.0107803	0.0217585	0.0217022	0.00230342	0.00650161	0.0027061	0.0187387	0.00806671	0	0.00378853	0.000142199	0.0436071	0.0416246	0.0464705	0.0136752	0.0176869
30	0.00334162	0.00599467	0.00156941	0	0.00200945	0.004557	0.00306756	0.00597024	0.00149592	0	0.0026792	0.0032406	0.00164175	0.00546714	0.0200746	0.00404642	0.00403495	0.00363808	0.00187892	0.00234779	0.0129237	0.0139073	0.00445923	0.0236598	0.00623682	0.0109623	0.00977025	0.0244488	0	0	0.00478978	0	0.00593337	0.0104786	0.0234026	0.022786	0.00265218	0.00587156	0.00350024	0.0215446	0.00912814	0	0.00354989	0	0.0430715	0.0394055	0.0455554	0.0127629	0.0123967
31	0.000518277	0.00652815	0	0	0.0086686	0.0043592	0.00198013	0.00551757	0.00235435	0	0.00330549	0.0077543	0.00188405	0.00867844	0.015891	0.00153159	0.00516709	0.00363716	0.00559629	0.00708912	0.0185331	0.0154942	0.00486806	0.0230977	0.00710642	0.0089249	0.0137743	0.0228576	0	0	0.00636755	0	0.00728117	0.00827371	0.0250704	0.0227857	0.0013939	0.00613126	0.00304831	0.0229352	0.0120247	0	0.00203798	0.000388562	0.0426744	0.0320658	0.045795	0.0126639	0.00513195
32	0	0.00460919	0	0	0.0191244	0.00345261	0.00331732	0.00659813	0.00684653	0	0.0040961	0.0103242	0.00344307	0.0100643	0.00680653	0	0	0.00528014	0.0116333	0.0160967	0.0319015	0.0202615	0.00912597	0.0180584	0.00958677	0.00961384	0.0190682	0.0206195	0	0.00596629	0.00809213	0.00227366	0.0111687	0.00821773	0.0248904	0.019051	0.000817732	0.00714327	0	0.0247941	0.0159016	0	0.00155207	0.00160576	0.0430032	0.020804	0.0459626	0.0150786	0
33	0	0.00163536	0	0	0.0291621	0.00312266	0.00568841	0.00807139	0.0137025	0.00188582	0.00498757	0.0109028	0.0073952	0.00793155	0	0	0	0.00391342	0.014711	0.0266235	0.0512321	0.0257494	0.0150761	0.00982285	0.0151649	0.0165921	0.0239471	0.019475	0	0.0109402	0.00830351	0.00601519	0.0150689	0.0119463	0.020267	0.0114828	0.00249958	0.00763558	0	0.0284452	0.0211926	0	0.000224814	0.00258483	0.039538	0.0098506	0.038973	0.0176958	0
34	0	4.58834e-05	0	0	0.0341391	0.00368327	0.00662708	0.00840515	0.0197007	0.00789838	0.00654245	0.0124107	0.0132914	0.00580568	0	0	0	0	0.011155	0.0342286	0.0662413	0.0292635	0.0178741	0.00416275	0.0196464	0.025862	0.0271499	0.0176884	0	0.0110489	0.00776281	0.00759829	0.0170265	0.0168388	0.0117208	0.00397422	0.00409545	0.00697319	0	0.0313461	0.0242833	0	0	0.00584303	0.029385	0.002632	0.0233629	0.0171772	0
35	0	0.000943642	0	0	0.0348139	0.00524436	0.0057824	0.00859252	0.0231973	0.012067	0.0073916	0.0148843	0.0181187	0.00692908	0.00868572	0	0	0	0.00504322	0.0378531	0.070538	0.0305585	0.0168632	0.00377482	0.0191343	0.0312502	0.0288595	0.0128672	0	0.00621633	0.00794988	0.00482686	0.0167632	0.0194074	0.00359667	0.00117934	0.00314298	0.00618405	0	0.0301659	0.0196545	0	0	0.0109064	0.0168865	0	0.00740482	0.014034	0
36	0	0.0030007	0	0	0.0348698	0.00748206	0.00552949	0.00921538	0.024341	0.0140313	0.00626119	0.0155714	0.0197161	0.00934616	0.0182039	0	0	0	0.00154267	0.0401031	0.0695359	0.0313794	0.0164487	0.00593584	0.0162553	0.0323627	0.0306673	0.00769825	0	0	0.00925075	0	0.0141652	0.018625	0	0.00324577	0.00110431	0.00624634	0	0.0245258	0.00955597	0.00203099	0	0.0134736	0.00935629	0	0	0.0119845	0
37	0	0.00433648	0	0	0.0352598	0.00879854	0.00794541	0.00831896	0.024949	0.016551	0.00453307	0.0142265	0.018706	0.00959008	0.0208778	0	0	0	0.0015129	0.0433721	0.0708414	0.0327792	0.0193916	0.00702441	0.0157828	0.0328807	0.0330492	0.00660935	0	0	0.0103911	0	0.0101263	0.0160559	0	0.00602423	0.000487154	0.00643022	0	0.0164709	0.00118949	0.00486777	0	0.011356	0.00819564	0	0	0.0130177	0.00149147
38	0	0.00433254	0	0	0.0341833	0.0084737	0.0116173	0.00499742	0.0284972	0.0201033	0.00381684	0.0128255	0.0161405	0.00770566	0.0176234	0	0	0	0.00229254	0.047995	0.0743767	0.0340157	0.022683	0.0059133	0.0176055	0.0334336	0.0343026	0.00821001	0	0	0.00967582	0	0.0065167	0.0138356	0	0.00711561	0.00116078	0.00548931	0	0.00845978	0	0.00788241	0	0.0073339	0.00808916	0.000633	0	0.0152738	0.00434282
39	0	0.00345171	0	0	0.0317245	0.00801891	0.0135116	0.00169875	0.0358935	0.0214802	0.00274852	0.0114149	0.0120237	0.00523538	0.0112812	0	0	0	0.0033142	0.0519635	0.0756517	0.034041	0.0225094	0.00379204	0.018044	0.0320013	0.0329012	0.00834885	0	0	0.00799405	0	0.00503992	0.0126297	0	0.0084837	0.00205495	0.00372416	0	0.0022246	0	0.00928982	0	0.00459054	0.00475893	3.54509e-05	0	0.0154558	0.00391791
40	0	0.00239786	0	0	0.0295491	0.00818643	0.013934	0.00100091	0.0423359	0.0194465	0.00120712	0.00858895	0.00690529	0.00200254	0.00466493	0	0	0	0.00476	0.0508417	0.0716373	0.0326045	0.0191998	0.00283723	0.0152648	0.0293687	0.0290266	0.00782376	0	0	0.00931067	0	0.00639021	0.0117493	0	0.0120536	0.00335775	0.00316212	0	0	0	0.00766902	0	0.00334042	0.000641673	0	0	0.0127121	0.000710998
41	0	0.0020901	0	0	0.0279795	0.00736358	0.0159601	0.00246341	0.043058	0.0168568	0.00196677	0.00512163	0.00290714	0	0.00233501	0	0	0	0.00686997	0.0412879	0.0615706	0.0289546	0.0145105	0.00453807	0.0104845	0.0280583	0.0234298	0.00964425	0	0	0.0153776	0	0.0103127	0.011037	0.00169867	0.0161828	0.00534222	0.00533044	0	0	0	0.00528127	0	0.00211054	0.00126293	0	0	0.0100899	0
42	0.000173197	0.00335061	0	0	0.0258824	0.00464276	0.0196155	0.00377013	0.0398751	0.0157613	0.00566719	0.00317479	0.00213618	0	0.00626354	0	0	0	0.0093609	0.0263261	0.0478287	0.0216848	0.00869894	0.00821091	0.00601774	0.0268704	0.0172289	0.0120585	0	0	0.0212763	0	0.0143509	0.0111231	0.00505012	0.0181494	0.00732592	0.00878635	0	0	0	0.00408913	0	0.000120403	0.00792797	0.00532248	0	0.0114566	0.00274402
43	0.00413379	0.00565844	0	0	0.022708	0.00191098	0.0212154	0.00339772	0.0372188	0.0144791	0.00844236	0.00290991	0.00434138	0	0.0114449	0	0	0	0.0123135	0.0136187	0.035587	0.0119273	0.00274685	0.011428	0.00379228	0.0230891	0.0124696	0.0117857	0	0.000443174	0.0207219	0.00110408	0.0153074	0.0115015	0.00753779	0.0177788	0.00890696	0.00999197	0	0	0	0.00304368	0	0	0.0162127	0.0134449	0.00273565	0.0164676	0.0100703
44	0.00507182	0.00693377	0	0	0.0182735	0.000559152	0.0190346	0.00206184	0.0357362	0.0120209	0.0071599	0.00249613	0.00721055	0	0.0119491	0	0	0	0.014205	0.00741008	0.027627	0.00477513	0	0.0126478	0.00415509	0.0186756	0.0102748	0.0103049	0	0.00402718	0.0144421	0.00107143	0.0130059	0.0105066	0.00730583	0.0169088	0.0101148	0.00764734	0.00118688	0	0	0.00142286	0	0	0.0211234	0.019118	0.00753722	0.0208226	0.0156936
45	0.00401105	0.00603288	0	0	0.0125382	0	0.015887	0.00185457	0.0347652	0.0107606	0.00423787	0.000957358	0.00892391	0	0.00830269	0.000222247	0	0.00346881	0.013891	0.00569696	0.0225291	0.00408589	0.00130405	0.0127948	0.00528404	0.0173059	0.0096175	0.0110319	0	0.00524219	0.00895742	0.00138531	0.010525	0.0081527	0.00554805	0.0167018	0.0102346	0.00471359	0.00258767	0	0	2.20589e-05	0	0	0.0216962	0.0205678	0.00854833	0.0221326	0.0171248
46	0.00212742	0.0047371	0	0	0.00815017	0	0.0149444	0.00335694	0.0357903	0.0123512	0.00321606	0	0.00935469	0	0.00490457	0	0	0.0036701	0.0113422	0.0051277	0.0193879	0.00735002	0.0056002	0.0131246	0.00504161	0.0176212	0.00927407	0.013496	0	0.00598861	0.00794421	0.00294963	0.00960901	0.00653879	0.00421247	0.0167884	0.00835477	0.00440602	0.00378035	0.000245172	0	0	0	0.00248412	0.0205205	0.0198619	0.00809384	0.0227134	0.0180377
47	0.00132865	0.00555097	0.0040655	0	0.00864012	0	0.0165551	0.00446333	0.0391075	0.0146594	0.0039123	0	0.00837309	0	0.00386608	0	4.76847e-05	0.00146348	0.00780613	0.0047513	0.0189645	0.00939343	0.00965181	0.0128853	0.00348139	0.0170543	0.00950318	0.0150081	0	0.0059774	0.00996614	0.00439119	0.0094031	0.0068357	0.00330583	0.0167768	0.00546373	0.00614447	0.00505047	0.00602249	0	0.000243125	0	0.00717037	0.0198301	0.0189747	0.00846078	0.0247526	0.0223711
48	0.00307655	0.00817141	0.00693367	0	0.0125171	0.00245746	0.0187518	0.00380011	0.0412772	0.0152314	0.00428743	0.000809314	0.00583084	0	0.00417196	0.000102074	0.00455837	0.000546076	0.00536295	0.00461317	0.0195455	0.00934073	0.0118235	0.0120189	0.00242831	0.0178482	0.0102989	0.0146806	0	0.00520184	0.011705	0.00471668	0.00929824	0.00777952	0.00244403	0.0163858	0.00392456	0.00728813	0.00630503	0.00975872	0	0.00378521	0	0.00883758	0.0193992	0.0180008	0.00982087	0.0265519	0.02775
49	0.00572644	0.0101677	0.00938828	0	0.0140431	0.00549559	0.0190692	0.00385294	0.0400249	0.0143296	0.00407075	0.00129002	0.00398928	0	0.00412645	0.00350122	0.00852002	0.00204107	0.00593996	0.0046847	0.0185196	0.00979514	0.0115221	0.0131638	0.00288977	0.0212999	0.0105698	0.0128992	0.000309429	0.00502993	0.0119849	0.00454098	0.00962796	0.00787914	0.0020594	0.0152121	0.0040583	0.00654499	0.00764238	0.0107904	0.00435504	0.00718558	0	0.0104001	0.0180624	0.0167631	0.0109972	0.0254617	0.0283514
50	0.007095	0.0105554	0.0101052	0	0.0114991	0.00497063	0.0165632	0.00685035	0.0373985	0.013484	0.00435337	0.002412	0.00609754	0	0.00337362	0.00829558	0.0101154	0.00374427	0.00961668	0.00557042	0.0175121	0.0109605	0.00893677	0.0172442	0.00395615	0.022912	0.00993043	0.00971592	0.00246598	0.00591156	0.0108455	0.00417304	0.0101548	0.00711765	0.00207184	0.0134594	0.00349321	0.00426037	0.00794757	0.00998606	0.0098491	0.00633524	0	0.0163744	0.016799	0.0158114	0.011336	0.0223329	0.0237177
51	0.00654918	0.0101213	0.0069095	0	0.00911795	0.000382314	0.0129272	0.0105538	0.0355373	0.0126467	0.0055187	0.00515722	0.0107019	0.000359352	0.00309356	0.0111313	0.00936245	0.00351732	0.0132977	0.00732967	0.0195209	0.0101093	0.0056427	0.0207756	0.00413049	0.0201313	0.00873205	0.00626254	0.00453715	0.00660516	0.00875982	0.00321904	0.0105179	0.00590094	0.00153272	0.0129921	0.000979702	0.00165616	0.00598669	0.010378	0.0105613	0.00330849	0	0.0252641	0.0177747	0.0153547	0.0115027	0.0208843	0.0191738
52	0.00543456	0.00926979	0.001738	0	0.00955831	0	0.0107778	0.0107646	0.0338213	0.0104591	0.00686429	0.00701647	0.012356	0.00123876	0.00370702	0.00939008	0.00783651	0.00203415	0.0130231	0.00789437	0.0224886	0.00669955	0.00373425	0.0212077	0.00326249	0.0168638	0.00670292	0.00475378	0.00630503	0.00610792	0.00636559	0.00150106	0.0106619	0.00392904	0.000634728	0.014792	0	0.000310112	0.00322364	0.0124935	0.00966358	0.00397466	0	0.0302583	0.0204206	0.0150363	0.0125352	0.0232614	0.0176579
53	0.00475578	0.00801187	0.000248117	0	0.0104595	0	0.0113157	0.00762179	0.0319934	0.00648723	0.00710026	0.00448357	0.00976383	0.000223366	0.00371286	0.005241	0.00652172	0.00237278	0.00868616	0.0055769	0.02217	0.00330284	0.00371839	0.0204662	0.00299261	0.0157705	0.00370533	0.00530664	0.00695014	0.00480227	0.0041941	0	0.00983949	0.00114961	0.000523715	0.016591	0	0.0006188	0.00202909	0.0128248	0.00900653	0.00790462	0.000192436	0.0291327	0.0207523	0.0148575	0.0134006	0.0271912	0.0161996
54	0.00468494	0.00690626	0.00503976	0	0.00932563	0	0.0143388	0.0056976	0.0314281	0.00288762	0.00572787	0	0.00825558	0.00013745	0.00245743	0.0030827	0.00644182	0.00636554	0.00443904	0.00250381	0.0196059	0.00197463	0.00409061	0.0195429	0.0049076	0.015275	0.00136733	0.00540056	0.00676901	0.00344932	0.00257196	0	0.00754309	0	0.00118684	0.0156428	0.000835445	0.00100926	0.0019779	0.00956976	0.00674008	0.00986763	0.00374952	0.0269472	0.0162356	0.0146216	0.0114005	0.0280485	0.0113365
55	0.00494317	0.00591783	0.0123843	3.27068e-05	0.00656323	0	0.0186772	0.00766499	0.0316887	0.00217068	0.00404751	0	0.0116596	0.00292077	0.00204864	0.00397466	0.00869003	0.0115303	0.00341872	0.00255127	0.0195438	0.00247606	0.00326347	0.0157278	0.00818397	0.016341	0.00114396	0.00407626	0.00687439	0.00215816	0.00167352	0	0.00540171	0	0.00147126	0.0126087	0.00121765	0.000189524	0.00136621	0.00503057	0.00172801	0.00968925	0.00418877	0.028067	0.00959562	0.0139182	0.00661906	0.0242116	0.00482048
56	0.00460937	0.00398894	0.0171135	0.00203798	0.00341395	0	0.0216574	0.0113764	0.0300081	0.00263887	0.00360677	0.000880239	0.0166634	0.00696055	0.00303747	0.00557717	0.0113515	0.0137609	0.00428319	0.00640877	0.0226796	0.0045524	0.00141802	0.00882916	0.00992482	0.0218941	0.00245861	0.00377763	0.0068954	0.000721527	0.0012442	0	0.00502931	4.33307e-05	0.00120516	0.0101979	0	0	0.00087107	0.00153824	0	0.0106876	0.00255706	0.0300483	0.00569294	0.0131639	0.00295573	0.0193038	0.00135173
57	0.00320118	0.00148353	0.0179634	0.00302805	0.000713197	0	0.0208531	0.0127676	0.0255905	0.000828368	0.00401886	0.00295866	0.0184619	0.00918058	0.00273665	0.00636356	0.0107004	0.0124834	0.00427082	0.0112175	0.024605	0.00797557	0	0.00346204	0.00845769	0.0293803	0.00422364	0.00620826	0.00562253	0	0.000682404	0	0.00506377	0.00246788	0.00157288	0.00931081	0	0	0.00213171	0	0	0.0114191	0.000261008	0.0266641	0.00603267	0.0139799	0.00286446	0.0180002	0.00350352
58	0.00219367	0.00084384	0.0167029	0.00448049	0	0.000722052	0.0172424	0.0115935	0.0212673	0	0.00399354	0.00118302	0.0169062	0.00892607	6.52377e-05	0.00635782	0.00718601	0.00992878	0.00312887	0.0140063	0.0223449	0.0100962	0	0.00238158	0.00451329	0.032897	0.00593917	0.00967436	0.00350558	0	0	0	0.00346322	0.00445586	0.00327283	0.00885962	0	0	0.004732	0	0	0.00928249	0	0.0153778	0.00754976	0.0164527	0.00449175	0.021221	0.00882825
59	0.00352347	0.00299135	0.0150646	0.00589734	0.000115043	0.00332473	0.014273	0.0108938	0.0198014	0	0.00346789	0	0.014567	0.00779613	0	0.00561206	0.00506135	0.00712023	0.00241406	0.0135107	0.0184511	0.00759979	0	0.00277021	0.000220754	0.0315322	0.00652849	0.0124404	0.00234612	0	7.0475e-05	0	0.00125492	0.00560992	0.00526503	0.00823326	0	0.00126992	0.00714913	0	0.00179581	0.00873944	0.000435202	0.00150743	0.00700725	0.0180767	0.00535359	0.0259419	0.0121159
60	0.00657995	0.00542448	0.0137497	0.00590468	0.00133655	0.0057202	0.0135588	0.0114348	0.0206845	0.000678531	0.00303438	0	0.0123287	0.00686112	0	0.00471997	0.00543874	0.0046089	0.00259363	0.0101654	0.0174661	0.00207029	0	0.00156998	0	0.0284309	0.00525668	0.0151785	0.0031368	0.00043279	0.00138972	0	0.00107208	0.00661579	0.00612662	0.00815036	0	0.00402214	0.00868433	0	0.00895017	0.0151232	0.00357554	0	0.00499543	0.0171256	0.00560682	0.0286595	0.0113207
61	0.00846828	0.00567841	0.0121542	0.00598761	0.0019391	0.00665966	0.0138494	0.0102742	0.0207182	0.00403525	0.00336622	0.00345632	0.00967757	0.00579698	0	0.00466117	0.00555898	0.00422865	0.00280519	0.00629858	0.0198035	0	0.000297557	0	0	0.0245466	0.00397576	0.0180397	0.0053902	0.00406394	0.00326584	0.00114543	0.00336076	0.00889073	0.00608796	0.00935855	0	0.00704871	0.00869239	0	0.0131753	0.0239571	0.00626559	0	0.00460181	0.0155817	0.00641447	0.0278454	0.0106259
62	0.00749002	0.00451449	0.00890608	0.00824443	0.00201061	0.00653736	0.013411	0.00603777	0.0170125	0.00581361	0.00515143	0.00742384	0.00677953	0.00418106	0	0.00507051	0.00427456	0.00595713	0.00278436	0.00476183	0.0212549	0.000695566	0.000433469	0	0	0.0199503	0.00515757	0.0193739	0.00793374	0.0071117	0.00445023	0.00332061	0.00599482	0.0129503	0.00663321	0.011248	0.00135511	0.010053	0.00647197	0	0.0130249	0.0257395	0.00702994	0.00503368	0.00666384	0.0162436	0.00795726	0.0243687	0.0151683
63	0.00494263	0.00387287	0.00419784	0.0108578	0.00201127	0.00658769	0.0111281	0.00111392	0.0100471	0.00665166	0.00768553	0.0108233	0.00425132	0.00246777	0	0.00451779	0.00321272	0.00695829	0.00340654	0.0059429	0.019211	0.00282737	0.000108874	0.00212684	0	0.0170248	0.00822364	0.0189326	0.0093403	0.00740854	0.00436712	0.00437127	0.00716759	0.017198	0.00822887	0.0124373	0.00591492	0.0128723	0.00295371	0	0.0116982	0.0198722	0.00613829	0.0056313	0.00874284	0.0182881	0.00980824	0.0202486	0.0238926
64	0.00307511	0.00385037	0.000575278	0.0108685	0.00200892	0.00734881	0.00696983	0	0.00398812	0.00527977	0.00829729	0.0115807	0.00256506	0.00151187	0	0.0029925	0.00298945	0.00674525	0.00497941	0.00734596	0.0162109	0.00348585	0.000173185	0.0059039	0	0.0172912	0.0104681	0.0187898	0.00843291	0.00614602	0.00355748	0.00427792	0.00714931	0.0192578	0.00979376	0.01273	0.00846209	0.0147761	0.000483953	0	0.0121357	0.0147426	0.00512635	0.00106238	0.00892972	0.0188687	0.0111552	0.0164701	0.0308479
65	0.0023721	0.00364271	9.47719e-05	0.00923273	0.0025163	0.0076882	0.00305241	0	0.00306823	0.000830272	0.00587544	0.00836495	0.00274793	0.00122512	0.00132591	0.00205241	0.00250728	0.00796683	0.00640372	0.00701895	0.0155638	0.00512026	0.00145128	0.0100288	0	0.0173935	0.0104918	0.0198418	0.00565344	0.00608339	0.00354163	0.00422118	0.00744813	0.0181902	0.0105043	0.0131203	0.00878996	0.0148872	0.00026364	0	0.0129968	0.015594	0.00582462	0	0.00798394	0.0177249	0.0111238	0.0126989	0.0325774
66	0.00200578	0.00353451	0.00222641	0.00861286	0.00442694	0.0068329	0.00197684	0	0.00758707	0	0.00351273	0.00411608	0.00638202	0.000765108	0.00712187	0.00262697	0.00159825	0.0102961	0.00687273	0.00598481	0.0169081	0.00833389	0.00282185	0.0130758	0.000122824	0.0135813	0.00910078	0.0208319	0.00330059	0.00728275	0.00552633	0.00415223	0.00833933	0.0150381	0.01099	0.0137191	0.00880571	0.0136233	0.00152222	0	0.0119182	0.0191317	0.00862335	0	0.00697401	0.0168605	0.00977084	0.00930911	0.0309352
67	0.00185438	0.00397397	0.00519273	0.00843736	0.00766364	0.0064441	0.00321688	0	0.0140059	0	0.00312743	0.00304635	0.0135326	9.18707e-05	0.0158547	0.0042533	0.00206689	0.00985402	0.00737754	0.00624743	0.0183562	0.00941361	0.00280245	0.0145091	0	0.0074124	0.00786865	0.0211903	0.00304692	0.00808211	0.00895133	0.0032794	0.00829486	0.0118956	0.0121872	0.0138059	0.00912388	0.0124294	0.00327209	0.000543319	0.00948096	0.0201196	0.0112687	0.00066865	0.00593172	0.0168187	0.00885794	0.00855134	0.0296077
68	0.00242339	0.00438751	0.0071804	0.00699463	0.0113133	0.00860713	0.00382323	0	0.0185613	0.00272951	0.00237113	0.0039621	0.0208826	0	0.0229967	0.00561337	0.00558987	0.0060931	0.00891138	0.00777957	0.0197056	0.00675551	0.00217009	0.0150642	0	0.00376685	0.00782153	0.0219045	0.0037129	0.00876935	0.0113813	0.00215478	0.00638278	0.0105863	0.0137119	0.0137762	0.00900468	0.0121378	0.00481487	0.0011254	0.00690675	0.0174049	0.0110213	0	0.00506542	0.0166945	0.00980649	0.0115307	0.0294348
69	0.00336068	0.00436335	0.00692187	0.00566153	0.0155176	0.0114583	0.00279167	0	0.0199037	0.00428381	0.00058806	0.00297369	0.0238689	0	0.0244677	0.00517459	0.0105896	0.00326795	0.0100097	0.00881567	0.0210412	0.00400397	0.00242889	0.0150641	0	0.00483793	0.00841379	0.0228698	0.00296672	0.0100875	0.0108368	0.00155518	0.00386531	0.0109965	0.0141107	0.0141351	0.00844091	0.0126463	0.00545013	0.00167578	0.00339624	0.0128462	0.00847247	0	0.00450966	0.0165646	0.0116872	0.0151904	0.0277185
70	0.00412252	0.00437224	0.00476989	0.00633469	0.0204344	0.0104846	0.00152153	0	0.0188207	0.00281624	0.00132233	0.000576459	0.021431	0	0.0213295	0.00263319	0.0124192	0.00402299	0.00826574	0.00864836	0.0215488	0.00434116	0.00304029	0.0132738	0.000847202	0.00835211	0.00875111	0.0223506	0.000747823	0.0105087	0.00810742	0.00074488	0.00285373	0.0113307	0.012609	0.0134529	0.00834778	0.0141053	0.00510862	0.00358192	0	0.00862889	0.00693382	0	0.00284618	0.0169604	0.0115949	0.0150391	0.021503
71	0.00533779	0.00449528	0.00267125	0.00752475	0.0237078	0.00506845	0.00123573	0	0.0170359	0.00189396	0.00567782	0.00214972	0.0165472	0	0.0176477	0	0.00872731	0.00641674	0.0041413	0.00792481	0.0208649	0.00595981	0.00310001	0.00976193	0.00294626	0.0101236	0.0096165	0.0195924	0	0.00878199	0.00618465	0	0.00372579	0.0105538	0.010105	0.0105462	0.00917852	0.016419	0.00462569	0.00554525	0	0.00610379	0.00781401	0.000717175	0	0.0174654	0.00840978	0.0115188	0.0122006
72	0.00755728	0.00436037	0.00212133	0.00759906	0.0231809	0.00019603	0.00243675	0.00143716	0.0165462	0.00345118	0.00886997	0.00926558	0.0115556	0	0.0160012	0	0.00336752	0.00787484	0.000962589	0.00656015	0.0191281	0.00550105	0.00346876	0.00712769	0.00328993	0.00806326	0.0119979	0.0164916	0	0.0062428	0.00651388	0	0.00494115	0.0094421	0.00790749	0.00711387	0.0101436	0.0174268	0.00419423	0.00566755	0	0.00489578	0.00853185	0.00552204	0	0.0178966	0.00470952	0.00953146	0.00498941
73	0.00969228	0.00449809	0.00318486	0.00853462	0.0215901	0	0.00467356	0.00170709	0.0182705	0.0067527	0.00787987	0.01666	0.00658018	0	0.0163169	0	0.00138884	0.0084233	0.000581954	0.00403031	0.0160615	0.00337179	0.00452993	0.00671061	0.00323101	0.00530269	0.0144577	0.0155656	0.0010174	0.00394097	0.00721567	0	0.00463262	0.00880347	0.0065914	0.00539797	0.00990805	0.0142228	0.00303261	0.00407503	0	0.00333909	0.00649113	0.00895237	0	0.0188351	0.00332853	0.0112027	0.00301812
74	0.0104517	0.00553904	0.00479332	0.0117382	0.0233079	0.00268071	0.00579346	0.0016819	0.0208489	0.0107427	0.00573155	0.0188047	0.00332339	0	0.0165798	0.000191332	0.00236199	0.00886032	0.00138238	0.00163604	0.012202	0.0030932	0.00478589	0.00644835	0.00361379	0.00721404	0.014772	0.0177791	0.00138766	0.00154286	0.00637977	0	0.00262323	0.00841076	0.0065877	0.00539954	0.00800039	0.00782703	0.0014394	0.00259639	0	0.00114847	0.00354226	0.0112528	0	0.0195566	0.00314999	0.0132359	0.00414654
75	0.00986716	0.00629773	0.00557287	0.0135536	0.0269672	0.00390206	0.00428447	0.00187421	0.0224555	0.0145762	0.00513605	0.0165729	0.00493748	0.00205572	0.0142383	0	0.00237579	0.0083081	0.00130947	0.00167484	0.00986918	0.00698057	0.00423624	0.00495752	0.00497878	0.013744	0.0138907	0.0230727	0.00102799	0.00063611	0.00548967	0	0.000845442	0.00777976	0.00840025	0.00625765	0.00555356	0.00355466	0.000979336	0.00236659	0	0	0.00361285	0.0145723	0.00221149	0.0180146	0.001321	0.0127503	0.004435
76	0.00819181	0.00515318	0.00509938	0.0102048	0.0275409	0.0024002	0.00216216	0.00201348	0.0232401	0.0167246	0.00501918	0.0137014	0.0102991	0.0048922	0.00894985	0	0.000928906	0.00595418	0.000739277	0.00425693	0.0106798	0.0129734	0.00562566	0.00490562	0.00798675	0.0190699	0.0145163	0.0308791	0.00162801	0.00388769	0.00688559	0	0.00118426	0.00647303	0.0109722	0.00766809	0.00405795	0.00435681	0.0018777	0.00265591	0	0	0.00698242	0.0195776	0.00448991	0.0141853	0	0.0110498	0.002685
77	0.00542835	0.00286841	0.00495766	0.00428057	0.0254292	0.000218459	0.00220034	0.00167289	0.0239614	0.0164326	0.00448814	0.0110343	0.0133013	0.00445798	0.00375006	0.000212637	0.000866746	0.00371743	0.00100173	0.00719638	0.0132718	0.0166014	0.00959704	0.00956826	0.0122805	0.0208265	0.0167977	0.0386422	0.00339413	0.00974621	0.00972373	0	0.00272249	0.00430309	0.0118329	0.00895788	0.00402121	0.00653841	0.00260533	0.00260369	0	0	0.00946801	0.0242717	0.00768416	0.0106035	0	0.0102257	0.000553952
78	0.0027819	0.00148201	0.00629506	0.000857901	0.0267554	0	0.00411163	0.00101343	0.0237054	0.0155518	0.00402771	0.00856486	0.0103415	0.00244918	0.00196328	0.00102483	0.00309356	0.00430799	0.00210208	0.00883956	0.0151594	0.0156724	0.0126281	0.0176651	0.0162522	0.022864	0.0182396	0.0423456	0.00427974	0.013125	0.011134	0	0.00273712	0.00242131	0.0107098	0.00950865	0.00508925	0.00563117	0.00264523	0.00275964	0	0	0.00823761	0.0269937	0.0115028	0.00882433	0	0.0100019	0
79	0.00220289	0.0011236	0.00713784	0.000251703	0.0343998	0	0.00590216	0.00205811	0.0216254	0.0157614	0.00316637	0.00885886	0.00434461	0.00196784	0.00306795	0.00232022	0.00542153	0.00699749	0.0035473	0.00900871	0.0162007	0.0124726	0.0121534	0.0243002	0.017885	0.0263907	0.0175254	0.0407262	0.00330072	0.0121221	0.0102259	0	0.000665467	0.00269736	0.0106427	0.0099511	0.00687049	0.00363668	0.0031858	0.00359389	0	0	0.00525519	0.0285198	0.0142763	0.00773529	0	0.00947458	0
80	0.00354723	0.000565111	0.00510322	0	0.0438105	0.000698853	0.00637077	0.00550995	0.0188967	0.0167505	0.00197168	0.0129056	2.76482e-05	0.00252185	0.00367554	0.00458143	0.00591447	0.00846763	0.00564763	0.00834113	0.0185804	0.0104955	0.0103338	0.0262969	0.016362	0.0269349	0.0160294	0.0371026	0.00239966	0.00962356	0.00852328	0	0	0.00523307	0.0131984	0.0107114	0.00855367	0.00568853	0.00443487	0.00382344	0	0.000878591	0.00399193	0.0298435	0.0151329	0.00629188	0	0.00897045	0
81	0.00441396	2.90158e-05	0.00203587	1.5536e-05	0.0484408	0.00153716	0.00502084	0.00816084	0.016908	0.0177377	0.00265026	0.0165595	0	0.00233594	0.00208341	0.00635433	0.00444737	0.00787875	0.00818056	0.00772436	0.0231058	0.0103717	0.0102638	0.0248831	0.0130958	0.0228605	0.0154478	0.0353325	0.00306678	0.00817011	0.00740132	0	0	0.00821836	0.0153465	0.010522	0.00889737	0.0114632	0.00477985	0.00268999	0	0.00446363	0.00522108	0.0308273	0.015854	0.00522654	0	0.00966715	0
82	0.0033456	0.000659254	0.00156753	0.00246879	0.0463826	0.00102718	0.0027894	0.00762009	0.0152526	0.0193192	0.00563925	0.0161149	0.000454615	0.00187356	0.000236795	0.00597773	0.00215905	0.00794331	0.00963239	0.00770895	0.0267355	0.01052	0.0121094	0.0230027	0.0109715	0.0191265	0.0155632	0.035878	0.00377286	0.00754629	0.00711674	0	0.000778144	0.0102629	0.014093	0.0085262	0.00758581	0.0154581	0.00340177	0.00162595	0.0021573	0.00704352	0.0070355	0.0309877	0.0193995	0.00516352	0	0.0119498	0
83	0.0013978	0.00218531	0.00382357	0.00579334	0.0409396	0.000100149	0.00230151	0.00658252	0.0127739	0.0214442	0.00782574	0.0130261	0.00277371	0.0020553	0.000265256	0.00488316	0.000878093	0.0104522	0.00932779	0.00784701	0.025808	0.0103927	0.0146232	0.0217245	0.01129	0.0193614	0.0147821	0.0364032	0.00301812	0.00700657	0.00730241	0.000891233	0.00171617	0.0111313	0.0114711	0.00628881	0.00614117	0.0148392	0.0014277	0.00169213	0.00425795	0.00568205	0.00741562	0.0299719	0.0258544	0.00516339	0.00206371	0.0148881	0
84	0.000434289	0.00346511	0.00610551	0.00752453	0.036312	0.000691775	0.00427863	0.00762172	0.00924903	0.0222209	0.0076687	0.00995852	0.00430652	0.00225514	0.000995843	0.00518296	0.00176244	0.0135272	0.00832306	0.00782289	0.0208041	0.0106589	0.0172438	0.0206134	0.0122111	0.0214144	0.0124796	0.0348814	0.00191663	0.00640856	0.00734336	0.00251696	0.0020239	0.0109952	0.0111578	0.00607153	0.00627098	0.012295	1.70222e-05	0.00161082	0.00109641	0.000867004	0.00614299	0.027736	0.031429	0.00449495	0.00588429	0.0172581	0
85	0.00122426	0.00454652	0.00766437	0.00806254	0.0338059	0.00252099	0.00591582	0.00829399	0.00618104	0.0207636	0.00745446	0.00720585	0.00379599	0.00214555	8.23125e-05	0.00569763	0.00382709	0.0142548	0.00712293	0.00799132	0.0153359	0.010996	0.0186085	0.0199111	0.0117873	0.0235866	0.0100571	0.031063	0.0016081	0.00537684	0.0071682	0.00203228	0.00209381	0.0102337	0.0126913	0.00819437	0.00757926	0.0106185	0	0.000837283	0	0	0.0050274	0.0258373	0.0329018	0.00380483	0.00787657	0.0188897	0
86	0.0029912	0.00591773	0.00966046	0.00841502	0.0322393	0.00335148	0.00508558	0.00614177	0.00573949	0.0186206	0.00833771	0.00520265	0.00215752	0.00217348	0	0.00492979	0.00547711	0.0124242	0.00532061	0.00796435	0.011449	0.0099966	0.0165037	0.0200552	0.0105669	0.0271314	0.00902724	0.0263502	0.00145954	0.00397339	0.00781428	0.00114222	0.00216741	0.00916144	0.0128825	0.0106369	0.00823637	0.00938654	0	0.00121781	0	0	0.00567713	0.0268993	0.031163	0.00380849	0.00824276	0.020367	0.0020058
87	0.00413029	0.00708368	0.0116991	0.00771243	0.0308866	0.00260344	0.00312265	0.00357914	0.00829248	0.0172829	0.00818776	0.00519795	0.00205712	0.00220409	0	0.00430938	0.00666668	0.0102717	0.00389532	0.0063223	0.00898684	0.00738957	0.0112339	0.0209806	0.0099096	0.0317187	0.00904277	0.0219005	0.00129214	0.00329162	0.0098345	0.00142057	0.00226465	0.00740349	0.0110128	0.0113302	0.00719956	0.00747112	0.00110561	0.00349355	0	0.0059801	0.00689844	0.0303124	0.0291342	0.00431464	0.00862853	0.0218989	0.00360682
88	0.00386461	0.00745996	0.0123436	0.00632185	0.0303657	0.00212024	0.00205415	0.00332512	0.011635	0.0163122	0.00604771	0.00657834	0.00450859	0.00200352	0	0.00500912	0.00766272	0.00904705	0.00428613	0.0034457	0.00775468	0.0047792	0.00661073	0.024485	0.00944417	0.0332	0.00905201	0.0170242	0.00190375	0.00352451	0.011433	0.00215041	0.00174104	0.00511073	0.0088529	0.0098731	0.00487311	0.0053431	0.00259044	0.00537349	0	0.0101052	0.00629704	0.0318663	0.0277502	0.00487643	0.0102961	0.0236323	0.00383362
89	0.00339906	0.00720898	0.0117144	0.00682199	0.0306284	0.0030846	0.00217685	0.00386423	0.013699	0.0145578	0.00417272	0.00763723	0.00710588	0.00187888	0.00404629	0.00537093	0.00768483	0.00777507	0.00554832	0.00175947	0.00758625	0.00351415	0.00587076	0.0335016	0.0085236	0.029632	0.0095145	0.0110363	0.00291246	0.00304472	0.0103394	0.00150148	0.000391634	0.00357365	0.00694811	0.0073262	0.00217456	0.00359812	0.00261142	0.00564828	0	0.0104916	0.00460694	0.0298288	0.0255018	0.00495369	0.0121489	0.0254519	0.00322321
90	0.0042866	0.00623783	0.0104708	0.00883809	0.0299114	0.00450533	0.0029041	0.00316291	0.0140403	0.0119425	0.00435153	0.00864297	0.00716369	0.00153981	0.00899017	0.00507336	0.00652481	0.0054673	0.00593078	0.00223002	0.00748274	0.00315015	0.00813044	0.0457601	0.00823397	0.0237809	0.0114318	0.00623783	0.00326277	0.00113223	0.00757117	0	0.000163855	0.00331621	0.00467111	0.00479777	0.000382405	0.00223001	0.00198684	0.00652424	0.000724049	0.0112196	0.00493497	0.026965	0.0220731	0.00422891	0.0120692	0.0265418	0.0020522
91	0.00616898	0.00423133	0.0082237	0.0081495	0.0266945	0.00486122	0.00354405	0.00280339	0.0121507	0.00962025	0.00561458	0.0107651	0.00564357	4.66583e-05	0.0136638	0.00646444	0.00516178	0.00282062	0.00605669	0.00302992	0.00726987	0.00272825	0.00986883	0.0533474	0.00945252	0.0191987	0.0133853	0.00598954	0.00328012	0	0.00656076	0	0.00277178	0.00321788	0.002782	0.00329443	0.000850314	0.00181423	0.0027887	0.00922516	0.00312527	0.0141385	0.00751661	0.0242365	0.0203534	0.00389868	0.0103194	0.0269745	0.000604391
92	0.00740592	0.00222597	0.00572766	0.00375177	0.0220783	0.00417898	0.00353596	0.00494107	0.0081639	0.00864498	0.00629399	0.0134589	0.00582834	0	0.0162359	0.00925236	0.00373341	0.00124755	0.00688207	0.00306028	0.00807105	0.00230774	0.00917238	0.0526467	0.0105207	0.0164851	0.0125067	0.00986401	0.00365191	0.000245803	0.00789447	0	0.00566266	0.00261408	0.00292925	0.00358962	0.00306286	0.00277828	0.00500897	0.0109518	0.00212612	0.0154141	0.00897171	0.0185856	0.0224666	0.00575164	0.00940392	0.0287385	0
93	0.00705208	0.00208031	0.00578205	0.000166645	0.0185878	0.00375314	0.00313741	0.00838516	0.00422937	0.00918059	0.00549903	0.0152653	0.00806901	0	0.0152355	0.0100244	0.00169471	0.00115879	0.00695539	0.00330448	0.00980981	0.0021735	0.00794702	0.049022	0.00931427	0.0140288	0.00881181	0.0132861	0.00358794	0.00170674	0.00820693	0	0.00474637	0.00193229	0.00454135	0.00500969	0.00422484	0.00360535	0.00644974	0.00919046	0	0.0127894	0.00742417	0.00958606	0.0253575	0.00871807	0.00987341	0.032034	4.28152e-05
94	0.00517356	0.00393121	0.00897135	0.000443366	0.0169102	0.0042105	0.0030779	0.0102254	0.00254391	0.0096547	0.00286315	0.0156097	0.00902491	0	0.0109236	0.008009	5.62802e-05	0.00182175	0.00524284	0.00353495	0.0103591	0.0019183	0.00895731	0.04775	0.00601203	0.00975584	0.00561554	0.0127744	0.00208091	0.00239103	0.00573491	0	0.00131421	0.00142367	0.00514214	0.00574212	0.00275789	0.00286184	0.00605194	0.00573451	0	0.00983882	0.00459528	0.00231519	0.0249746	0.00964114	0.0094753	0.0338092	0.00185521
95	0.00268695	0.00591252	0.0113872	0.00247105	0.0158919	0.00470494	0.00355475	0.00924541	0.0023837	0.00783742	0	0.0142338	0.0070133	0	0.00537041	0.00610678	0.000671569	0.0021543	0.00393738	0.00175504	0.00880163	0.00179267	0.0110422	0.0470947	0.00299431	0.00427209	0.00468703	0.00922096	0	0.00285789	0.0030894	0	0.00113049	0.00156611	0.00386539	0.00534532	0.000814019	0.0020457	0.0050995	0.0034991	0	0.00939014	0.00269978	0.000230617	0.0225787	0.00794215	0.00702525	0.0324301	0.00548943
96	0.00149672	0.0064842	0.0096563	0.00378186	0.0151494	0.0044153	0.004386	0.00640492	0.00157811	0.00372161	0	0.0111801	0.00459709	0	0.00171834	0.00620325	0.00359892	0.00207653	0.00526042	0	0.00747176	0.00300608	0.010151	0.0439348	0.00301078	0.00265479	0.0044206	0.00575458	0	0.00444046	0.00291083	0	0.00572448	0.00315975	0.00213546	0.00514734	0.00113625	0.00295514	0.00463282	0.00259155	0	0.00861286	0.00234791	0.000671465	0.0217952	0.00595769	0.00415999	0.0300749	0.0103534
97	0.00288846	0.00584959	0.00542464	0.00440709	0.0153201	0.00377407	0.00541429	0.00408944	0	0.000841686	0.00306417	0.00736753	0.00459756	0	0.00257783	0.00749892	0.0073376	0.00285327	0.0079573	0	0.00870614	0.0052857	0.0061551	0.0392823	0.0068869	0.00894716	0.00398513	0.00409893	0	0.00640726	0.00340321	0	0.00971117	0.00502935	0.000917833	0.00584616	0.00311465	0.00412541	0.00367099	0.00215181	0	0.00503794	0.00329195	0	0.0222736	0.00499638	0.00256415	0.0283134	0.0145846
98	0.00551662	0.00524891	0.002498	0.00441802	0.0159529	0.00369522	0.00597379	0.00476572	0	0.00226989	0.01084	0.00441361	0.00579719	0	0.0068369	0.00849789	0.0105369	0.00515739	0.00926524	0.00172444	0.011187	0.00632995	0.00393759	0.0345016	0.01186	0.0187447	0.00513093	0.00390186	0.00204607	0.00669454	0.00188854	0.000319406	0.00873328	0.00463912	0	0.00694382	0.00418572	0.00349888	0.00127941	0.00288715	0	0.001626	0.00452968	0	0.021875	0.00500905	0.00245419	0.0267034	0.0169633
99	0.00700902	0.00575386	0.00223676	0.00377728	0.015736	0.00467804	0.00536357	0.00794651	0.000242414	0.00575048	0.016215	0.00289471	0.00617156	0.00145995	0.00944909	0.00801796	0.0121772	0.00736753	0.00839215	0.0057532	0.0121049	0.0050414	0.00557298	0.0284632	0.0138856	0.0232971	0.00804033	0.00471781	0.00331187	0.00515806	0	8.16207e-05	0.00542967	0.00243851	0	0.00829599	0.003483	0.00252969	0	0.00492088	0	0.00240816	0.00454345	0	0.0207893	0.00653999	0.00345354	0.0260191	0.017055
100	0.00702445	0.00737488	0.00349519	0.00406108	0.0142397	0.00681755	0.00445546	0.00979877	0.00448224	0.00621085	0.0157116	0.00270985	0.00577719	0.00189495	0.00682337	0.00569309	0.0115934	0.00739029	0.00636589	0.00667717	0.0114632	0.00297541	0.00689257	0.0205084	0.0123206	0.0204316	0.00968134	0.00693186	0.00356876	0.00391664	0	0.000347737	0.00467654	0.00165671	0.000420887	0.0099588	0.00213594	0.00392806	0	0.00615577	0	0.00634644	0.00334937	0.000309682	0.018861	0.00896539	0.00482415	0.027165	0.0138206
101	0.00666302	0.00877542	0.00486358	0.00598483	0.0115368	0.00832407	0.00479286	0.00829566	0.00764417	0.0028666	0.0110856	0.00378793	0.00505962	0.0010882	0.00154158	0.0029621	0.00928009	0.00546857	0.00397795	0.00530028	0.0108903	0.00164703	0.004696	0.0117488	0.00970933	0.0150947	0.00867302	0.0102107	0.00444088	0.00437277	0.00205575	0.00120099	0.00660199	0.00309113	0.00335809	0.011201	0.00122483	0.00711923	0.0019311	0.00513204	0	0.00965172	0.00294877	0.00365971	0.0144514	0.00958828	0.0055792	0.0277481	0.00731344
102	0.00623143	0.00830258	0.00553065	0.00739407	0.00778483	0.00684446	0.00566231	0.00614581	0.00665561	0	0.00673737	0.0046545	0.00446816	0.000661674	0	0.00227836	0.00697595	0.00374689	0.00155263	0.00444754	0.0104676	0.00117524	0.00177282	0.00324921	0.0076099	0.0110524	0.0077067	0.012922	0.00575915	0.00593836	0.00400089	0.00200999	0.00766118	0.00437045	0.00483267	0.0112864	0.000969032	0.00909483	0.00375628	0.00323943	0	0.0105378	0.00425409	0.00487343	0.00927877	0.00770777	0.00594424	0.025519	0.00151888
103	0.00499875	0.00582752	0.00522274	0.00728823	0.00426388	0.00369727	0.00462807	0.00615621	0.00312462	0	0.00538905	0.00303818	0.00499134	0.000183792	0	0.00457254	0.00618462	0.00338308	1.3023e-05	0.00582908	0.0104248	0.00224461	0.00181014	0	0.00599193	0.00879158	0.00924157	0.0142164	0.00585317	0.00785584	0.00482677	0.00306205	0.00652722	0.00427898	0.00351607	0.0104207	0.0010952	0.0086199	0.00257906	0.00268807	0.00321845	0.00974901	0.00527525	0.00335226	0.00781314	0.00616853	0.00701269	0.0226718	0.00116182
104	0.00376865	0.00313188	0.00396927	0.00802721	0.00262312	0.00385438	0.00164612	0.00724611	0.0011753	0.00113734	0.00601832	0	0.00868318	0	0	0.00808241	0.0064697	0.00349049	0.00042049	0.00888809	0.0127108	0.00571249	0.00382392	0	0.00510732	0.00847745	0.0115717	0.0146461	0.0052012	0.00999536	0.00612202	0.00431343	0.00545066	0.00387143	0.00203769	0.00890105	0.00180714	0.00717495	1.91369e-05	0.0040313	0.00613928	0.00888287	0.00407249	0.000792312	0.0100306	0.00647498	0.00828678	0.0218034	0.00586365
105	0.00402526	0.00184467	0.00197301	0.0103161	0.00257349	0.0081067	0	0.00725988	0.00202126	0.0024468	0.00586151	0	0.0142006	0	0.00195721	0.00964165	0.00585939	0.00299075	0.00231626	0.0108936	0.0167111	0.00960647	0.00488299	0	0.00456774	0.00904738	0.011656	0.0147743	0.00564246	0.0114545	0.00823062	0.00428549	0.00607703	0.00401244	0.00331912	0.00690556	0.00370656	0.00643353	0	0.00563374	0.00617433	0.00929498	0.00197581	0	0.0113542	0.0069052	0.00782211	0.0214067	0.0106457
106	0.00521825	0.00175413	0	0.010702	0.00255218	0.0100381	0	0.00591517	0.00334845	0.00315676	0.00417615	0	0.0174369	0	0.00569199	0.00751619	0.0036734	0.00215394	0.00396426	0.00935187	0.0179098	0.0106731	0.00471351	0.00425718	0.00348522	0.00788912	0.00985966	0.0146707	0.00629479	0.0108379	0.00902294	0.00201689	0.00680264	0.00470953	0.0064382	0.00545171	0.00626997	0.00600084	0.00152373	0.00539488	0.00464877	0.0108116	0.00196171	0	0.0102365	0.00664064	0.00583753	0.0194273	0.0116237
107	0.00507805	0.00200707	0	0.0078978	0.0022731	0.00506591	0.000591449	0.00373325	0.00285482	0.00321918	0.00249155	0.00176761	0.0156063	0	0.0076777	0.00380826	0.00171248	0.00174936	0.00464376	0.00569022	0.0150974	0.0092232	0.00501072	0.00614911	0.00262506	0.00540178	0.00869722	0.0150217	0.00494421	0.00845118	0.00704262	0	0.00547428	0.00562028	0.00779322	0.00564637	0.00763701	0.00461742	0.00323211	0.00301791	0.00305083	0.0111031	0.00468983	0	0.00936465	0.00706121	0.00487295	0.0167365	0.00882679
108	0.00310894	0.00267791	0	0.0065069	0.00246899	0	0.000202885	0.0016584	0.00064832	0.00258346	0.00162801	0	0.0105996	0	0.00602642	0.00283419	0.00139294	0.00188759	0.00532724	0.00333228	0.0127073	0.00842238	0.00604276	0.00631931	0.00336785	0.00610232	0.00826543	0.015452	0.00256988	0.00615495	0.0039934	0	0.00263123	0.00605991	0.00589274	0.00722791	0.00708218	0.00292818	0.00226005	0.000963433	0.00230584	0.00928111	0.00790403	0	0.0105238	0.00862084	0.00623123	0.0144458	0.00501923
109	0.00206566	0.00367926	0.00105878	0.0103519	0.00334079	0	9.34566e-05	0.00161268	0	0.0022988	0.00140017	0	0.00731925	0	0.00355532	0.0059087	0.00153087	0.00274512	0.00658982	0.00270176	0.0130881	0.00893038	0.00665122	0.00609525	0.00487006	0.0130014	0.00657671	0.0138347	0.00226613	0.00505478	0.00243216	0	0.000359218	0.00576266	0.00345155	0.00882136	0.00590947	0.0027927	0.000303207	0.000888461	0.00305303	0.00827273	0.0095042	0.00142591	0.0128181	0.00998746	0.00808778	0.0123605	0.00309607
110	0.00385013	0.00395321	0.00366069	0.016168	0.00485993	0	0.00087513	0.00420521	0	0.00333574	0.00235273	0	0.00872357	0	0.00361607	0.00925384	0.000673259	0.00481356	0.00759643	0.00211712	0.0136304	0.00935686	0.00719411	0.00642497	0.00599672	0.02494	0.00504777	0.00986951	0.00446185	0.00483627	0.00250149	0	0	0.00546813	0.00382749	0.00951492	0.00435816	0.00413722	0.00031441	0.00147241	0.00465896	0.0108164	0.00957259	0.0101849	0.0150484	0.0104192	0.00852219	0.0112734	0.00359117
111	0.0068238	0.00358416	0.00627992	0.0182297	0.00709487	0.000931451	0.00143604	0.00700358	0	0.00499505	0.00444748	0.000829512	0.0129018	3.1467e-05	0.005088	0.00907998	0	0.00702694	0.00764896	0.00234086	0.0130092	0.00992559	0.00900548	0.00937366	0.00738504	0.0385487	0.00716516	0.00675325	0.00668743	0.00475721	0.00238004	0	0	0.00553167	0.00663977	0.00890962	0.00151602	0.00473151	0.00219371	0.000992809	0.00506841	0.0139518	0.00907257	0.0278973	0.0162315	0.00979136	0.00799819	0.0120591	0.0042325
112	0.00809882	0.00420445	0.00780916	0.0157821	0.00852955	0.00305246	0.00143396	0.00766941	0.000730682	0.00581654	0.0057951	0.00927597	0.0152079	0.00189135	0.00478524	0.00669924	0.000874535	0.00771988	0.00712135	0.00524145	0.0137572	0.0117212	0.0120765	0.0165459	0.00997825	0.050748	0.0121748	0.00705997	0.00730971	0.00431237	0.00110342	0	0.000161758	0.00536932	0.00897216	0.00754944	0	0.00414323	0.00391534	5.22564e-05	0.00282915	0.012622	0.00801917	0.0471276	0.0163072	0.00871576	0.00841869	0.0139409	0.00429527
113	0.00685914	0.00555773	0.00752552	0.0119607	0.00756629	0.0043941	0.00160052	0.00682832	0.00332508	0.00585099	0.005861	0.016156	0.0131349	0.00312497	0.00181313	0.00581918	0.00456518	0.0074542	0.0063088	0.00858719	0.0149352	0.0125468	0.0131749	0.0237239	0.0122055	0.0576773	0.0139544	0.00851472	0.00687202	0.00383787	0	0	0.0002796	0.00503768	0.00985402	0.00670577	0	0.00409391	0.0047584	0	0	0.00631216	0.00587742	0.0543244	0.0156904	0.00795884	0.00988887	0.0148281	0.00463497
114	0.00480435	0.00524071	0.00591036	0.00838912	0.00491516	0.00473388	0.00197228	0.0059027	0.00660633	0.00632181	0.00677684	0.0199514	0.00874573	0.00335648	0	0.00664753	0.00873261	0.0078031	0.00483395	0.00896931	0.0133678	0.0107669	0.0105398	0.0251359	0.0130423	0.0567663	0.0106517	0.00766498	0.00611643	0.00459785	0	0	0	0.00505944	0.00991919	0.00726357	0.000340239	0.00484331	0.00464333	0	0	0.000339042	0.00324452	0.0443547	0.0143532	0.00788182	0.0100161	0.0146634	0.0051687
115	0.00438512	0.00349915	0.00383454	0.00531697	0.00328292	0.00387049	0.00255062	0.00440292	0.00866214	0.00681487	0.00895622	0.0214252	0.0064434	0.00203405	0	0.00675924	0.010515	0.00780379	0.00298994	0.00646865	0.00955272	0.00854546	0.00582792	0.0200898	0.0117974	0.0478117	0.00681355	0.00466643	0.00500615	0.00690958	0	0	0	0.00463136	0.00851247	0.00806304	0.00109259	0.00421969	0.00287539	0	0	0	0.00141794	0.0262733	0.0113231	0.00705508	0.00666933	0.013786	0.00378372
116	0.00650434	0.00377273	0.00178804	0.00443571	0.00392864	0.00370708	0.0041847	0.00129304	0.00830866	0.00564479	0.00977368	0.0213304	0.00802432	0	0	0.0064996	0.00963488	0.00620199	0.00208735	0.00343444	0.00721891	0.00826383	0.00234539	0.0142163	0.00759949	0.0335548	0.00634266	0.00270002	0.00394092	0.00871648	0.00134753	0	0.0010128	0.00287651	0.00559424	0.00768963	0.000327316	0.00163011	0.000296268	0	0	0	0.000731428	0.0123859	0.00765367	0.0049559	0.00167903	0.0120217	0.00108167
117	0.00926491	0.00661355	0.000503291	0.0064855	0.00579948	0.00577828	0.00638232	0	0.00700488	0.00273635	0.00826562	0.0201038	0.0106176	0	0	0.00817693	0.00839366	0.00518082	0.00226401	0.000718336	0.00718474	0.00812401	0.00135826	0.0123835	0.00152128	0.0192646	0.00770544	0.00346858	0.00410175	0.00827306	0.00268558	0	0.00308771	0.000905736	0.00390796	0.00651789	0.000883384	0	0	0	0	0.000199001	0.0007001	0.00683545	0.00611028	0.00326285	0	0.00944864	0
118	0.0097132	0.00820627	0.00112208	0.0082129	0.00739111	0.00830761	0.00672754	0	0.00565767	0.000273928	0.00618621	0.0178894	0.0101358	0	0	0.0103298	0.00735385	0.00642446	0.00146099	0	0.00815119	0.00575188	0.00173729	0.0136267	0	0.0107067	0.00787505	0.00540153	0.00561475	0.0064672	0.00259107	0	0.0028133	0.00011367	0.00493431	0.00558039	0.0031405	0	0.000984984	0	0	0	0.00129459	0.00620263	0.00696716	0.00296995	6.07927e-06	0.00701852	0.000619934
119	0.00698952	0.00598943	0.00312898	0.0069784	0.00810342	0.00812619	0.0045364	0	0.00377375	0	0.004283	0.014542	0.00622559	0	0.0026416	0.00858673	0.0047831	0.00732947	0	0	0.00925736	0.00204661	0.0015538	0.0132888	0	0.00890491	0.00596365	0.0060812	0.00671194	0.00507977	0.0021893	0	0.000950285	5.30126e-05	0.00575189	0.00459485	0.00468437	0.00125224	0.00171016	0	0	0	0.00249699	0.00623367	0.0077386	0.00261619	0.00154976	0.00552984	0
120	0.00271916	0.00214782	0.00353788	0.0064684	0.00842389	0.0040121	0.00263086	0	0.00369749	0.000918158	0.00199568	0.00898721	0.00210213	0	0.00425242	0.00236723	0.00150224	0.00555915	0	0	0.00740715	0	0	0.00888037	0	0.00800409	0.00204447	0.00516044	0.00590988	0.00305961	0.00141308	0	0.00012439	8.34309e-05	0.00398908	0.00279651	0.00543686	0.00114278	0.000447995	0.000691954	0	0	0.00257593	0.00497085	0.00766618	0.000967602	0.00216681	0.0051038	0
121	0	0	0.00237025	0.00741654	0.00858882	0	0.00184105	0.00113845	0.0046888	0.00232196	0	0.00207807	0	0	0.00436459	0	0	0.00132707	0	0.000881643	0.00386568	0	0	0.00175931	0	0.00591893	0	0.00339759	0.00365307	0.000381486	0.000607619	0	0.000814389	0	0	0.000221555	0.00582695	0	0	0.0025511	0	0	0.00168749	0.00283567	0.00695956	0	0.00181893	0.00508165	0
[truncated: 65 more columns]

## Sheet: f
			Frequency (min-1)
			5-HT			ATP
			basal	stim(30-90s)		basal	stim(30-90s)
			0	0		0	0		Paired t-test
			0	0		0	0
			0	0		1	0		basal vs 5-HT stim	P = 1,000
			0	0		0	0		basal vs ATP stim	P = 1,000
			0	0		0	0
			0	0		0	0		For 5-HT
			0	0		0	0		n=70 ROIs, n=2 mice
			0	0		0	0		For ATP
			0	0		0	0		n=37 ROIs, n=2 mice
			0	0		0	0.983607
			0	0		0	0
			0	0		0	0
			1	0		0	0
			0	0		0	0
			0	0		0	0
			0	0		0	0
			0	0		0	0
			0	0		0	0
			0	0		0	0
			0	0.983607		0	0
			0	0.983607		0	0
			0	0		0	0
			0	0		0	0
			0	0		0	0
			0	0		0	0
			0	0		0	0
			0	0		0	0
			0	0		0	0
			0	0		0	0
			0	0		0	0
			0	0		0	0
			0	0		0	0
			0	0		0	0
			0	0		0	0
			0	0		0	0
			0	0		0	0
			0	0		0	0
			0	0
			0	0
			0	0
			0	0
			0	0
			0	0
			0	0
			0	0
			0	0
			0	0
			0	0
			0	0
			0	0
			0	0
			0	0
			0	0
			0	0
			0	0
			0	0
			0	0
			0	0
			0	0
			0	0
			0	0
			0	0
			0	0
			0	0
			0	0
			0	0
			0	0
			0	0
			0	0
			0	0
		promedio	0.0142857	0.028103	promedio	0.027027	0.026584
		std	0.119523	0.165051	std	0.164399	0.161704
		n	70	70	n	37	37
		sem	0.0142857	0.0197273	sem	0.027027	0.026584

## Sheet: g
5-HT-evoked Ca2+ activity
		n=54 ROIs, n=2 mice
Heatmap_amplitude_individual_ROIs
Time (s)/ROIs	ROI 1	ROI 2	ROI 3	ROI 4	ROI 5	ROI 6	ROI 7	ROI 8	ROI 9	ROI 10	ROI 11	ROI 12	ROI 13	ROI 14	ROI 15	ROI 16	ROI 17	ROI 18	ROI 19	ROI 20	ROI 21	ROI 22	ROI 23	ROI 24	ROI 25	ROI 26	ROI 27	ROI 28	ROI 29	ROI 30	ROI 31	ROI 32	ROI 33	ROI 34	ROI 35	ROI 36	ROI 37	ROI 38	ROI 39	ROI 40	ROI 41	ROI 42	ROI 43	ROI 44	ROI 45	ROI 46	ROI 47	ROI 48	ROI 49
1	0.0200574	0.0342046	0	0.0277477	0.0315522	0.00472081	0.0164863	0.020715	0.0042498	0.00568548	0.0154256	0.00958846	0.012544	0	0.00242878	0.0277107	0.105928	0.00619852	0.016813	0.0393498	0.0223043	0.0279651	0.0223921	0.00364185	0	0	0.00437966	0.0715452	0	0	0.0267381	0.0171595	0.0187559	0.00709145	0.0260086	0.0329655	0.00538675	0.023371	0.00454961	0.0266415	0.245857	0.107552	0.22533	0.523573	0.0497496	0.0150875	0	0.0145227	0.0117351
2	0.147087	0.0316092	0.00891812	0.0231585	0.025578	0.00343017	0.0355798	0.0189296	0.00323585	0.00373985	0.0162276	0.0138085	0.0108038	0	0.00758674	0.0305756	0.126731	0.00644732	0.0157056	0.0464736	0.027492	0.0254466	0.0246081	0.00336747	0.0604412	0.000177573	0.00546723	0.0743394	0.00196931	0	0.0217949	0.00885703	0.022289	0.00987778	0.0366329	0.0279175	0.0178335	0.0213145	0.00337975	0.0307688	0.220921	0.105169	0.19395	0.449274	0.0611884	0.0206857	0.00502429	0.0252527	0.0121122
3	0.253965	0.0261328	0.019805	0.0197528	0.0216547	0.00112057	0.0470552	0.0154021	0.00022137	5.80985e-05	0.015848	0.0222539	0.00837216	0	0.0113968	0.0314918	0.141455	0.00655797	0.0153706	0.0509327	0.0295915	0.0218619	0.0229733	0.00761663	0.121186	0.00861094	0.00689484	0.0667449	0.0113998	0.00479209	0.0234687	0.0198973	0.0262488	0.0126176	0.0362762	0.0243312	0.0319646	0.0191367	0.00295305	0.0345837	0.180208	0.0926815	0.149878	0.346035	0.0651076	0.0263042	0.00944086	0.0341156	0.0157318
4	0.322912	0.0183124	0.035453	0.0176576	0.0199313	0	0.0497794	0.0105851	0	0	0.01339	0.0368255	0.00521949	0.00562547	0.016116	0.0302434	0.143553	0.00590671	0.0126438	0.0509866	0.028376	0.0188772	0.018076	0.0191545	0.152575	0.0123083	0.013236	0.049362	0.023504	0.0129448	0.0309391	0.063917	0.0296741	0.0168533	0.0244049	0.019372	0.0433702	0.0175267	0.00340049	0.0360556	0.119208	0.0675299	0.0915616	0.212628	0.0606516	0.0326071	0.0131691	0.0397189	0.0224847
5	0.316217	0.0134885	0.0519035	0.0183258	0.0200697	0.00026918	0.0455813	0.00828261	0	2.74736e-05	0.00958412	0.0551728	0.0032018	0.0116227	0.0242653	0.0280904	0.127784	0.00460112	0.0118665	0.0471721	0.0256546	0.0203862	0.0131141	0.033364	0.130684	0.00874589	0.0255453	0.033308	0.0360172	0.0178321	0.0386974	0.130899	0.0310997	0.0287542	0.00887104	0.0120602	0.0419114	0.0185852	0.00726057	0.0321231	0.0629067	0.0415764	0.0438908	0.106283	0.0543017	0.0368904	0.0149926	0.039364	0.0271206
6	0.252622	0.0123082	0.0611842	0.019731	0.0177674	0.00317271	0.041108	0.00966534	0.0071984	0.0112932	0.00504056	0.0724139	0.00281325	0.0182601	0.0352124	0.0245395	0.0970034	0.00233743	0.0222743	0.0430804	0.0218532	0.0230267	0.00878519	0.0396763	0.0805127	0.00272722	0.0380553	0.0258468	0.0446639	0.0375182	0.0381923	0.186735	0.029996	0.0563439	0	0.00335014	0.0274825	0.0219244	0.0200627	0.0240595	0.0250579	0.0231442	0.0143951	0.0422601	0.0518219	0.0345668	0.014749	0.0335646	0.0234863
7	0.164086	0.00963647	0.0575341	0.0201073	0.0135817	0.00502572	0.0361878	0.0122725	0.0154062	0.0250285	0.000811557	0.0845776	0.0035452	0.025816	0.0454006	0.0181096	0.0618337	0	0.0452869	0.0416509	0.01541	0.0204989	0.00322519	0.0343004	0.0375907	0.0023622	0.0452669	0.0223581	0.0448752	0.0888083	0.029864	0.213917	0.0270614	0.0966374	0	0	0.0115706	0.0271857	0.0467216	0.0231977	0.00632517	0.0127602	0	0.00845194	0.0477767	0.0250158	0.013421	0.0235146	0.013894
8	0.0859271	0.0030455	0.0451645	0.0187521	0.0116086	0.00538056	0.0299169	0.0140096	0.0239728	0.0356154	0	0.0898776	0.0045844	0.0339962	0.0539237	0.0104341	0.0357693	0	0.0673315	0.040669	0.00876784	0.012586	0	0.0239131	0.0176922	0.0105933	0.0482369	0.0166754	0.0367709	0.141633	0.0191744	0.223083	0.0232469	0.129103	0	0	0.00429842	0.0356058	0.0822283	0.0435598	0.000392174	0.00807607	0	0	0.0359403	0.0152241	0.0127276	0.0112032	0.00547598
9	0.0391447	0	0.0327354	0.0157535	0.0125088	0.00519495	0.0224593	0.0152712	0.0325778	0.041919	0.0010023	0.0892639	0.00532081	0.04161	0.0599542	0.0052431	0.0231058	0.00370814	0.0774226	0.0339273	0.00679723	0.00510418	0	0.0158062	0.0125635	0.0202291	0.0493619	0.00690502	0.0242645	0.145772	0.0108266	0.229324	0.0192789	0.132234	0	0	0.00460831	0.0468215	0.116597	0.0827438	0.000623179	0.00611422	0	0	0.0202084	0.0111969	0.0120571	0.000222218	0.00100659
10	0.0196064	0	0.0230276	0.0123596	0.0122629	0.00396506	0.0125042	0.0156069	0.0352349	0.0441138	0.00469478	0.0850509	0.00513957	0.0446991	0.0581731	0.00328642	0.0164273	0.010317	0.0781458	0.0205189	0.00854065	0.000845625	0.000844681	0.0100101	0.00919503	0.0219058	0.0514638	0	0.0114883	0.0996697	0.00549722	0.232778	0.0150496	0.107253	0.00225846	0.00164493	0.00585647	0.0552485	0.152156	0.116726	0.000956456	0.00235785	0.00141424	0.00436182	0.00893717	0.010146	0.00898464	0	0
11	0.0106411	0.000153331	0.0125217	0.00873537	0.00849163	0.00170201	0.000712519	0.0124263	0.0278737	0.0416087	0.00568075	0.0781382	0.00330247	0.0392962	0.0449669	0.00167496	0.0081413	0.0146901	0.0723555	0.00736175	0.00756209	0	0.00387436	0.00412747	0.00349896	0.0153685	0.0597044	0	0.00229514	0.053428	0.000358616	0.226383	0.00919268	0.0764037	0.00821512	0.00687654	0.0046178	0.0551968	0.201774	0.12337	0	0	0.00154874	0.00445174	0.00338376	0.00653187	0.00393057	0.00158867	0
12	0.00375825	0.00108547	0.00119747	0.0072729	0.00635451	0.00128493	0	0.00635358	0.0190018	0.0366309	0.0037138	0.0686499	0.000308699	0.0286808	0.0275469	0	0.0018878	0.0160709	0.0583449	0.00107683	0.00264924	0	0.00615738	0.0001106	0	0.0103531	0.0734844	0	0.000417992	0.0470213	0	0.210335	0.00237059	0.0584776	0.020569	0.0154119	0.001894	0.0504759	0.262663	0.107803	0.00508953	0	0.0098955	0.014736	0.000182477	0.00140117	0.000588599	0.0130151	0
13	0	0.0255176	0	0.00801812	0.00845532	0.00390075	0	0.00139314	0.019018	0.0318863	0.00160735	0.0574043	0	0.021033	0.0156479	0	0	0.0166517	0.037999	0	0	0	0.0141646	0.000983968	0	0.0139068	0.0796289	0.00736053	0.00646888	0.0732151	0	0.190371	0	0.0529335	0.0337713	0.0242788	0	0.0500454	0.305039	0.0897367	0.0198731	0	0.0282822	0.0421352	0	0	0	0.0204975	0.00315715
14	0	0.0948183	0.00392824	0.00883086	0.0110067	0.00709113	0	0.000624761	0.0254196	0.0274722	0.00138861	0.0490783	0	0.0223796	0.0108551	0	0	0.0170096	0.0195598	0	0	0.00402743	0.0372695	0.0056713	0.00311765	0.0234176	0.0691796	0.0300628	0.0182522	0.0999927	0	0.172449	0	0.0503862	0.0414364	0.034977	0	0.0558164	0.301638	0.0776143	0.0395308	0.00625188	0.053955	0.0839775	0	0	0	0.0190045	0.00744449
15	0	0.18218	0.0209915	0.006812	0.00889479	0.00787575	0.00363562	0.00133532	0.0261655	0.0207308	0.00118448	0.0483674	0.000960772	0.0295437	0.00707144	0.00104827	0.00199609	0.0148279	0.00621192	0	0	0.0140037	0.0722285	0.0100558	0.0108723	0.0297376	0.0495095	0.0502437	0.0305866	0.102568	0.0147863	0.158708	0	0.0455213	0.0444527	0.0483742	0	0.0578119	0.255355	0.0644808	0.0550696	0.0215612	0.0766488	0.119952	0.0045141	0.00123686	0.000176603	0.0112667	0.0129436
16	0.0023032	0.227702	0.0436816	0.00249423	0.00327229	0.00711309	0.0151704	0.000474456	0.0183978	0.0123914	0.000769423	0.0534736	0.00647432	0.0348836	0.00235717	0.00233753	0.0134078	0.0106199	0	0.00747916	0.00282715	0.0261967	0.102461	0.0132715	0.0249555	0.0325685	0.032074	0.0575312	0.0366875	0.0780302	0.0362441	0.147625	0.00155916	0.0389439	0.0475175	0.0614116	0.00531976	0.0480034	0.191646	0.0487634	0.0704436	0.0307084	0.091564	0.149001	0.0211327	0.00299237	0.00419109	0.00570138	0.0200934
17	0.00695537	0.20303	0.0770592	0	0	0.00727305	0.0346805	0	0.0104119	0.00573225	0.00253337	0.0545904	0.0113824	0.0328838	0	0.00336844	0.0315768	0.00714991	0	0.0208924	0.00612157	0.0387982	0.116518	0.0187706	0.0458953	0.0423796	0.0175756	0.053886	0.034484	0.041831	0.0524863	0.136149	0.00597172	0.0316714	0.0512185	0.0687931	0.0182389	0.0307235	0.131583	0.0369033	0.0885261	0.0348337	0.0955101	0.173735	0.035049	0.00425126	0.00948455	0.0103972	0.0269857
18	0.0126963	0.139072	0.12413	0	0	0.00907105	0.0491429	0.00257632	0.00854554	0.00279581	0.00755918	0.0455397	0.0155128	0.0247046	0	0.00732613	0.0491037	0.00559678	0	0.0358046	0.00830769	0.0505008	0.12263	0.0292528	0.0639646	0.0643059	0.00338208	0.056345	0.033478	0.0146306	0.0512055	0.122287	0.0113879	0.0250256	0.0573967	0.0684249	0.0288591	0.0171214	0.0826732	0.0295469	0.103616	0.0398115	0.0934204	0.192662	0.0366917	0.00786748	0.0129478	0.0279131	0.0336101
19	0.0178562	0.0824732	0.171623	0	0	0.0111586	0.0464417	0.00941993	0.00965396	0.00259279	0.0123977	0.0310229	0.0202611	0.015469	0	0.0164257	0.0620578	0.00454005	0.00397829	0.0480368	0.00941884	0.0630012	0.132246	0.0407072	0.0718796	0.0879103	0	0.072307	0.0437345	0.00680438	0.0372706	0.105467	0.0156392	0.0216143	0.0695209	0.0608833	0.0291811	0.0114259	0.0460125	0.0199824	0.109291	0.0468469	0.0932876	0.203117	0.028289	0.0147014	0.0169947	0.0508534	0.042314
20	0.0197492	0.0511669	0.200425	0.0286076	0.0180761	0.0130506	0.0307636	0.0142937	0.00790367	0.00274334	0.0127074	0.018135	0.0257016	0.00843432	0.00207397	0.0279547	0.0707278	0.00259224	0.0129551	0.0539978	0.00973321	0.0781837	0.140316	0.0439494	0.0847816	0.101099	0	0.0861879	0.0580851	0.0121298	0.0283321	0.0852729	0.0191059	0.0214158	0.0819934	0.048431	0.021016	0.00818116	0.0215163	0.00715987	0.107314	0.0516853	0.0936711	0.207493	0.0200536	0.0202591	0.0252705	0.0660403	0.0511736
21	0.0176928	0.0393688	0.205623	0.0923199	0.0497166	0.0161097	0.0150803	0.0140978	0.00355015	0.00214087	0.00936253	0.00801723	0.0307018	0.00378376	0.00520761	0.0374395	0.0750213	0.00110235	0.0232776	0.0530499	0.00994532	0.0920071	0.134628	0.0345665	0.121302	0.104103	0	0.085018	0.0610071	0.0160988	0.0302456	0.0626043	0.0261322	0.0203035	0.0820864	0.0371251	0.0152693	0.00306036	0.00783831	0	0.102447	0.0519043	0.0869782	0.211124	0.0194072	0.0213799	0.0344759	0.0664474	0.053695
22	0.0152519	0.0385119	0.194954	0.174198	0.0916894	0.0203818	0.00649053	0.0130567	0.00189183	0.00184044	0.00796123	0.000323014	0.0346188	0.00171329	0.00923089	0.0439455	0.0750635	0.00329703	0.0367644	0.0483932	0.0123841	0.0971976	0.114777	0.0204606	0.16186	0.103515	0.0030729	0.0797969	0.0543586	0.0117877	0.0330807	0.0409832	0.0395735	0.0164031	0.0682517	0.033332	0.0180926	0	0.00283016	0	0.0969136	0.0495433	0.0762142	0.216018	0.0275454	0.0229674	0.0389071	0.056685	0.0491022
23	0.0158882	0.0406734	0.174454	0.270608	0.141669	0.0254182	0.00526235	0.0157119	0.00466393	0.00271805	0.0114001	0	0.0369481	0.0027055	0.0145972	0.0482683	0.0720935	0.0090004	0.0487287	0.0439895	0.0190542	0.0907865	0.0888348	0.0136545	0.166024	0.104231	0.00799308	0.085938	0.0548667	0.00621292	0.0313844	0.0235074	0.0581484	0.0139329	0.0531399	0.036159	0.0253087	0.00170934	0.00466038	0.00268733	0.0915776	0.0468724	0.0713019	0.218558	0.0406602	0.028524	0.0394453	0.044999	0.0455124
24	0.0181835	0.0379699	0.146226	0.391592	0.198051	0.0398031	0.00817864	0.0200568	0.00751764	0.00336193	0.0164637	0	0.0375622	0.00561928	0.0206242	0.0492713	0.0672442	0.0125318	0.0499862	0.0418846	0.027536	0.0765336	0.0607739	0.0164161	0.141245	0.109098	0.0138862	0.0983096	0.0655713	0.00850064	0.02972	0.0100627	0.0782378	0.0156568	0.0463772	0.0387464	0.030669	0.00546525	0.0104927	0.00277798	0.0884589	0.0445275	0.0736499	0.214652	0.0507357	0.0310158	0.040284	0.0345806	0.0477288
25	0.0183312	0.0309304	0.114453	0.540343	0.262986	0.0821532	0.010726	0.0225193	0.0069455	0.00225323	0.0193302	0.00194545	0.0379438	0.00909346	0.024941	0.0464918	0.061924	0.00980372	0.0386422	0.0420646	0.033446	0.0597924	0.0324932	0.0192123	0.145909	0.118854	0.0191892	0.0997535	0.0695015	0.0167153	0.0286957	0	0.092699	0.0168853	0.0451361	0.0377651	0.0326445	0.0050571	0.0151043	0.001335	0.0870307	0.0425035	0.0752693	0.203723	0.0514459	0.0233631	0.0414641	0.0250287	0.0506923
26	0.0162367	0.0284091	0.0846569	0.696927	0.339046	0.159373	0.013027	0.0244259	0.00546797	0.00105196	0.0204482	0.00830138	0.0393535	0.0134107	0.0258716	0.0428778	0.0585608	0.0042679	0.0237454	0.0434338	0.0365108	0.0439758	0.011115	0.0148259	0.203812	0.128804	0.0201592	0.0851092	0.0571212	0.0220374	0.0236143	0	0.091056	0.0120448	0.0431656	0.0364087	0.0302382	0.00141327	0.0137036	0.00374295	0.0860259	0.0411403	0.0741103	0.190617	0.0478089	0.0110335	0.0431041	0.0172768	0.0497789
27	0.0151576	0.034931	0.0596517	0.829422	0.424986	0.249116	0.0223621	0.0278143	0.0070176	0.00272415	0.0224928	0.0181579	0.0402044	0.0193897	0.0247337	0.0413185	0.0571414	0.00188065	0.0135628	0.0453724	0.0397656	0.0309183	0.00537058	0.00705479	0.263894	0.13565	0.0177559	0.0676502	0.0403988	0.0216073	0.0182915	0	0.07039	0.00331016	0.0381917	0.0370526	0.0226004	0	0.00711854	0.00976183	0.0855963	0.0405471	0.0763834	0.182117	0.0515723	0.00518906	0.0481534	0.0129635	0.0480349
28	0.016123	0.045879	0.040339	0.923813	0.52961	0.315009	0.0417587	0.0301951	0.0117372	0.00741806	0.0257079	0.0311982	0.0384407	0.0271497	0.0243046	0.0413074	0.0566196	0.00320556	0.00904068	0.0494057	0.0436105	0.0214757	0.0197295	0.00278148	0.270164	0.142943	0.0160237	0.0618874	0.0336033	0.0210237	0.0246581	0.00132613	0.0431363	0	0.0304469	0.0381875	0.0133421	0.00105091	0.000951616	0.0137654	0.0852722	0.0403905	0.0852945	0.179631	0.0647748	0.00927151	0.0571203	0.0107396	0.0480262
29	0.0163274	0.055782	0.0279954	0.99277	0.66785	0.335847	0.0607712	0.0287525	0.017529	0.0123065	0.0276682	0.047955	0.0346528	0.0361927	0.0265538	0.0414743	0.0598702	0.00560254	0.00820683	0.0566363	0.0452002	0.0147138	0.0505562	0.00102856	0.227984	0.153881	0.0141468	0.0649682	0.0342727	0.0251055	0.0449911	0.0093599	0.0254586	0	0.0203138	0.0396842	0.0071919	0.00458951	0	0.0123954	0.0841621	0.0406386	0.0954694	0.17769	0.0763476	0.018105	0.0666211	0.00723043	0.046895
30	0.0140797	0.0624382	0.0211957	1.03528	0.811728	0.311948	0.0650708	0.0252065	0.0219786	0.0143078	0.0249109	0.0679096	0.0304367	0.0436473	0.0301352	0.04139	0.0695206	0.00742507	0.00906376	0.063304	0.042542	0.00828602	0.0831042	0	0.17607	0.159321	0.00832008	0.0636341	0.0320805	0.0268739	0.0632023	0.016274	0.0206413	0	0.00980388	0.0439424	0.00278429	0.00885577	0	0.00821519	0.0858989	0.0420471	0.101387	0.173951	0.0773679	0.0252095	0.0747854	0.00119232	0.0429373
31	0.012318	0.0625486	0.0157087	1.00456	0.881459	0.254519	0.0515057	0.0225441	0.0221872	0.012345	0.0164266	0.0849616	0.0266769	0.0450811	0.0315127	0.0405478	0.0795221	0.00779589	0.00867461	0.064095	0.0359168	0.00159053	0.0953499	0	0.129113	0.140143	0.000622714	0.0587292	0.025215	0.0156008	0.0604429	0.0215733	0.0203892	0.00514857	0.00137173	0.0484395	0	0.0135352	0	0.00613095	0.0941839	0.045275	0.105269	0.174412	0.071052	0.0290694	0.0779796	0	0.0370887
32	0.0145872	0.0528587	0.0092489	0.860181	0.834192	0.180854	0.0285656	0.0201412	0.0168457	0.00719556	0.00650838	0.0908349	0.0243964	0.0403063	0.0292643	0.0379234	0.0806015	0.00590865	0.00538279	0.0582108	0.0267216	0	0.0774719	0.0036804	0.0788914	0.0886635	0	0.0632975	0.0182143	0.00920166	0.0375168	0.0268352	0.0181035	0.00764361	0	0.0447043	0	0.0196871	0	0.00855053	0.104542	0.0508182	0.113304	0.183299	0.0661044	0.0348561	0.0674177	0	0.0279321
33	0.0201954	0.0355453	0.00239568	0.647028	0.724816	0.111667	0.00679087	0.015384	0.00856163	0.000113994	0.000871192	0.0830857	0.0234764	0.0334986	0.0252297	0.0325306	0.0724564	0.00200059	0.000209174	0.0487604	0.0167217	0	0.0443479	0.0305318	0.0285028	0.0262824	0	0.0746941	0.0114259	0.0553339	0.0152737	0.032981	0.0151678	0.00674376	0	0.0303353	0	0.0287711	0	0.0144073	0.109112	0.0618605	0.12685	0.195313	0.0659225	0.0475564	0.0409466	0.00198972	0.0152306
34	0.0269846	0.0177442	0	0.463714	0.631397	0.0608527	0	0.00877111	0.00078283	0	0	0.0655069	0.0207279	0.0262272	0.0198579	0.0241648	0.062148	0	0	0.0390012	0.00791839	0	0.0193856	0.0604538	0	0	0	0.0744961	0.00150975	0.162503	0.0110025	0.0382012	0.0172188	0.00457461	0	0.0146751	0.0121975	0.0391519	0.0022601	0.0227475	0.107796	0.0832226	0.141905	0.203345	0.0660508	0.062651	0.0116773	0.00926172	0.00475424
35	0.0355446	0.00457823	0	0.359417	0.568006	0.0294419	0	0.00524517	0	0	0	0.0446457	0.0148575	0.0173414	0.013069	0.0143995	0.0543497	0	0	0.0331208	0.00192292	0	0.00973426	0.0745065	0	0	0.00237708	0.0614742	0	0.256016	0.0220693	0.0367131	0.02729	0.00211504	0.000971617	0.00744332	0.0265908	0.0467139	0.00708127	0.035591	0.105965	0.112825	0.154552	0.206868	0.0628127	0.0699064	0	0.0143796	0.00118048
36	0.0456913	0	0	0.306103	0.508282	0.0119103	0.00469834	0.00910886	0	0	0.000214247	0.0278837	0.0101747	0.0100091	0.0095227	0.00614594	0.0504099	0	0.00324396	0.0343253	3.5536e-05	0	0.00696543	0.0688823	0	0	0.0047162	0.0555862	0	0.255754	0.0362389	0.0284727	0.0415975	0.00158775	0.00840577	0.00754878	0.0386362	0.0510362	0.0175295	0.0530919	0.104971	0.137607	0.160229	0.20793	0.0601118	0.0667034	0	0.0166799	0.00282238
37	0.0523747	0	0.017465	0.263262	0.443342	0.00273812	0.0253248	0.0182056	0	0.0085024	0.0117115	0.020555	0.00996222	0.00821004	0.0156149	0	0.0514715	0	0.0335858	0.0381592	0.00254128	0	0.00859383	0.0548254	0	0	0.0116366	0.0642113	0	0.175423	0.0473767	0.0185299	0.0515976	0.00940788	0.0127497	0.00836845	0.0502192	0.0546033	0.0369545	0.0681357	0.102253	0.144407	0.152795	0.206839	0.0628923	0.0612235	0	0.0155911	0.00830339
38	0.0512598	0	0.0493943	0.221293	0.378709	0	0.0445541	0.026165	0	0.0331403	0.0317416	0.0208428	0.0104807	0.00821211	0.0290291	0	0.0561495	0.00857106	0.0682907	0.0361133	0.00685582	0	0.0278275	0.0419198	0	0	0.0352121	0.0722196	0	0.0927019	0.0537967	0.0102316	0.0508699	0.0270454	0.012647	0.00744312	0.0616047	0.0561934	0.0582346	0.07251	0.097698	0.134366	0.132772	0.205244	0.0660747	0.0607994	0	0.0103241	0.0177188
39	0.0454354	0	0.0755089	0.193117	0.318726	0	0.0640343	0.0306341	0	0.0565814	0.0530631	0.022866	0.00755975	0.00404964	0.0398631	0	0.0598878	0.021727	0.0881201	0.0282784	0.00914825	0.00460738	0.0801646	0.0342341	0	0	0.0812686	0.0693458	0	0.050107	0.0524726	0.00358484	0.0395031	0.0438448	0.0107692	0.00512954	0.0702375	0.0527655	0.0698081	0.0671831	0.0946149	0.121959	0.112601	0.206583	0.0625315	0.0643383	0	0.00327097	0.0241737
40	0.0412895	0	0.0918091	0.196826	0.274375	0	0.105936	0.0354362	0	0.0705968	0.0737644	0.0230103	0.00416111	0	0.0419116	0	0.0603437	0.0320604	0.0920695	0.0233996	0.00875636	0.0373536	0.162716	0.0378484	0.00266205	0	0.133011	0.0620211	0	0.0361577	0.0442398	1.50278e-05	0.0240925	0.0507568	0.00869379	0.000643674	0.0746103	0.0471316	0.0695243	0.0592701	0.0958412	0.118765	0.103655	0.209548	0.0565686	0.0664558	0	0	0.019973
41	0.0416946	0	0.10138	0.234339	0.254207	0.00457358	0.193107	0.0424371	0	0.0722869	0.0954963	0.0217478	0.00464354	0	0.0356511	0	0.0587985	0.0435042	0.0929023	0.0250429	0.00934102	0.0842844	0.249271	0.0545415	0.0149171	0	0.160656	0.0555059	0	0.0328065	0.0368279	0	0.0152331	0.0539677	0.00972692	0	0.0749841	0.0449369	0.0655974	0.0512522	0.101355	0.12137	0.103549	0.209016	0.0571137	0.0651414	0	0.00493595	0.0109374
42	0.0458877	0.00827032	0.100837	0.276015	0.243672	0.00821298	0.317924	0.047329	0.0096895	0.0634383	0.111631	0.0182731	0.00599606	0	0.0214239	0.00712196	0.0568043	0.0577461	0.0959496	0.028829	0.012107	0.138314	0.308126	0.0754094	0.0237194	0.0171356	0.149124	0.0469653	0	0.0305112	0.0351466	0	0.021283	0.0616823	0.0227633	0	0.0716587	0.0454583	0.0641438	0.0426668	0.108094	0.118703	0.102914	0.203669	0.0624553	0.0610329	0.00498079	0.023718	0.00966873
43	0.0523058	0.0317668	0.0858742	0.285348	0.220719	0.00359627	0.439281	0.0459932	0.0226003	0.0490806	0.111502	0.00984627	0.00182476	0	0	0.0351724	0.0557451	0.0705558	0.0989173	0.0316052	0.0124968	0.182555	0.326032	0.103887	0.0368998	0.0395009	0.111779	0.0384636	0.00824506	0.0200583	0.0357363	0	0.0401139	0.0682249	0.0501543	0.00528166	0.0650385	0.0435076	0.0629662	0.0360106	0.112412	0.108426	0.0989917	0.197969	0.0657596	0.0533665	0.0262638	0.0565589	0.0164531
44	0.0583394	0.0577497	0.0640355	0.257708	0.182599	0	0.513337	0.0409603	0.0309517	0.0357745	0.0957889	0	0	0	0	0.0680716	0.0574972	0.0792294	0.106892	0.0335294	0.0073054	0.2059	0.312432	0.168046	0.0547807	0.0490914	0.0789753	0.0377605	0.0468131	0.00147354	0.0350646	0.0364747	0.0588936	0.0648514	0.0767387	0.0185391	0.0563597	0.038023	0.057253	0.0324466	0.112618	0.0988992	0.0945951	0.194814	0.0660159	0.0403961	0.0399731	0.0914402	0.0221846
45	0.0616912	0.0849398	0.0475959	0.214616	0.140656	0	0.523247	0.0369584	0.0334404	0.0287149	0.0760415	0	0	0	0	0.106532	0.0611522	0.0860605	0.128972	0.0334217	0.000212328	0.214375	0.282638	0.276323	0.068995	0.0522876	0.0749535	0.0435628	0.105331	0	0.034583	0.124548	0.0652626	0.0552671	0.0863086	0.0300441	0.0464468	0.032194	0.0456676	0.0272022	0.108916	0.0957151	0.0918969	0.192402	0.0634595	0.0246351	0.0431872	0.108107	0.0247444
46	0.0624082	0.109495	0.0372986	0.169828	0.100501	0	0.483165	0.0336374	0.0287681	0.0274411	0.0595455	0	0	0	0	0.151652	0.063393	0.0921501	0.159406	0.0313977	0	0.221842	0.245716	0.377236	0.0745532	0.0520168	0.0992462	0.0450295	0.16201	0	0.0342207	0.209803	0.0583431	0.0471891	0.0816173	0.0392345	0.0355797	0.0277039	0.031133	0.0175431	0.102361	0.0957914	0.0914859	0.187681	0.055425	0.0130029	0.0416388	0.0977502	0.0267608
47	0.0611601	0.126215	0.0246644	0.122925	0.0619157	0	0.421002	0.0280982	0.0174262	0.0258014	0.0450034	0.0155427	0	0	0	0.200534	0.0643782	0.0930281	0.177072	0.0323376	0	0.234635	0.206955	0.404784	0.0728475	0.0490929	0.126782	0.0368549	0.184777	0	0.0295767	0.244507	0.0476	0.0399291	0.0755485	0.0473695	0.023349	0.0238805	0.0179214	0.00955418	0.0958906	0.0957335	0.0930382	0.182312	0.0425168	0.0112037	0.0388466	0.071848	0.0248828
48	0.0577696	0.133638	0.00638422	0.076127	0.0279702	0	0.359184	0.0203432	0.00362788	0.0177454	0.0304117	0.0325171	0	0	0	0.246577	0.0677686	0.084756	0.167269	0.0383265	0	0.250728	0.170483	0.350379	0.0656258	0.0483487	0.130208	0.0247029	0.163744	0	0.020364	0.23475	0.0421995	0.0320248	0.0722094	0.053675	0.0109452	0.020814	0.00853888	0.010658	0.0954576	0.0979462	0.0944219	0.1848	0.0308041	0.0184875	0.034494	0.0479023	0.0159834
49	0.0528277	0.134394	0	0.0386526	0.00610452	0	0.307973	0.013213	0	0.00364518	0.0170752	0.030429	0	0	0	0.282385	0.0729453	0.0695121	0.137338	0.0426102	0.0159572	0.264278	0.136162	0.258944	0.0542639	0.0494999	0.105644	0.0165274	0.119142	0	0.0120908	0.217318	0.0425067	0.0267403	0.0684675	0.0578402	0.00211851	0.019673	0.00274272	0.0210898	0.105519	0.105571	0.0948028	0.203646	0.0268307	0.0282231	0.0305287	0.0333821	0.00656081
50	0.0476561	0.131013	0	0.0181002	0.00302405	0	0.270804	0.00771244	0	0	0.00657901	0.00589393	0	0	0	0.30282	0.0741195	0.0525112	0.106528	0.0377146	0.0692738	0.266671	0.0999856	0.173117	0.0397278	0.0407781	0.0765698	0.0163839	0.076807	0.00298571	0.00807651	0.208522	0.0419964	0.0235281	0.0628975	0.0594315	0.000486226	0.020997	4.31877e-05	0.0348585	0.121948	0.11651	0.0965322	0.235247	0.0363349	0.0327304	0.028927	0.0265551	0.00396152
51	0.0414533	0.121493	0	0.0162588	0.018585	0	0.250981	0.00125424	0	0	0	0	0	0	0	0.305678	0.0685566	0.0356241	0.0857506	0.0254149	0.147765	0.250219	0.0626152	0.112931	0.0244915	0.0231058	0.0712904	0.0254545	0.0505035	0.00380524	0.00633988	0.20066	0.0360268	0.0171561	0.0568889	0.0554022	0.0051734	0.0241486	0.000636866	0.0444702	0.134503	0.123996	0.099476	0.263977	0.0592642	0.0308775	0.0278849	0.02277	0.00632181
52	0.0331451	0.103334	0	0.0330651	0.0464183	0	0.253569	0	0	0	0	0	0	0	0	0.294013	0.0590169	0.0181469	0.0705504	0.0131707	0.232553	0.218695	0.0285598	0.0879299	0.024169	0.0375616	0.0965715	0.0454831	0.044623	0.00118486	0.00647156	0.187189	0.0269358	0.0105861	0.0533862	0.0454049	0.0110056	0.028215	0.00432435	0.045128	0.138639	0.122452	0.0981652	0.278528	0.0815115	0.0288465	0.0245811	0.0180467	0.00977418
53	0.0248372	0.0793291	0	0.0704286	0.0832108	0	0.283994	0	0	0	0	0	0	0	0	0.273623	0.047609	0.000123486	0.0533769	0.00451664	0.314013	0.184528	0.00163384	0.0916577	0.0654294	0.128067	0.132933	0.0807334	0.0542097	0.000535819	0.0105718	0.169212	0.0202642	0.0126211	0.0564674	0.0373766	0.0137173	0.0320124	0.0099034	0.0386395	0.140038	0.113674	0.090122	0.280774	0.084283	0.0314864	0.0198806	0.0107998	0.016062
54	0.0177481	0.055216	0	0.127145	0.130575	0	0.341851	0	0	0	0	0	0	0	0	0.249663	0.0328354	0	0.0349999	0	0.399688	0.152002	0	0.100196	0.145022	0.265843	0.156413	0.130012	0.063602	0.00169285	0.0164678	0.148897	0.0176307	0.0211727	0.0645074	0.0390888	0.0133518	0.0333909	0.0157904	0.032304	0.145167	0.105819	0.0816711	0.276372	0.0672704	0.0352284	0.0164874	0.00439696	0.0255605
55	0.00854183	0.031635	0	0.190433	0.18311	0	0.414585	0	0	0	0	0	0	0	0.0327178	0.227816	0.0153943	0	0.0202767	0	0.498297	0.115772	0	0.112156	0.208013	0.35702	0.168207	0.175682	0.0698916	0.000404848	0.017828	0.128635	0.016263	0.0242126	0.0693588	0.046847	0.0127995	0.0303863	0.0187745	0.0315545	0.153409	0.10517	0.0807188	0.265707	0.0462773	0.0327746	0.0148283	0.00251994	0.0318645
56	0	0.00522031	0	0.240578	0.22473	0	0.482434	0	0	0	0	0	0	0.0494739	0.0922699	0.213919	0.000720964	0	0.00675677	0	0.59928	0.0788562	0	0.176766	0.202455	0.34589	0.200239	0.197714	0.108117	0	0.0131902	0.109635	0.0130596	0.0185951	0.065712	0.052058	0.0144204	0.0238441	0.0148945	0.0348722	0.1605	0.111279	0.0885073	0.247809	0.029732	0.0219585	0.0132233	0.00305441	0.0297735
57	0	0	0	0.267472	0.244202	0.040298	0.530982	0	0	0	0	0	0.0382987	0.122097	0.181331	0.205425	0	0	0	0	0.673668	0.0544038	0	0.336024	0.142702	0.268086	0.278296	0.204275	0.216128	0	0.0109295	0.0939335	0.00792519	0.0123223	0.0568192	0.0556124	0.0173009	0.017245	0.00464649	0.0368896	0.162243	0.119796	0.101421	0.225393	0.0138804	0.00868697	0.011104	0.000156906	0.0216784
58	0	0	0.0438322	0.276803	0.246132	0.0975905	0.555118	0	0	0	0	0.0314422	0.0736923	0.200097	0.286546	0.185981	0.00218757	0	0	0.00807574	0.698572	0.0447841	0	0.54173	0.0832138	0.190484	0.378887	0.227432	0.368792	0	0.0245729	0.0827276	0.00340671	0.0101082	0.0487138	0.0678652	0.0176954	0.0131469	0	0.0357392	0.154705	0.126048	0.115885	0.201825	0	0.00193194	0.00955276	0	0.0129914
59	0	0	0.115738	0.279203	0.24219	0.172993	0.555395	0	0	0	0	0.0614288	0.0838891	0.262855	0.383722	0.141931	0.0159281	0	0	0.0213687	0.679091	0.0371025	0	0.682704	0.050091	0.144672	0.445702	0.277576	0.486863	0	0.063377	0.0758459	0.00277152	0.00946375	0.0446814	0.09446	0.0133188	0.0118485	0	0.0354854	0.138266	0.126679	0.129747	0.17921	0	0.0055832	0.00888627	0	0.00751854
60	0	0	0.206841	0.280046	0.239829	0.289821	0.539143	0	0	0.0160308	0.0103585	0.0827198	0.0716959	0.304655	0.461558	0.0811821	0.0320706	0	0	0.0324317	0.64165	0.026471	0	0.702934	0.0336711	0.126925	0.454138	0.324278	0.521213	0	0.123297	0.0693302	0.00687029	0.00989241	0.0445241	0.126745	0.00617461	0.0123261	0.00481956	0.0406324	0.120408	0.121721	0.143107	0.161412	0	0.0144369	0.00820771	0.0059451	0.0077059
61	0	0	0.308733	0.27948	0.240785	0.454841	0.5189	0.0267611	0.00617004	0.0512584	0.0451301	0.101873	0.0606016	0.329079	0.516987	0.0270262	0.0488474	0	0	0.045219	0.604954	0.0268323	0.0312562	0.641569	0.0257637	0.119901	0.428793	0.333288	0.487547	0	0.183723	0.0598018	0.0125497	0.0130607	0.0447673	0.147807	0.000693354	0.0127334	0.0182141	0.049414	0.107954	0.114068	0.156447	0.153016	0.00211869	0.0209517	0.00687147	0.02417	0.013616
62	0	0.0322774	0.409832	0.276413	0.243387	0.616901	0.499658	0.087178	0.0559998	0.0973895	0.0978434	0.120641	0.0692586	0.331415	0.535848	0	0.06437	0	0	0.0604677	0.56504	0.0515159	0.109374	0.550307	0.0280885	0.105326	0.390803	0.302499	0.415587	0	0.217719	0.0472484	0.0155531	0.0156633	0.0418071	0.147671	0.000438989	0.0117424	0.0268365	0.0557674	0.100256	0.105029	0.164674	0.153961	0.0408835	0.0230563	0.00495706	0.0395391	0.0202982
63	0.0195041	0.0597635	0.495211	0.272111	0.244368	0.700275	0.471966	0.202735	0.152338	0.158742	0.18247	0.133201	0.097377	0.304962	0.503563	0	0.0762847	0.00542688	0	0.0734951	0.509262	0.0964512	0.20397	0.436124	0.0371105	0.0787969	0.331275	0.251938	0.315636	0	0.210984	0.0330744	0.0150225	0.0122833	0.0361844	0.130834	0.00657441	0.0103648	0.0271853	0.0561827	0.094849	0.0934801	0.159571	0.158782	0.11949	0.0216778	0.00255334	0.0500928	0.022463
64	0.0463838	0.0821395	0.551264	0.26829	0.243005	0.678635	0.427587	0.366602	0.288129	0.231868	0.300692	0.13745	0.13467	0.259411	0.4266	0.0130532	0.0907483	0.0519506	0.0108224	0.0842812	0.438327	0.147596	0.290338	0.303507	0.0440974	0.0545591	0.250246	0.19633	0.204382	0	0.173364	0.0197783	0.014347	0.00523617	0.0307766	0.107415	0.0170387	0.0100491	0.0224072	0.0511289	0.0949525	0.0804355	0.142863	0.164801	0.204448	0.0163169	0	0.0596424	0.0206808
65	0.0683101	0.104191	0.569564	0.263171	0.239725	0.586273	0.371928	0.570987	0.456092	0.311087	0.447734	0.137248	0.173867	0.213661	0.329413	0.045079	0.124049	0.0942977	0.0492613	0.101621	0.366512	0.193717	0.349224	0.18996	0.044335	0.0458441	0.176765	0.141434	0.115507	0.0164093	0.13055	0.0112149	0.0184831	0.00246626	0.0258647	0.0820034	0.0283808	0.0100043	0.0177325	0.0432831	0.103576	0.0702824	0.127886	0.174282	0.237386	0.00924443	0	0.0707492	0.0190679
66	0.0903286	0.127634	0.545501	0.250031	0.23106	0.46515	0.315509	0.849417	0.645964	0.421457	0.643264	0.136474	0.21161	0.176592	0.234192	0.0756921	0.183464	0.127567	0.0907236	0.131091	0.307226	0.227857	0.381738	0.128157	0.0375236	0.0489499	0.131438	0.095839	0.0698418	0.0342447	0.1018	0.00811753	0.0291977	0.00639319	0.0201901	0.056368	0.0404866	0.00994724	0.0147136	0.0364545	0.11496	0.0656125	0.122822	0.186093	0.200477	0.00774542	0	0.0831883	0.0190307
67	0.11425	0.149037	0.476684	0.224384	0.210854	0.337415	0.261502	1.22845	0.822591	0.621568	0.917673	0.136564	0.240851	0.143512	0.150759	0.0935811	0.25166	0.151768	0.127008	0.165164	0.263146	0.244909	0.400014	0.111962	0.0271936	0.0505347	0.105766	0.0688447	0.0610172	0.0344673	0.0861324	0.00595215	0.0415736	0.011327	0.0147398	0.035914	0.0544042	0.0126113	0.0112385	0.0325589	0.118093	0.0636196	0.120655	0.192222	0.134833	0.0144319	0	0.0945939	0.0190061
68	0.130692	0.16048	0.368732	0.18853	0.177899	0.215672	0.208578	1.63486	0.935255	0.925046	1.24057	0.137253	0.250572	0.108315	0.0795949	0.0944677	0.300956	0.166553	0.150204	0.190476	0.228321	0.242577	0.411573	0.1149	0.0193844	0.0401067	0.0876207	0.0561255	0.0697914	0.0151298	0.0714615	0.000953359	0.0489184	0.0117219	0.0110982	0.0254659	0.0654178	0.0182711	0.00571047	0.0288657	0.10809	0.0595746	0.112284	0.188248	0.0872643	0.0211728	0.000221605	0.101818	0.0185082
69	0.133413	0.155422	0.241383	0.149275	0.138296	0.112045	0.157687	1.92275	0.959443	1.23899	1.50437	0.135152	0.233397	0.0693131	0.0184501	0.0807084	0.320248	0.168923	0.161475	0.201716	0.194751	0.224142	0.421415	0.115155	0.0183368	0.0184338	0.0764168	0.0443091	0.0751265	0	0.0537166	0	0.0522351	0.00768521	0.00830309	0.0232763	0.0670111	0.0218009	0	0.0220033	0.0909518	0.0528255	0.0989159	0.180027	0.0670471	0.0192218	0.0014523	0.104595	0.0175704
70	0.131499	0.139149	0.123533	0.112385	0.100583	0.0305832	0.110329	2.01349	0.913576	1.43957	1.61946	0.130963	0.195159	0.0300484	0	0.0614146	0.320298	0.157094	0.167598	0.20543	0.158878	0.196246	0.437456	0.0996739	0.02644	0	0.0672493	0.0335022	0.0636153	0.0104091	0.0385284	0	0.0580836	0.00236427	0.00493041	0.0245768	0.0614149	0.0198519	0	0.013588	0.0769088	0.0474259	0.0868916	0.174255	0.0591626	0.0119222	0.00319926	0.105304	0.0145979
71	0.137711	0.133852	0.038591	0.0803089	0.0698856	0	0.0692799	1.94909	0.831954	1.49049	1.5922	0.138202	0.149926	0	0	0.0484712	0.319818	0.135141	0.172129	0.212773	0.1239	0.164508	0.462301	0.0698808	0.0426298	0	0.0502425	0.0372624	0.0424089	0.0502578	0.0301984	0	0.0662462	0	0.00224246	0.0262071	0.0559062	0.0167244	0	0.00792796	0.0713119	0.0465262	0.0787564	0.170687	0.0524177	0.00984208	0.00618138	0.104166	0.00939355
72	0.153767	0.161751	0	0.0511879	0.0441529	0	0.0380692	1.80281	0.739585	1.43839	1.48136	0.17977	0.121732	0	0	0.0441733	0.333449	0.111312	0.177039	0.231681	0.0939062	0.129485	0.487302	0.0418133	0.0578846	0	0.0281198	0.0551738	0.0295316	0.0802392	0.0271186	0.00921459	0.0687096	0.000588979	0.00244668	0.0254721	0.0498739	0.017643	0	0.00639827	0.0724781	0.0485863	0.0743743	0.168886	0.0445599	0.0165634	0.00979821	0.100025	0.00499807
73	0.178783	0.223121	0	0.0228219	0.0174179	0	0.0165815	1.60587	0.649485	1.33115	1.3219	0.278387	0.15994	0	0	0.0398205	0.365059	0.092361	0.189804	0.263207	0.0684835	0.0907535	0.502694	0.0262583	0.0566345	0	0.0133207	0.0695626	0.0276329	0.071216	0.0261009	0.0183276	0.0630745	0.00422366	0.0058364	0.0228902	0.0381298	0.0211537	0	0.00790824	0.0760762	0.0499288	0.0736608	0.173152	0.0381312	0.0249384	0.0124814	0.0950976	0.0032564
74	0.218245	0.295514	0	0	0	0	0	1.37375	0.56155	1.20491	1.12958	0.449994	0.330201	0	0	0.0301423	0.404877	0.0809623	0.219241	0.301662	0.0459627	0.0541952	0.509059	0.0170757	0.0344099	0	0.00774914	0.0765581	0.0244502	0.037226	0.0232078	0.0233457	0.0565335	0.00575202	0.0114102	0.0249242	0.0222932	0.0222876	0.000602268	0.0105503	0.079435	0.0488231	0.0754418	0.182966	0.0374927	0.0288549	0.0131702	0.0902419	0.00219981
75	0.270261	0.353971	0.00511497	0	0	0	0	1.1372	0.464904	1.10241	0.932496	0.685607	0.644763	0	0	0.0227833	0.438121	0.0768154	0.264372	0.337264	0.0282128	0.0310906	0.508005	0.006355	0.00568682	0	0.00206752	0.0940802	0.0161965	0.0109339	0.0164504	0.0233808	0.0544337	0.00460338	0.0180094	0.0373192	0.00916393	0.0198003	0.00425393	0.011969	0.0822349	0.0461995	0.0781728	0.189313	0.0434927	0.0306124	0.0122535	0.0798777	0.000850174
76	0.318291	0.383887	0.0268019	0	0	0	0	0.922365	0.356406	1.0371	0.759207	0.936006	1.00087	0	0	0.0293505	0.457999	0.0785664	0.31469	0.361646	0.0174528	0.0295127	0.494028	0	0	0	0	0.131856	0.0118023	0.00455071	0.0113238	0.0197041	0.054247	0.00484723	0.0237952	0.054407	0.00244539	0.0174267	0.0125057	0.0113589	0.0847757	0.0438812	0.0817927	0.186982	0.0510611	0.0339281	0.010341	0.0608464	0.00172013
77	0.35249	0.380326	0.0391742	0	0	0.0311805	0	0.731018	0.251267	0.963773	0.611386	1.14245	1.23749	0.054838	0.0365841	0.05915	0.464116	0.0844288	0.360195	0.372084	0.0123049	0.048145	0.457853	0	0	0	0.00644441	0.177051	0.0173411	0.0168535	0.0149179	0.0141319	0.0521148	0.00875462	0.0267067	0.063437	0.00297466	0.0202261	0.0238887	0.0104971	0.086411	0.0431191	0.0852394	0.181598	0.0563721	0.0365429	0.0071373	0.0411099	0.00539689
78	0.386552	0.344431	0.0409967	0.0044137	0	0.125117	0	0.558726	0.168141	0.83727	0.47882	1.28223	1.26708	0.235406	0.106757	0.121712	0.45871	0.0945158	0.39831	0.370771	0.0114957	0.0773628	0.399178	0.0118283	0	0	0.0354458	0.21195	0.0299563	0.0539187	0.0246064	0.00935079	0.048987	0.0136347	0.0261545	0.0574942	0.00953935	0.0297547	0.0298883	0.01008	0.086204	0.0430007	0.0845593	0.179028	0.0588068	0.0345845	0.00290489	0.0307666	0.00807995
79	0.444392	0.28549	0.0404399	0.0195768	0.0104357	0.207426	0.0148145	0.407464	0.109597	0.668202	0.36052	1.35981	1.12815	0.511174	0.216428	0.218398	0.455565	0.107132	0.427741	0.362218	0.0175439	0.104286	0.326747	0.0280961	0	0.0322608	0.0622689	0.227922	0.0432331	0.114675	0.033868	0.00893341	0.0474548	0.0168303	0.0238023	0.0404446	0.0154928	0.0408107	0.0254457	0.00848406	0.0847888	0.0411678	0.0785364	0.176413	0.0583774	0.0283329	0	0.0283272	0.00735413
80	0.546391	0.219153	0.0421703	0.0362479	0.0233254	0.255871	0.0440989	0.281916	0.0675029	0.49634	0.262323	1.36637	0.915517	0.781155	0.363811	0.329825	0.481029	0.117551	0.444808	0.352269	0.0320137	0.119832	0.250481	0.0391151	0.00784723	0.133415	0.0656102	0.225535	0.0518459	0.175517	0.0435071	0.0136094	0.0466644	0.0192297	0.0232355	0.0207333	0.0132572	0.0461397	0.0152275	0.00730917	0.0839246	0.0370977	0.0717132	0.169879	0.0579064	0.0215807	0	0.0242826	0.00536392
81	0.703337	0.16085	0.0469682	0.0513931	0.0358888	0.280337	0.0738663	0.185827	0.0356012	0.344468	0.187598	1.28885	0.70046	0.945052	0.535444	0.425101	0.544613	0.120347	0.445841	0.347204	0.0509334	0.121619	0.176521	0.0413221	0.0519229	0.299662	0.0550898	0.213796	0.054001	0.216162	0.0544817	0.0202354	0.0432403	0.0239311	0.0282766	0.00693398	0.00421016	0.046691	0.00806541	0.0134472	0.0844189	0.0335552	0.068732	0.163104	0.063628	0.0179713	0.0013225	0.0147599	0.0045451
82	0.898622	0.120092	0.0603544	0.0683313	0.0500565	0.310262	0.106668	0.12259	0.0112291	0.221787	0.139597	1.14696	0.516469	0.985173	0.701892	0.486798	0.620169	0.115715	0.432476	0.349563	0.0709564	0.110086	0.11119	0.0403742	0.0807542	0.464028	0.0553915	0.202372	0.0519488	0.24396	0.0598758	0.0264642	0.0369303	0.032255	0.0390999	0.00418839	0	0.0518731	0.00854893	0.0304	0.0860377	0.0341635	0.0699349	0.162211	0.0771775	0.0195156	0.00425452	0.00557624	0.0046876
83	1.07852	0.0983758	0.0879169	0.0956442	0.0704097	0.367195	0.148983	0.0930525	0	0.14076	0.122781	0.979596	0.376981	0.93996	0.817642	0.518876	0.669532	0.11009	0.411593	0.354484	0.0985779	0.0860512	0.0640047	0.0420206	0.0693217	0.563307	0.0675478	0.190116	0.045615	0.278362	0.0555375	0.0338943	0.031746	0.0421408	0.0517894	0.011864	0	0.0658895	0.0147401	0.0511499	0.088994	0.0397645	0.0745114	0.167635	0.0907059	0.0234673	0.00537952	0.00333514	0.00541744
84	1.18254	0.0890366	0.125098	0.132357	0.0960786	0.445155	0.200843	0.0933031	0	0.105946	0.135649	0.802252	0.281647	0.838903	0.857602	0.530822	0.672046	0.111778	0.393729	0.352345	0.145515	0.0557981	0.0412504	0.0421604	0.0344942	0.590938	0.0702992	0.170509	0.0324914	0.322951	0.0449647	0.0430321	0.0299862	0.050037	0.0639064	0.0246535	0	0.0809023	0.0222798	0.06473	0.0929954	0.0480403	0.0820083	0.174201	0.0950041	0.0238934	0.00446297	0.00683306	0.00794777
85	1.18174	0.0807727	0.161548	0.162255	0.11732	0.511612	0.250723	0.113507	0.00475296	0.102463	0.16527	0.614053	0.219199	0.697572	0.839742	0.524485	0.624914	0.125447	0.391079	0.336687	0.211298	0.0302454	0.0352919	0.0342445	0.0118356	0.556213	0.0557259	0.145423	0.0148748	0.360934	0.0297102	0.0493103	0.0288243	0.0537077	0.0761082	0.038404	0.00308068	0.0875627	0.0288277	0.067387	0.0959434	0.0546508	0.0885151	0.176091	0.0882158	0.0187008	0.0020327	0.00991866	0.0130772
86	1.08469	0.0665134	0.188435	0.17253	0.124996	0.528603	0.2823	0.139013	0.0324027	0.107359	0.193202	0.43762	0.171082	0.543233	0.79409	0.491936	0.537698	0.148224	0.408885	0.309738	0.273534	0.0134207	0.0286003	0.0216992	0.0137888	0.448691	0.0383912	0.11992	0	0.365802	0.0188858	0.0483193	0.025992	0.0523964	0.0856468	0.0495486	0.00621983	0.0851832	0.0336857	0.0619706	0.0955675	0.0567993	0.0882889	0.171725	0.0796725	0.0120102	0	0.00930334	0.0190325
87	0.928195	0.0498223	0.19852	0.167884	0.120215	0.482049	0.289863	0.155172	0.0609308	0.106778	0.205374	0.314963	0.121098	0.411203	0.728256	0.424261	0.436156	0.171099	0.436843	0.279618	0.305635	0	0.012843	0.0128302	0.0308357	0.283271	0.0304227	0.0917276	0	0.320483	0.0413705	0.0416094	0.0240115	0.0476668	0.0861546	0.0513453	0.0100954	0.0782416	0.0352584	0.0510367	0.0919383	0.055511	0.0815505	0.165919	0.0864117	0.00807538	0	0.00590677	0.0226127
88	0.767284	0.0405255	0.188357	0.160342	0.112046	0.393912	0.281545	0.157042	0.0812123	0.101051	0.198269	0.259076	0.0667575	0.319062	0.643217	0.322919	0.350386	0.186737	0.458166	0.252189	0.301016	0	0	0.00943947	0.0554628	0.127495	0.0276226	0.0605553	0	0.236126	0.109208	0.0333283	0.0256511	0.0440348	0.0772546	0.0390174	0.0132044	0.0699812	0.0325208	0.0375078	0.087306	0.0543396	0.0749746	0.166268	0.115548	0.00828256	0.0159851	0.00130384	0.0221952
89	0.645998	0.0435367	0.163859	0.15261	0.106789	0.300956	0.266201	0.14808	0.0918219	0.09507	0.17674	0.235539	0.0220014	0.258015	0.55527	0.206895	0.291498	0.197171	0.469475	0.227341	0.27575	0	0.00388242	0.00850614	0.0801366	0.0387187	0.0231837	0.03768	0	0.145691	0.175575	0.024651	0.0292623	0.0446338	0.0654637	0.0196397	0.014417	0.0617969	0.0277223	0.0284515	0.0835941	0.0544411	0.0726392	0.173393	0.146639	0.0127922	0.0544092	0	0.0203231
90	0.56792	0.0550897	0.135743	0.141273	0.102311	0.230569	0.24161	0.131442	0.0923554	0.0881654	0.147898	0.201877	0	0.207314	0.480653	0.104372	0.251456	0.212296	0.480557	0.202696	0.245576	0	0.0288117	0.0113242	0.0890308	0.00966466	0.020463	0.0332634	0	0.0757319	0.177094	0.0155361	0.0314628	0.0464485	0.0538598	0.00672832	0.0155731	0.0547623	0.0242767	0.0280703	0.0801483	0.0530608	0.0721334	0.178195	0.147553	0.020321	0.106666	0	0.0225275
91	0.509173	0.0679066	0.107571	0.126058	0.0921685	0.188995	0.203686	0.1064	0.0799279	0.0729842	0.116004	0.148618	0	0.154367	0.418627	0.0356428	0.221104	0.238439	0.492397	0.178419	0.209402	0.00615702	0.0585837	0.0204513	0.074089	0.000672335	0.0257087	0.0405751	0.00886732	0.0331501	0.115021	0.00803139	0.0314874	0.0448273	0.0400764	0.00395252	0.0174068	0.0504281	0.0230542	0.031461	0.075118	0.047665	0.0716216	0.173806	0.112626	0.027258	0.150716	0.00267339	0.0314885
92	0.4547	0.0765193	0.0769343	0.108827	0.0759479	0.17023	0.158602	0.0738389	0.0558995	0.0454597	0.0812212	0.0944115	0	0.102782	0.36437	0.00305881	0.195976	0.268949	0.489822	0.155399	0.1602	0.0180149	0.0784097	0.0310854	0.0467454	0	0.0359664	0.0445379	0.0223199	0.0147599	0.049748	0.00300613	0.0301705	0.0408685	0.0249441	0.00268171	0.0167737	0.0505592	0.0226683	0.0355763	0.0697112	0.0405539	0.075032	0.16575	0.0693417	0.0298342	0.167811	0.00699906	0.0423051
93	0.407868	0.0777115	0.0449071	0.0888315	0.0625443	0.163382	0.117182	0.0408263	0.0302538	0.0131424	0.0446959	0.0539158	0	0.0608076	0.319642	0	0.172213	0.289844	0.461135	0.131611	0.102139	0.0231587	0.0867875	0.0342786	0.0238554	0	0.0396701	0.0404215	0.0242942	0.0121075	0.0205546	0	0.0272629	0.0370714	0.0128668	0	0.0110607	0.0529261	0.0209618	0.0487826	0.069024	0.0374872	0.0860151	0.163719	0.0421662	0.0273873	0.156024	0.00937239	0.0450089
94	0.375192	0.0712705	0.0188536	0.0673444	0.0599326	0.160703	0.0848951	0.0186727	0.0147278	0	0.0143778	0.0274686	0.00448601	0.0299981	0.283394	0.00494518	0.148525	0.294944	0.412606	0.103962	0.050357	0.0272625	0.0902585	0.0289439	0.0101705	0	0.030311	0.0352742	0.0223803	0.0125428	0.0152757	0	0.0219498	0.0311859	0.00461872	0	0.00365753	0.051835	0.0162159	0.0765286	0.0750582	0.0412065	0.100217	0.168526	0.0290258	0.0232718	0.129108	0.0143539	0.0340003
95	0.354104	0.0615287	0.00491173	0.0486448	0.0630239	0.159658	0.0629671	0.0148798	0.0124918	0	0.000595513	0.0132211	0.0311468	0.00704487	0.246239	0.0280801	0.126889	0.290348	0.358798	0.0740449	0.0149731	0.0385523	0.0921302	0.0223765	0.00397629	0.00350878	0.0147068	0.0361169	0.0223974	0.00928375	0.0124793	0	0.0162394	0.0218396	0	0	0.00262357	0.0433985	0.00988667	0.105047	0.0826092	0.0478408	0.108712	0.174681	0.0181141	0.0238339	0.102978	0.0263875	0.0156199
96	0.330525	0.0534324	0.00168506	0.0343185	0.0587277	0.158397	0.0518589	0.0257713	0.0183746	0.00563946	0.00494427	0.0120406	0.0739509	0	0.201694	0.0636707	0.1074	0.286356	0.309673	0.0487097	0	0.0590058	0.0916127	0.0183637	0.00537048	0.0015311	0.00274953	0.041948	0.021103	0.00505803	0.0102805	0	0.0150485	0.0143657	0	0.0172079	0.0142369	0.0325374	0.00574517	0.113643	0.0855409	0.0509548	0.107842	0.179784	0.00898892	0.0317901	0.0830806	0.0420007	0.00606373
97	0.287747	0.0465963	0.0033517	0.0229367	0.0436347	0.153715	0.0471504	0.0410108	0.0279362	0.0261235	0.0197835	0.0199593	0.121945	0	0.154299	0.101268	0.08876	0.293778	0.272269	0.0333876	0	0.0810755	0.0890809	0.013284	0.0118695	0	0	0.0457598	0.0160599	0.00108467	0.0116833	0.0135409	0.0201327	0.0137605	0	0.0428867	0.0334455	0.0244578	0.00493462	0.0981173	0.0837546	0.0482109	0.102875	0.182519	0.0080517	0.0397403	0.0647437	0.0520197	0.0193894
98	0.224788	0.0366507	0.00727058	0.0166299	0.0287051	0.147139	0.0401563	0.0560196	0.0422622	0.0440051	0.0387934	0.028432	0.16203	0	0.114461	0.129851	0.0729742	0.32246	0.255663	0.0261856	0	0.096327	0.08526	0.00426829	0.0153136	0	0	0.0416109	0.0111467	0	0.0125359	0.0486117	0.0259185	0.0181696	0.00523891	0.0590019	0.0455867	0.0172635	0.005009	0.070753	0.0807907	0.0430068	0.102627	0.180601	0.0156544	0.037082	0.0453443	0.0497925	0.0551757
99	0.161196	0.0226111	0.0154106	0.0195805	0.0240607	0.146678	0.0272141	0.0729466	0.0616594	0.0603737	0.0599418	0.0340663	0.188768	0	0.089882	0.150402	0.0628184	0.368612	0.266097	0.0204178	0.00185907	0.107047	0.0769823	0	0.0110658	0	0	0.031658	0.00773822	0	0.0107342	0.100795	0.0254598	0.0233888	0.00796271	0.0607788	0.0481182	0.00863729	0.00501908	0.0438502	0.0790566	0.0395604	0.111444	0.177853	0.0268739	0.0243941	0.0300257	0.0368668	0.0991572
100	0.116944	0.00827486	0.0290712	0.0296725	0.0269005	0.155212	0.0132728	0.0899938	0.079764	0.0768251	0.0789724	0.0398002	0.20561	0	0.0808936	0.170937	0.0572192	0.407134	0.297443	0.0135751	0.0195531	0.123417	0.0625184	0	0.00408849	0	0	0.0245946	0	0	0.0112097	0.153055	0.0204325	0.0274111	0.0105334	0.0561948	0.0637176	0.00397997	0.00612656	0.0228726	0.0803628	0.0391353	0.125482	0.184542	0.0385111	0.013227	0.0230821	0.0216357	0.13629
101	0.0946191	0	0.0457393	0.0405103	0.0296256	0.163018	0.00551065	0.100235	0.0880013	0.090332	0.0902445	0.0468173	0.217184	0	0.0810993	0.193017	0.054432	0.411222	0.33024	0.0108977	0.0372444	0.150088	0.0456368	0	0	0	0	0.0236505	0	0.00353994	0.0167452	0.183751	0.0195208	0.0273568	0.021276	0.052931	0.112995	0.00525553	0.00687532	0.00978291	0.0859494	0.0406239	0.135089	0.200659	0.0495611	0.0109492	0.0203549	0.0145839	0.158772
102	0.0853492	0	0.0607146	0.0508647	0.0326825	0.16083	0.0072246	0.101201	0.0842151	0.0969462	0.093558	0.0519328	0.224177	0.00469781	0.0830326	0.211815	0.0563999	0.37713	0.343416	0.018371	0.0580206	0.180978	0.0303454	0	0	0	0	0.0212708	0	0.0113227	0.0217096	0.189068	0.0258146	0.0208085	0.0438105	0.048925	0.179928	0.00366593	0.00430643	0.00408278	0.0933599	0.0429215	0.132711	0.212299	0.0582198	0.0139038	0.0156412	0.0220897	0.161173
103	0.0816692	0	0.0709477	0.0635443	0.0408648	0.153901	0.0164477	0.0957629	0.0732299	0.0950083	0.091589	0.0514016	0.223878	0.0110809	0.0836444	0.223513	0.0652851	0.319996	0.327849	0.0333493	0.0856672	0.206498	0.015888	0	0	0	0	0.0103418	0	0.0109028	0.0200472	0.181348	0.0321148	0.0115173	0.0712487	0.0389792	0.226033	0.00572314	0	0.00299166	0.0974746	0.0463517	0.120214	0.210859	0.0626156	0.0159661	0.00938817	0.0418829	0.139091
104	0.0797153	0	0.0801496	0.0772842	0.0518042	0.153127	0.0278271	0.085019	0.0600074	0.0841697	0.083504	0.04306	0.214068	0.0138409	0.0834843	0.225603	0.0780406	0.253939	0.288046	0.0470748	0.117204	0.219761	0.00289088	0	0.0420589	0	0	0	0	0.00509032	0.0189449	0.168961	0.0305472	0.00612218	0.0919856	0.0287528	0.233861	0.049541	0	0.00442723	0.0964808	0.0527968	0.108517	0.204316	0.0618866	0.0154535	0.00625147	0.0637413	0.100193
105	0.0764572	0	0.0979345	0.0877843	0.0574713	0.15921	0.0373765	0.0687889	0.0451858	0.0652125	0.0686833	0.0276117	0.19481	0.0117789	0.0819812	0.214592	0.0882046	0.187071	0.233354	0.0545643	0.146907	0.218046	0	0	0.117941	0.0059476	0	0	0	0	0.0367373	0.150643	0.0221021	0.00527751	0.0984081	0.0313379	0.216374	0.157346	0	0.00752126	0.0930121	0.064279	0.10729	0.202052	0.0555023	0.0133094	0.0070433	0.0761906	0.0656329
106	0.0710803	0	0.127922	0.0942723	0.0551012	0.166344	0.0461665	0.050201	0.0277643	0.0425505	0.0518892	0.0101261	0.168887	0.00711635	0.0770394	0.191178	0.0931391	0.126365	0.172832	0.0556495	0.172426	0.20327	0	0	0.176676	0.011098	0.00297573	0	0	0	0.0792415	0.126707	0.0132875	0.0051195	0.0903576	0.0500669	0.190153	0.284332	0.00121818	0.0100797	0.0893595	0.0768282	0.113174	0.199672	0.0438891	0.0103285	0.00735107	0.0741585	0.0519119
107	0.0641406	0.0125305	0.160104	0.0976805	0.049042	0.172664	0.0561303	0.0342504	0.00990913	0.0235538	0.0386569	0	0.138579	0.00330729	0.0687186	0.160683	0.0960642	0.077236	0.115801	0.0503854	0.190851	0.181919	0	0	0.175106	0.0106364	0.00301788	0	0	0.0103515	0.126038	0.102497	0.00804718	0.00491457	0.0734411	0.0731019	0.160002	0.3581	0.00158779	0.0105507	0.0842246	0.0806313	0.113376	0.188218	0.0318094	0.0078961	0.0036455	0.0601948	0.0540433
108	0.0561015	0.0240412	0.184273	0.0992741	0.0457656	0.176969	0.0678946	0.0229669	0	0.0142682	0.0303703	0	0.10764	0.00225101	0.0617186	0.129843	0.0992596	0.0423177	0.073147	0.0385954	0.197169	0.160678	0	0	0.127139	0.00705727	0.00673095	0.00359454	0	0.0272751	0.15114	0.0813949	0.00577906	0.0062299	0.0550006	0.0884186	0.126507	0.360233	0.00325672	0.0125987	0.0754349	0.0702706	0.102245	0.168616	0.0253601	0.00761184	0	0.0417893	0.0554922
109	0.0482834	0.0299501	0.201533	0.101503	0.0500731	0.172056	0.0827432	0.0163865	0	0.0148596	0.0272865	0	0.0819762	0.00462778	0.0616968	0.103313	0.098185	0.021837	0.0517213	0.022146	0.188576	0.141856	0	0	0.079239	0.0047167	0.0195679	0.0066122	0	0.039042	0.150814	0.0635419	0.00540007	0.00698692	0.0395135	0.0967109	0.0934789	0.329215	0.00679482	0.0209287	0.0649314	0.0540386	0.0881015	0.150553	0.0243707	0.01041	0	0.0273298	0.0494255
110	0.0438034	0.0316135	0.215108	0.106483	0.0622948	0.152534	0.101783	0.0124176	0	0.0177085	0.0294403	0	0.0674005	0.00908628	0.0694095	0.0844443	0.0878908	0.0116382	0.0504005	0.00265936	0.16883	0.123867	0	0	0.0572573	0.00448418	0.0356709	0.00343965	0	0.0413518	0.137736	0.0493321	0.0091176	0.00386928	0.0264505	0.104335	0.0659852	0.296527	0.00897942	0.0322481	0.0594372	0.0438451	0.0806025	0.141415	0.0233658	0.0164194	0.00241957	0.0215866	0.042195
111	0.0418097	0.0291186	0.213471	0.106441	0.0709417	0.120436	0.112401	0.00521159	0	0.0107913	0.0289444	0	0.0582879	0.00691743	0.0746673	0.0699796	0.0705398	0.00332383	0.0568854	0	0.138732	0.101492	0	0	0.0630568	0.00363556	0.0549877	0.011532	0	0.0367282	0.117504	0.0376819	0.0222622	0	0.015354	0.112646	0.0463073	0.262483	0.0102812	0.0378495	0.0644414	0.0407551	0.0787368	0.142405	0.0215608	0.0242752	0.0105116	0.022872	0.040474
112	0.0382096	0.0264231	0.187742	0.0979729	0.0688699	0.0864821	0.107487	0	0	0	0.0236658	0	0.0488969	0	0.0702459	0.0568582	0.0544392	0	0.0644434	0	0.104735	0.0752264	0.00178245	0.0493519	0.0823629	0.000679353	0.0818659	0.0350505	0.0469036	0.0320815	0.0876883	0.0277964	0.0469606	0.000612966	0.00769847	0.120124	0.0326973	0.225772	0.014693	0.0355408	0.0762968	0.0367808	0.0768298	0.150761	0.0240411	0.0307831	0.017111	0.027398	0.0393394
113	0.0290567	0.0260881	0.139513	0.0830961	0.0564522	0.0565551	0.0882343	0	0	0	0.0153119	0	0.0344386	0	0.0541127	0.0420857	0.0426299	0	0.0677322	0	0.0722184	0.0464362	0.012636	0.13689	0.0861508	0	0.119709	0.0555886	0.154489	0.0353291	0.0532909	0.0202845	0.0762836	0.00772226	0.00541843	0.122126	0.0207999	0.192872	0.0231464	0.0321886	0.0858365	0.0307115	0.0734119	0.163125	0.031414	0.0320357	0.021144	0.0328022	0.031247
114	0.0188512	0.0265867	0.0849281	0.0683571	0.0433098	0.0337902	0.0684402	0	0	0	0.00981265	0	0.0184983	0	0.0325222	0.0264887	0.0344873	0	0.0650568	0	0.0471277	0.0206255	0.0197622	0.201686	0.0534204	0	0.15563	0.0533554	0.233065	0.0473786	0.026438	0.0183607	0.0968267	0.0160162	0.00701707	0.111462	0.009565	0.161762	0.0288071	0.0327868	0.0880787	0.0275094	0.0714101	0.175967	0.0351983	0.0272744	0.0229705	0.0366091	0.0140676
115	0.0141016	0.0226221	0.036108	0.0499102	0.0300734	0.0162664	0.0488539	0	0	0	0.00313516	0	0.00267016	0	0.00916868	0.00938185	0.0301098	0	0.0511934	0	0.0260033	0.00156053	0.0203856	0.213231	0.00600859	0	0.171426	0.0445853	0.252381	0.0542114	0.0127009	0.0197992	0.0992121	0.0192469	0.00904404	0.0834616	0.00206506	0.123803	0.0263371	0.0348654	0.0860467	0.029562	0.0725201	0.187067	0.0297158	0.019054	0.0217869	0.0328238	0
116	0.0167132	0.0150275	0	0.0249266	0.014131	0.00170336	0.0257194	0	0	0	0	0	0	0	0	0	0.0303453	0	0.0268061	0.0335773	0.00725509	0	0.0198214	0.181689	0	0	0.154698	0.0566196	0.231385	0.0431437	0.00858735	0.0183942	0.0846807	0.0148884	0.00768464	0.0449881	0.000534198	0.0798935	0.0171146	0.0350006	0.0837379	0.035644	0.0752635	0.194413	0.021681	0.0116468	0.0169629	0.0191663	0
117	0.0209861	0.00888492	0	0	0	0	0	0	0	0	0	0	0	0	0	0	0.0326785	0	0	0.07056	0	0	0.0248232	0.138996	0.0016844	0	0.113281	0.08615	0.206079	0.0192096	0.00868954	0.0107381	0.0625951	0.00709533	0.00240149	0.00989246	0.00289472	0.0436458	0.00629084	0.0337163	0.0822678	0.0462929	0.0766644	0.195586	0.0217568	0.00828482	0.0100293	0.00248623	0
118	0.0190816	0.00658844	0	0	0	0	0	0	0	0	0	0	0	0	0	0	0.0342674	0	0	0.0969969	0	0	0.033005	0.108792	0.0245199	0	0.0724338	0.104541	0.186932	0	0.00888046	0	0.043092	0.00360754	0	0	0.00556144	0.023498	0	0.0325564	0.082617	0.0598621	0.0756094	0.190128	0.0296439	0.00908513	0.00370906	0	0
119	0.00749408	0.0051861	0	0	0	0	0	0	0	0	0	0	0	0	0	0	0.0347838	0	0	0.118768	0	0	0.0361451	0.0932183	0.0320216	0	0.0510429	0.0990619	0.161976	0	0.0073128	0	0.0310553	0.00899191	0.00178498	0	0.00615176	0.0157537	0.000271531	0.0298346	0.085597	0.0689873	0.0731913	0.182158	0.0350184	0.0110129	0	0	0.00547975
120	0	0	0	0	0	0	0	0	0.0189953	0	0	0	0	0	0	0	0.0325189	0	0	0.129863	0	0	0.0308986	0.0785896	0.0311286	0.00530958	0.0443683	0.0861041	0.126809	0	0.00672228	0	0.0244467	0.0211184	0.0106794	0	0.00300768	0.010298	0.00860168	0.0224189	0.0882411	0.0686053	0.0692846	0.176812	0.0319749	0.0106205	0	0	0.0229368
121	0	0	0	0	0	0	0	0	0.0826744	0	0	0	0	0	0	0	0.0289219	0	0	0.135865	0	0	0.0210783	0.0611261	0.0300606	0.00634313	0.042944	0.0758394	0.0857958	0	0.00724242	0	0.0199044	0.0359167	0.0219304	0	0	0.00327761	0.021032	0.0118855	0.0901056	0.0617199	0.0648977	0.174486	0.023161	0.00814886	0	0	0.0360075
[truncated: 66 more columns]

## Sheet: h
			Norm. Event amplitude			Norm. Event frequency (min-1)
			Control			Control
			5-HT	5-HT + WAY		5-HT	5-HT + WAY
			9.39984	0.873829		1.02689	1.02689
			2.05988	1.52558		2.05377	1.02689		Paired t-test
			3.05271	1.48425		2.05377	2.05377		amplitude
			4.2412	4.23167		3.08066	2.05377		5-HT vs 5-HT+ MDL	P = 0,145
			4.48155	4.28951		2.05377	2.05377
			4.8841	1.56061		2.05377	3.08066		frequency
			3.62603	9.13139		3.08066	1.02689		5-HT vs 5-HT+ MDL	P = 0,079
			16.005	5.27005		1.02689	1.02689
			7.6265	3.62908		1.02689	1.02689
			11.8477	5.34515		1.02689	1.02689
			7.25268	5.32971		2.05377	1.02689
			10.8612	5.05134		1.02689	1.02689
			6.03182	4.51598		2.05377	1.02689
			5.2327	5.0769		2.05377	1.02689
			5.53818	3.68828		2.05377	2.05377
			3.32462	2.60132		2.05377	1.02689
			5.34201	1.16033		1.02689	1.02689
			1.04111	1.13585		2.05377	2.05377
			2.47573	0.58812		2.05377	2.05377
			2.95765	0.900718		1.02689	2.05377
			3.99116	5.13731		2.05377	1.02689
			1.67774	7.16825		3.08066	1.02689
			3.31902	2.47368		2.05377	1.02689
			4.40256	4.23812		2.05377	3.08066
			1.65347	0.739877		1.02689	4.10754
			2.93388	2.7209		3.08066	2.05377
			2.44346	4.56755		2.05377	2.05377
			2.23049	1.66764		2.05377	2.05377
			2.80592	4.33557		2.05377	3.08066
			2.47138	1.78886		2.05377	3.08066
			1.02917	1.64332		4.10754	2.05377
			1.94356	NaN		1.02689	0
			0.491691	1.08137		3.08066	2.05377
			0.484614	2.74458		2.05377	1.02689
			0.685445	1.38779		2.05377	2.05377
			0.639926	1.87575		4.10754	2.05377
			0.564351	0.918125		2.05377	2.05377
			0.696026	1.94049		1.02689	1.02689
			NaN	1.54021		0	1.02689
			0.519538	0.817108		3.08066	1.02689
			1.28965	NaN		1.02689	0
			1.04682	1.04224		3.08066	2.05377
			1.29131	0.532449		2.05377	3.08066
			2.23184	NaN		1.02689	0
			1.08619	1.67343		4.10754	3.08066
			0.555678	0.564194		1.02689	1.02689
			0.619851	1.22836		1.02689	2.05377
			0.848187	0.822067		2.05377	2.05377
			NaN	0.514731		0	3.08066
			0.954529	0.814535		2.05377	2.05377
			0.699999	0.539579		1.02689	3.08066
			0.657193	1.72225		4.10754	2.05377
			0.492833	0.538423		2.05377	2.05377
			0.790693	NaN		1.02689	0
		promedio	3.16981	2.52337	promedio	1.95869	1.71148
		std	3.24531	1.98931	std	0.96224	0.914131
		n	52	50	n	54	54
		sem	0.450043	0.281331	sem	0.130944	0.124398
