# Supplementary material for: Dysfunctional serotonergic neuron-astrocyte signaling in depressive-like states
Source: Mol Psychiatry. 2023 Sep 29;28(9):3856–73. doi: 10.1038/s41380-023-02269-8 (PMC10730416; doi:10.1038/s41380-023-02269-8)
Supplement: Supplementary file 10 — Source Data Extended_Data Fig 4 [file 41380_2023_2269_MOESM10_ESM.xlsx]

## Sheet: c
Colocalization analysis%SERT+/tdTom+
		Field name	Total number of ROIs	% Colocalization		mean % colocalization	sem	N
		field #1	668	88.9222		81.26	1.7226	3 mice
		field #2	789	79.4677
		field #3	897	76.4771
		field #4	864	94.6759
		field #5	763	74.0498
		field #6	1090	76.6972
		field #7	820	67.561
		field #8	967	95.0362
		field #9	448	72.5446
		field #10	998	73.1463
		field #11	6453	78.9865
		field #12	6559	85.2569
		field #13	5901	82.4098
		field #14	7221	77.3162
		field #15	7444	88.9441
		field #16	7434	89.7498
		field #17	6782	89.3542
		field #18	3754	88.7853
		field #19	3637	88.562
		field #20	3713	76.7573
		field #21	2867	86.1877
		field #22	8918	74.2319
		field #23	9007	64.7496
		field #24	5776	63.9197
		field #25	11278	90.1224
		field #26	14185	77.737
		field #27	4903	92.372

## Sheet: d
light-evoked Ca2+ activity
Heatmap_amplitude_individual_ROIs			n=56 ROIS, n=2 mice
Time (s)/ROIs	ROI 1	ROI 2	ROI 3	ROI 4	ROI 5	ROI 6	ROI 7	ROI 8	ROI 9	ROI 10	ROI 11	ROI 12	ROI 13	ROI 14	ROI 15	ROI 16	ROI 17	ROI 18	ROI 19	ROI 20	ROI 21	ROI 22	ROI 23	ROI 24	ROI 25	ROI 26	ROI 27	ROI 28	ROI 29	ROI 30	ROI 31	ROI 32	ROI 33	ROI 34	ROI 35	ROI 36	ROI 37	ROI 38	ROI 39	ROI 40	ROI 41	ROI 42	ROI 43	ROI 44	ROI 45	ROI 46	ROI 47	ROI 48	ROI 49
1	0.00172536	0	0.00514255	0.0108561	0.00860246	0.00140531	0.00330444	0.0034746	0.00584131	0.00242285	0.00553866	0.015648	0.00275032	0	0	0	0	0	0.924369	0.603638	0.600156	0.0547881	0	0.432692	0.00284231	0	0	0	0.0161167	0.00506944	0.000636588	0.00462401	0.0194921	0.466327	0.00393156	0.00520932	0.105999	0.0532706	0.159707	0.0753468	0.04875	0.0454239	0.109085	0.0489869	0.0829222	0.0506707	0.0695306	0.046759	0.183926
2	0.0100517	0.00578442	0.0253892	0.0155306	0.0349226	0.0104341	0.010329	0.0109589	0.0112824	0.0241352	0.0184848	0.026589	0.0274636	0.0400274	0.0416132	0.0176537	0.0210601	0.0150355	0.945592	0.584771	0.590146	0.105596	0	0.386235	0.0124151	0.00731695	0.00469281	0.00666602	0.0233791	0.00581816	0.00883998	0.00966447	0.0295784	0.472111	0.00949652	0.0817535	0.0963503	0.0493648	0.127604	0.0739789	0.033655	0.0422916	0.0900064	0.0380498	0.0593331	0.0352027	0.0546745	0.0392279	0.186012
3	0.0161944	0.0128487	0.0424239	0.0188078	0.0646465	0.0177572	0.0158245	0.0165872	0.0152739	0.0402092	0.0309319	0.035698	0.0476887	0.109081	0.106919	0.0422437	0.0478667	0.0388596	0.936965	0.54892	0.567106	0.151256	0	0.331026	0.0268927	0.0299624	0.0118924	0.0178803	0.0318169	0.00640951	0.0172447	0.0150373	0.0420592	0.469045	0.0165756	0.140348	0.0801057	0.045163	0.0901843	0.0672769	0.01838	0.0431063	0.0681267	0.0272683	0.0332306	0.0192566	0.0384881	0.0301423	0.177823
4	0.0191287	0.0163055	0.0533855	0.0192427	0.0981256	0.0221913	0.0189881	0.0195145	0.0170074	0.0470504	0.0420096	0.040586	0.0608182	0.212839	0.214426	0.0663676	0.0713323	0.0540824	0.874268	0.481302	0.518098	0.188523	0.0175997	0.261378	0.0536705	0.0774484	0.0191623	0.0319981	0.0439281	0.0072672	0.0268103	0.0225996	0.0625231	0.449703	0.0274383	0.171846	0.0566948	0.0414919	0.0496504	0.059343	0.00503319	0.0485966	0.0446783	0.0189406	0.00850479	0.00614332	0.0217915	0.0207823	0.150589
5	0.0178246	0.0135805	0.0522495	0.0141338	0.12445	0.0217817	0.0184037	0.0183388	0.0153489	0.0410566	0.0475771	0.0382337	0.0611231	0.331108	0.401252	0.0968429	0.0860582	0.0532737	0.783371	0.406682	0.4634	0.20558	0.0414651	0.20608	0.0950587	0.152909	0.024256	0.0455671	0.0595905	0.0083419	0.0354974	0.0321865	0.0929599	0.427615	0.0414954	0.163679	0.0385246	0.039798	0.0238739	0.0556118	0	0.055727	0.0291509	0.017346	0	0.00365854	0.011891	0.0148154	0.112411
6	0.014963	0.00860494	0.0449473	0.00507128	0.138791	0.0187024	0.0154177	0.0149005	0.0113568	0.030334	0.0487494	0.0325762	0.0534366	0.440105	0.708614	0.178992	0.0957788	0.0409744	0.652912	0.319748	0.389056	0.204314	0.0687942	0.158161	0.148408	0.24361	0.0279447	0.0584302	0.0781877	0.0100001	0.0437078	0.0432189	0.130622	0.387537	0.057095	0.139234	0.0275119	0.0343926	0.00667796	0.0491427	0	0.0545946	0.016271	0.0159124	0	0.00604259	0.00594401	0.00874687	0.0712203
7	0.0125032	0.00825783	0.0382206	0	0.140154	0.0157764	0.0116314	0.0111892	0.0068059	0.0219676	0.0487203	0.0297478	0.0455466	0.531645	1.14644	0.40441	0.102604	0.0215194	0.470963	0.217028	0.28505	0.189822	0.093362	0.108601	0.20163	0.322168	0.03223	0.0721875	0.0973687	0.0137183	0.0533093	0.0547439	0.165658	0.313161	0.072212	0.114944	0.0206221	0.0225269	0	0.030505	0.00173634	0.0420974	0.000770956	0.00980826	0	0.00547527	0.00200475	0.00281266	0.0338636
8	0.0112107	0.0195288	0.0331306	0	0.12974	0.0147958	0.0085673	0.00871956	0.00341779	0.0181293	0.0490424	0.030988	0.043345	0.622017	1.69455	0.861575	0.113542	0.0041871	0.252269	0.106971	0.159639	0.169946	0.108584	0.0555498	0.238554	0.362745	0.0386154	0.0880761	0.114256	0.0207283	0.0668364	0.0668851	0.187319	0.20669	0.0859147	0.0981561	0.0160494	0.00886622	0	0.00725479	0.0128848	0.0242	0	0.00229712	0	0.00261577	0.000693185	0.00556371	0.00123054
9	0.0107425	0.0426016	0.0377016	0	0.110545	0.0152783	0.00670302	0.00754499	0.00124455	0.0161185	0.0472658	0.0316128	0.0445788	0.725805	2.27837	1.5053	0.134804	0	0.0403636	0.00710641	0.0358455	0.149177	0.11202	0.00389954	0.24882	0.356797	0.0460577	0.104403	0.125546	0.0296449	0.0835127	0.0786238	0.190143	0.0920976	0.096708	0.0903153	0.0125194	0.000188861	0	0	0.0447877	0.00962023	0	0	0	0.00341006	0	0.0225973	0
10	0.0102339	0.0690911	0.0849742	0	0.0889754	0.0154958	0.00544369	0.00669621	0	0.0124501	0.0408637	0.028307	0.0432279	0.835934	2.77124	2.13282	0.165702	0	0	0	0	0.124254	0.106619	0	0.233917	0.314368	0.0517266	0.117735	0.128686	0.0381187	0.0985284	0.0868251	0.176097	0	0.101841	0.0878819	0.00673354	0	0	0.00406392	0.10104	0.00213999	0	0	0	0.00910958	0	0.0483089	0
11	0.00951764	0.0875675	0.20827	0.00441621	0.0718296	0.0145865	0.00453357	0.00588521	0	0.00791803	0.0316931	0.0239663	0.039865	0.934532	3.07396	2.55348	0.205147	0.00791261	0	0	0	0.0913171	0.0966625	0	0.203096	0.25267	0.0539257	0.125662	0.123758	0.0453482	0.107084	0.0889057	0.151919	0	0.0997703	0.0854081	0	0.00413124	0	0.0226434	0.169882	0	0	0	0.00299606	0.0163511	0	0.075187	0
12	0.00916837	0.089242	0.389679	0.00701851	0.0602778	0.0129683	0.00432264	0.00535491	0	0.00701453	0.0235439	0.0215174	0.0395935	1.00634	3.17942	2.73404	0.252016	0.0193039	0	0	0	0.0556511	0.0827349	0	0.165659	0.183944	0.0526923	0.125455	0.112593	0.050542	0.106865	0.0840269	0.124121	0	0.0914999	0.0794554	0	0.0196175	0	0.042084	0.234068	0	0	0.00508522	0.0238189	0.0258432	0	0.105114	0
13	0.0086698	0.0730005	0.564566	0.00743277	0.0496301	0.0106368	0.00396641	0.00424876	0	0.0113947	0.0168154	0.0173263	0.0398378	1.03873	3.13909	2.74758	0.299491	0.030088	0	0	0	0.0231289	0.0631378	0	0.126761	0.116491	0.0483638	0.115251	0.0963824	0.0501835	0.0983172	0.0722766	0.0956316	0	0.0782872	0.0694987	0	0.059424	0.027339	0.0533933	0.280729	0	0	0.0188597	0.0443183	0.0378579	0.0109161	0.137601	0
14	0.00708125	0.0467828	0.687948	0.00737184	0.037876	0.00816299	0.00259724	0.00211798	0.000829743	0.0181957	0.0110077	0.00885465	0.0355547	1.02311	2.98997	2.64796	0.332747	0.0354312	0	0	0	0	0.039086	0	0.0897559	0.059615	0.0412163	0.0969491	0.077324	0.042619	0.0847081	0.0563037	0.0695772	0	0.0615244	0.0559629	0	0.142271	0.0792377	0.0575889	0.307119	0	0.00715426	0.0367097	0.0619694	0.0498691	0.0293295	0.165393	0
15	0.00493595	0.0234016	0.765179	0.0101474	0.0280135	0.0068177	0.000982113	0.000212755	0.00188175	0.0247252	0.0082592	0.00100984	0.0293725	0.961859	2.747	2.4547	0.34399	0.0353669	0	0.00572205	0	0	0.0315871	0.00367008	0.0592859	0.0239271	0.0331578	0.0777608	0.0601991	0.033041	0.0715248	0.0419653	0.0502474	0	0.0447882	0.0424858	0	0.26231	0.148148	0.0632741	0.313354	0.011253	0.016125	0.0535366	0.07915	0.0573477	0.0440256	0.18088	0.0258215
16	0.00425188	0.010274	0.815975	0.0165601	0.0228881	0.00766384	0.000975731	0.000371455	0.00406436	0.0319855	0.0118888	0.0012834	0.0291128	0.865455	2.42241	2.18516	0.336672	0.0316183	0.076239	0.0648331	0.0423934	0	0.0712673	0.0470911	0.0380088	0.0192556	0.0264978	0.0629341	0.0490591	0.0293818	0.0617151	0.0332608	0.0398368	0.016392	0.0327576	0.0328872	0	0.381211	0.243829	0.0794614	0.302701	0.0293107	0.0338206	0.0712693	0.102791	0.0623487	0.0571985	0.189255	0.0513506
17	0.00539708	0.00655048	0.842835	0.0230255	0.0205433	0.0098096	0.00247401	0.00242774	0.00683661	0.0403291	0.0211862	0.00953634	0.0348082	0.746183	2.03132	1.85433	0.31995	0.0266048	0.163155	0.120674	0.104145	0	0.158319	0.0903083	0.0222852	0.0558175	0.0209795	0.0515538	0.0425762	0.0314119	0.0535723	0.0280736	0.0346746	0.0642808	0.0263334	0.0273445	0	0.451203	0.355546	0.102609	0.279036	0.0456219	0.0697004	0.0984603	0.14064	0.0673207	0.0711461	0.197334	0.0739348
18	0.00641026	0.00726978	0.842468	0.0250968	0.0172238	0.0115003	0.00351515	0.00447097	0.00826896	0.0452743	0.0309866	0.0187059	0.0393894	0.616377	1.59598	1.47438	0.298095	0.0224594	0.232834	0.163818	0.152111	0.006896	0.246688	0.122548	0.00719846	0.135532	0.0143842	0.0403827	0.0363091	0.0302812	0.0442342	0.0222079	0.0293154	0.103621	0.0216657	0.0234442	0.0119765	0.452046	0.450731	0.118948	0.241952	0.0532206	0.11929	0.147083	0.201085	0.0671287	0.0809875	0.200959	0.0969204
19	0.00600234	0.00826347	0.8207	0.0219526	0.0117986	0.0122701	0.00321694	0.00515442	0.00777012	0.041699	0.0360466	0.0234975	0.0392208	0.487778	1.16128	1.07992	0.267919	0.0186595	0.281994	0.192534	0.184252	0.0122524	0.290425	0.142653	0	0.23873	0.00693189	0.0290363	0.0291504	0.0215369	0.0345168	0.0159486	0.02317	0.133483	0.0157604	0.0221082	0.0191124	0.398329	0.507491	0.118029	0.188665	0.0483782	0.173064	0.225456	0.278546	0.0544097	0.0781325	0.191733	0.131034
20	0.00521433	0.00914333	0.786547	0.0164201	0.00617162	0.0130882	0.0028181	0.0050527	0.00674986	0.0312527	0.035204	0.0251145	0.0371415	0.368307	0.785885	0.726332	0.225807	0.0120933	0.315537	0.212288	0.206802	0.016882	0.288052	0.156703	0	0.329916	0.0018844	0.0196453	0.0239257	0.0111842	0.0266924	0.0121849	0.0197658	0.157954	0.00994146	0.0261006	0.0258611	0.317867	0.538901	0.103097	0.127219	0.0354634	0.249759	0.328261	0.344814	0.0316498	0.0622558	0.171851	0.185225
21	0.00525493	0.0123903	0.743343	0.0114715	0.00290357	0.014374	0.00345581	0.00553158	0.00672017	0.0214825	0.0313368	0.0276558	0.0364389	0.262945	0.506585	0.45374	0.17619	0.00242792	0.336435	0.225528	0.22383	0.0267484	0.26789	0.166758	0.000897041	0.38157	0.000670679	0.0125714	0.0219048	0.00485415	0.0203539	0.0106901	0.0199186	0.176991	0.00663156	0.0320294	0.0330598	0.232313	0.576719	0.0862862	0.0793907	0.0265619	0.396926	0.432308	0.373194	0.0103982	0.0435668	0.151471	0.25946
22	0.00561151	0.0181618	0.690425	0.00841276	0.00324421	0.0150211	0.00445404	0.00661077	0.00791379	0.0173397	0.0276981	0.0320806	0.0366812	0.176615	0.320297	0.26787	0.129265	0	0.345362	0.23064	0.233099	0.0378849	0.25358	0.169537	0.0224703	0.388231	0.000997426	0.0056709	0.0204296	0	0.0129378	0.00816694	0.0196255	0.187409	0.0050817	0.0318198	0.0368604	0.154988	0.637868	0.0734619	0.0598635	0.0295622	0.630101	0.509252	0.363826	0	0.0314661	0.134281	0.344239
23	0.00546176	0.0220232	0.631727	0.00759512	0.00721855	0.0144662	0.00485717	0.00726452	0.010314	0.0174847	0.0254759	0.036211	0.0366875	0.11212	0.201252	0.15252	0.091549	0	0.345035	0.227317	0.231817	0.0451603	0.253655	0.16402	0.0514904	0.36074	0.00123801	0	0.0175662	0	0.00489809	0.00397851	0.0166229	0.19027	0.00357634	0.0248835	0.0364381	0.093996	0.713145	0.0627993	0.0624552	0.0388235	0.894646	0.547473	0.333512	0	0.0258961	0.116654	0.423802
24	0.00543394	0.0212954	0.580119	0.00996871	0.0143199	0.0143806	0.00538212	0.00783974	0.0145623	0.0186652	0.0248139	0.0394957	0.0385961	0.067599	0.124875	0.0853035	0.0629815	0.00497782	0.344293	0.222393	0.226562	0.0516005	0.271205	0.156595	0.0815739	0.314613	0.00268845	0	0.0152506	0	0	0.00112083	0.014329	0.193109	0.0025276	0.0211901	0.0364491	0.0516678	0.785288	0.0577319	0.0757967	0.043837	1.12185	0.55878	0.292695	0	0.0239999	0.0985736	0.486182
25	0.00651378	0.0186073	0.54709	0.0149301	0.0226491	0.0160446	0.00717499	0.00974071	0.0208049	0.0191006	0.025253	0.0429043	0.0445115	0.0378077	0.0763662	0.0467528	0.0420267	0.0208409	0.345535	0.219506	0.223904	0.0644481	0.33579	0.15166	0.126934	0.262203	0.00586199	0	0.0153741	0	0	0.00113208	0.0161538	0.199049	0.00243036	0.0283041	0.0394892	0.0237277	0.844829	0.0693906	0.102295	0.0423171	1.29556	0.559785	0.244728	0.0137091	0.0271616	0.0844051	0.526567
26	0.00838864	0.0169025	0.528981	0.0187888	0.0289031	0.0180312	0.00948001	0.012732	0.0271106	0.0183407	0.0250375	0.0451521	0.051697	0.017552	0.0459667	0.025204	0.027528	0.0362902	0.345106	0.216706	0.223079	0.0998254	0.526147	0.148031	0.230574	0.209751	0.00874848	0	0.0159301	0.00360207	0	0.00164418	0.0201078	0.204039	0.00162573	0.0419576	0.0427017	0.0046356	0.889126	0.100127	0.14999	0.0396022	1.4347	0.553442	0.193843	0.0352105	0.0347507	0.0727867	0.538562
27	0.0105052	0.0154206	0.511851	0.0191781	0.031957	0.0191868	0.0114019	0.0156498	0.0320353	0.0183144	0.0236708	0.0451196	0.0567743	0.00405964	0.0253198	0.0149487	0.0174161	0.0473533	0.341666	0.212964	0.22084	0.19325	0.908953	0.145082	0.419681	0.160281	0.0105332	0	0.0144978	0.00600936	0	0.000629184	0.0228025	0.204689	0	0.0534166	0.0440904	0	0.912906	0.136744	0.214497	0.0393082	1.54305	0.52959	0.142595	0.0579836	0.0386674	0.0563731	0.508907
28	0.0132483	0.0132823	0.48712	0.018637	0.0340345	0.0213641	0.0138656	0.019135	0.0362385	0.022	0.0232342	0.0457585	0.0605876	0	0.0106697	0.0120283	0.0107346	0.0616356	0.341411	0.213624	0.221228	0.373173	1.42774	0.148536	0.662846	0.118624	0.0132296	0.00906104	0.0134604	0.00738855	0	0.000688445	0.0251076	0.205195	0	0.0601609	0.0475377	0	0.912865	0.166295	0.280114	0.0405236	1.61227	0.480289	0.0922006	0.0786203	0.0326049	0.0336918	0.433137
29	0.0163098	0.0097051	0.452799	0.0193429	0.0358791	0.0254005	0.0172349	0.0236329	0.0396659	0.0271735	0.0244383	0.0478139	0.0623863	0	0.00317798	0.0124229	0.00999483	0.0955768	0.348695	0.222609	0.229808	0.610404	1.91096	0.163147	0.897883	0.0897446	0.0180203	0.0379803	0.0175987	0.0124563	0.00865549	0.00639985	0.0298377	0.210332	0.00326922	0.0659505	0.0573556	0	0.89781	0.188713	0.334717	0.0406746	1.64664	0.407603	0.0509171	0.0991053	0.0233013	0.0133196	0.329189
30	0.0173559	0.00209433	0.405122	0.0178613	0.0348987	0.027863	0.018688	0.026336	0.0391763	0.0264718	0.0233908	0.0451559	0.0560839	9.73354e-05	0.00415949	0.013549	0.0149052	0.155724	0.358169	0.234596	0.242136	0.826864	2.2155	0.182937	1.08475	0.0748367	0.0230696	0.0796497	0.026832	0.0198457	0.0234248	0.0177037	0.0362544	0.216061	0.00854128	0.0761697	0.0706384	0	0.882416	0.208877	0.375734	0.0390529	1.65253	0.319899	0.0295166	0.122839	0.0227652	0.00295725	0.227147
31	0.0147754	0	0.342999	0.0113244	0.0305374	0.0257939	0.0159729	0.024545	0.0330317	0.0181251	0.0175223	0.0344014	0.0410574	0.00280691	0.0082537	0.0125503	0.0188043	0.228041	0.360434	0.240135	0.24693	0.965821	2.32529	0.19519	1.20983	0.0709432	0.0264286	0.118192	0.035471	0.0273155	0.0326904	0.0289656	0.040831	0.214054	0.0109242	0.0965578	0.0790795	0.00580053	0.869193	0.225919	0.403267	0.0381671	1.62179	0.225761	0.0273305	0.151852	0.0324117	0.00215033	0.146988
32	0.0105086	0	0.275101	0.00329276	0.0269206	0.0213575	0.0113616	0.0200983	0.0244036	0.0100525	0.0106081	0.0241024	0.0277763	0.00272455	0.00776007	0.00733857	0.0151842	0.291798	0.353223	0.236655	0.240944	1.03033	2.30469	0.195313	1.26708	0.0743428	0.0291203	0.144355	0.0400576	0.0381826	0.0335342	0.0362315	0.0429363	0.204963	0.0112168	0.129371	0.0790317	0.0221866	0.84458	0.235873	0.413484	0.0406663	1.54166	0.135487	0.0324794	0.185712	0.0419596	0.00873305	0.0930037
33	0.00740498	0	0.212199	0	0.0261529	0.0176807	0.00817555	0.0161924	0.0169976	0.00880701	0.00712099	0.0228485	0.0237018	0.00153757	0.000572831	0	0.00595543	0.336546	0.345027	0.230474	0.234052	1.04922	2.21393	0.192087	1.26338	0.0827757	0.0332834	0.163534	0.0432734	0.056411	0.0345319	0.0415838	0.045795	0.199604	0.0138399	0.166802	0.0761911	0.0321845	0.795272	0.237085	0.402336	0.0446424	1.40827	0.063018	0.034755	0.218431	0.0424871	0.0238753	0.0608931
34	0.00524723	0	0.156635	0	0.0246073	0.0138446	0.00590818	0.0124205	0.0103484	0.0109201	0.00566747	0.0258883	0.0226686	0.000360153	0	0	0	0.359435	0.343576	0.226992	0.234953	1.03789	2.0829	0.193502	1.22002	0.0975661	0.0379163	0.17969	0.0476619	0.0770496	0.0432741	0.0469546	0.0509686	0.202206	0.0190757	0.192818	0.0764365	0.0350815	0.717178	0.228602	0.37294	0.0457089	1.2223	0.0188454	0.0306643	0.240351	0.0343953	0.0458637	0.0424321
35	0.00227822	0	0.107083	0.00512889	0.018963	0.00794049	0.00243777	0.00724978	0.00325409	0.0105216	0.00308082	0.0237944	0.0165333	0	0	0	0	0.356474	0.346989	0.224366	0.240671	1.00115	1.92192	0.195827	1.15466	0.124518	0.0395709	0.185216	0.0503214	0.08858	0.0542832	0.0489896	0.0559587	0.204718	0.0218523	0.198416	0.0772667	0.0364133	0.60909	0.208223	0.334621	0.0452893	0.987056	0.00141816	0.021322	0.247467	0.0248819	0.0671738	0.0304995
36	0	0.0103028	0.0667623	0.0232851	0.01178	0.00131112	0	0.00186234	0	0.00830938	0.00145626	0.017591	0.00760692	0	0	0	0	0.326342	0.349788	0.221294	0.245451	0.94721	1.73511	0.195016	1.07346	0.16777	0.038534	0.174793	0.0485198	0.0858151	0.0580563	0.045275	0.0596965	0.201998	0.0197647	0.19376	0.0752451	0.0430261	0.472291	0.17574	0.290565	0.0487665	0.719921	0	0.0118122	0.244401	0.0201147	0.0817545	0.0270696
37	0	0.0343141	0.0392978	0.0504652	0.00784478	0	0	0	0	0.00874472	0.00623033	0.0146728	0.00252978	0.00366554	0	0	0	0.276982	0.354695	0.223914	0.253023	0.885211	1.53054	0.199769	0.980154	0.22075	0.0409472	0.156925	0.0456143	0.0758869	0.0562957	0.0407238	0.0659705	0.202483	0.0176366	0.200952	0.0760465	0.0561234	0.322558	0.135251	0.235984	0.0556786	0.460096	0.00388985	0.00734716	0.234413	0.0194037	0.0885143	0.0406553
38	0	0.0618482	0.0222485	0.0773349	0.00876848	0	0	0	0	0.0123426	0.0183958	0.0148692	0.00160322	0.0265404	0.0151447	0.0080262	0	0.2219	0.366511	0.236528	0.269307	0.820673	1.31789	0.218339	0.875288	0.264446	0.0512923	0.143219	0.045822	0.067825	0.0569934	0.0407851	0.076425	0.213134	0.0199418	0.234348	0.0852751	0.0689433	0.190892	0.0951465	0.173101	0.059623	0.25461	0.00983313	0.00737754	0.215003	0.0173208	0.0870448	0.0713653
39	0	0.0807303	0.0100114	0.0976678	0.0136941	0	0	0	0.0018785	0.0156796	0.0333906	0.0115832	0.00117536	0.0696397	0.0710444	0.0475223	0.017306	0.175569	0.379559	0.250427	0.288874	0.758691	1.09694	0.240162	0.752644	0.281976	0.0658609	0.135739	0.0469633	0.0622141	0.0598438	0.0429212	0.085197	0.225828	0.0234563	0.287777	0.095755	0.0733394	0.101838	0.0656107	0.118125	0.0584759	0.129502	0.0188179	0.00778649	0.185443	0.0118174	0.0768977	0.106263
40	0	0.0893938	0.000354536	0.11301	0.021753	0	0	0	0.00506785	0.0165615	0.0459873	0.00407062	0.000545645	0.129149	0.148531	0.103723	0.0571128	0.149003	0.382989	0.252722	0.29965	0.703534	0.865463	0.246372	0.611779	0.270941	0.0771822	0.13	0.0438476	0.0558915	0.0585863	0.0413459	0.0854812	0.228656	0.0225109	0.339822	0.0956576	0.0669773	0.0541716	0.0501005	0.0833213	0.0548631	0.0728437	0.0306501	0.0070971	0.150567	0.00535989	0.0595187	0.133923
41	0	0.095834	0	0.125634	0.0311071	0	0.00188036	0.00406523	0.0100935	0.0149631	0.0539114	0	0.00143409	0.191779	0.227775	0.164274	0.106662	0.141842	0.37478	0.241864	0.297242	0.65221	0.637915	0.233492	0.467935	0.242237	0.0818471	0.123157	0.0354214	0.0507034	0.0527888	0.0356925	0.0781372	0.220518	0.0176643	0.37002	0.0851244	0.0521588	0.030131	0.0406824	0.0618867	0.0475204	0.0506815	0.0402137	0.00573572	0.114999	0.000224057	0.0380474	0.15661
42	0.00143665	0.104717	0	0.133798	0.0373503	0	0.00592968	0.00779715	0.0173592	0.0107506	0.0564804	0	0.00243169	0.243197	0.291702	0.216795	0.154442	0.142078	0.361378	0.225954	0.28673	0.595882	0.443535	0.213858	0.342647	0.207452	0.0806241	0.1148	0.0245045	0.0509374	0.0478742	0.0300489	0.0687604	0.207295	0.0138477	0.370886	0.0733384	0.0335573	0.0180211	0.0276952	0.0409098	0.0331445	0.0384504	0.0440526	0.00426577	0.0813029	0	0.0172708	0.182762
43	0.0034461	0.115808	0	0.138269	0.0371398	0.000422396	0.0107383	0.00953895	0.0270035	0.00399494	0.0532401	0	0.000810813	0.282773	0.3484	0.269363	0.20007	0.142278	0.347713	0.211528	0.274877	0.529523	0.301722	0.197588	0.247206	0.1721	0.07432	0.105414	0.0130763	0.0556492	0.0459816	0.0263681	0.0602493	0.192574	0.0122305	0.347362	0.0650245	0.019366	0.0167803	0.0113226	0.0191515	0.0152099	0.0304769	0.0469868	0.00458085	0.0524494	0.00687446	0.00304737	0.214103
44	0.00533864	0.131884	0	0.148074	0.031271	0.00131	0.0169247	0.011118	0.0403305	0	0.0446907	0	0	0.324602	0.424695	0.347721	0.257638	0.149937	0.33456	0.199939	0.264465	0.455257	0.208391	0.185114	0.178658	0.135882	0.0633077	0.0943979	0.00157659	0.0592777	0.0440368	0.0236784	0.05225	0.177534	0.0100128	0.307616	0.0584435	0.0172931	0.0240522	0	0.00290585	0.0027199	0.0263256	0.0544748	0.00983392	0.0299294	0.0271508	0	0.243477
45	0.00858718	0.157071	0	0.171856	0.0224319	0.00309611	0.0248163	0.0142526	0.0571348	0	0.0321429	0.00703989	0	0.381421	0.534176	0.46241	0.334756	0.174149	0.320362	0.190338	0.254108	0.376111	0.145238	0.172307	0.1262	0.0959865	0.0490531	0.0791677	0	0.0574026	0.0385531	0.0206937	0.0435609	0.161888	0.00614939	0.256262	0.0507147	0.0285086	0.033339	0	0	0.000318008	0.0229748	0.0670597	0.0205958	0.0133445	0.0540307	0	0.264934
46	0.0122823	0.187483	0	0.204745	0.0121447	0.00521441	0.0323163	0.0177293	0.0737574	0	0.0174446	0.0223141	0	0.453985	0.667121	0.593206	0.418368	0.209724	0.303458	0.181453	0.241569	0.293453	0.0953847	0.156873	0.0803935	0.0513943	0.0338474	0.0592454	0	0.0495962	0.0287938	0.0170263	0.0326724	0.143931	0.003488	0.196429	0.0399438	0.0498862	0.0424976	0	0	0.00607283	0.0206306	0.0958861	0.0347817	0.00361453	0.0808962	0.00273361	0.277132
47	0.0149809	0.213854	0.00775974	0.232074	0.00298726	0.00718409	0.0377899	0.0204042	0.0869385	0	0.00393768	0.0453737	0	0.537296	0.812344	0.713948	0.487376	0.242372	0.288061	0.175772	0.231004	0.212065	0.051944	0.143521	0.0392704	0.00886028	0.0201373	0.0398974	0	0.0394465	0.0174266	0.0138535	0.0198231	0.126979	0.00523286	0.13572	0.0278259	0.0802403	0.0544686	0	0	0.0169733	0.0237314	0.170315	0.049218	0.00199025	0.107938	0.0105901	0.276118
48	0.0174987	0.231902	0.017976	0.245428	0	0.0109159	0.0429275	0.0237274	0.0975417	0	0	0.0755643	0	0.625891	0.969322	0.816778	0.531554	0.263473	0.285432	0.179805	0.232548	0.14274	0.0176053	0.143607	0.00810278	0	0.0102	0.0255792	0	0.0320798	0.00900414	0.0134097	0.00875901	0.123442	0.011858	0.0853526	0.021258	0.118085	0.0694923	0.00682929	0	0.0319167	0.0334864	0.303552	0.0602935	0.00582547	0.137045	0.0219401	0.251379
49	0.0206376	0.243828	0.0325629	0.247118	0	0.0172533	0.0490453	0.0286112	0.10673	0	0	0.104005	0.000988693	0.709864	1.13108	0.904964	0.552113	0.273323	0.301811	0.195212	0.250392	0.0952214	0	0.162638	0	0	0.0044737	0.0156688	0	0.0291387	0.00556225	0.0155982	0.00250884	0.141742	0.0195021	0.0509198	0.0249558	0.158442	0.0836485	0.0322186	0.00543412	0.0501213	0.0453825	0.459607	0.0659172	0.0109393	0.1632	0.035538	0.20013
50	0.0231617	0.251266	0.0519316	0.241105	0.00117884	0.0231923	0.054347	0.0331216	0.113148	0.00612787	0	0.117386	0.00821484	0.775851	1.27234	0.977163	0.552171	0.274759	0.33057	0.213666	0.276995	0.0720873	0	0.190601	0	0	0.000542293	0.0167657	0	0.0262339	0.00426224	0.0175039	0	0.176867	0.0228929	0.027837	0.0342462	0.198351	0.0941569	0.0500399	0.0116352	0.0696708	0.0543545	0.578933	0.0671918	0.0162124	0.177225	0.04967	0.13829
51	0.0241688	0.254038	0.0770004	0.227876	0	0.0256656	0.0568672	0.0356861	0.115798	0.0144877	0	0.113543	0.0115407	0.815668	1.36656	1.0274	0.536488	0.270408	0.36227	0.227167	0.303376	0.068278	0	0.21228	0	0	0	0.0466566	0.00360036	0.0196888	0.00223664	0.0170605	0	0.216399	0.020076	0.00951039	0.0416021	0.24368	0.101715	0.0566263	0.0156157	0.0890603	0.0600011	0.635432	0.0668569	0.0227	0.17446	0.0614607	0.0879142
52	0.0242883	0.252171	0.10939	0.208146	0	0.0247624	0.0569815	0.0368734	0.116095	0.0227091	0	0.10288	0.0122262	0.830087	1.40207	1.04727	0.515931	0.264275	0.392106	0.235926	0.325701	0.07441	0.00512962	0.222289	0.0112587	0.0110195	0	0.107489	0.0114815	0.0124491	0.00164755	0.015944	0	0.250734	0.0151063	0	0.0452684	0.304145	0.109894	0.0605143	0.0198768	0.108894	0.067072	0.647897	0.0680998	0.0314773	0.158513	0.0704902	0.0586147
53	0.0241597	0.24797	0.149623	0.187224	0	0.0226397	0.0563028	0.0379781	0.116196	0.0314895	0.00225835	0.0954747	0.0115453	0.821555	1.37997	1.02718	0.49531	0.259544	0.412626	0.240058	0.338284	0.0779666	0.0127135	0.223407	0.0212098	0.0272236	0	0.168131	0.0214708	0.0105182	0.00590951	0.0149744	0.000890371	0.272645	0.0115432	0	0.0457774	0.380912	0.121662	0.0709364	0.0261008	0.129419	0.0798608	0.643143	0.0729365	0.0430054	0.137428	0.0816763	0.0497841
54	0.0250835	0.248511	0.200501	0.176075	0	0.0227659	0.0579391	0.0415553	0.120095	0.040751	0.00492018	0.0974243	0.0127096	0.788095	1.30443	0.962342	0.468225	0.254481	0.412869	0.234075	0.332451	0.0717701	0.0146717	0.218183	0.0254442	0.0344872	0	0.194446	0.0305702	0.0136718	0.0131108	0.0123497	0.00177029	0.275874	0.00810689	0	0.0425585	0.462156	0.136203	0.086393	0.0327911	0.147953	0.0969551	0.629921	0.0782057	0.055203	0.11854	0.0981322	0.0595764
55	0.0297951	0.261957	0.267585	0.185025	0.00253258	0.0289723	0.0657847	0.0511026	0.133175	0.0540182	0.00814926	0.114172	0.0232759	0.726135	1.1818	0.859976	0.437594	0.245203	0.390939	0.21607	0.307969	0.0568036	0.0110218	0.209929	0.0236577	0.0324803	0.00913245	0.185525	0.0343612	0.015963	0.0183372	0.00679038	0	0.261257	0.00163524	0	0.0369142	0.530734	0.149117	0.0990963	0.0384591	0.161704	0.113709	0.607037	0.0763668	0.0639118	0.105853	0.114138	0.0816419
56	0.0387362	0.285792	0.350342	0.211131	0.0178384	0.0409469	0.0792611	0.0662411	0.15498	0.073741	0.0129438	0.143271	0.0445433	0.635715	1.01891	0.732992	0.417617	0.231587	0.357232	0.194002	0.276047	0.0386313	0.00612278	0.204471	0.0185035	0.0250699	0.0223401	0.163195	0.0327697	0.0131439	0.0206344	0	0	0.23307	0	0	0.0328447	0.574034	0.156619	0.106825	0.0460128	0.171858	0.127861	0.575804	0.0649289	0.0675287	0.098965	0.121396	0.100976
57	0.0481309	0.305226	0.435144	0.236901	0.0322415	0.0528777	0.0921386	0.0815022	0.177206	0.0953154	0.0159178	0.170437	0.0643979	0.521868	0.820598	0.589433	0.398773	0.215901	0.323266	0.177205	0.246678	0.0212307	0.00349463	0.204402	0.0131412	0.0159531	0.039026	0.142828	0.0353038	0.00579903	0.0227234	0	0	0.19544	0	0	0.0315411	0.587189	0.156697	0.113501	0.0585488	0.179978	0.137801	0.540263	0.0509922	0.0680933	0.0953043	0.117762	0.104593
58	0.0559895	0.310406	0.503076	0.24911	0.041539	0.0612622	0.101002	0.0951191	0.196791	0.116229	0.0173192	0.18519	0.0730482	0.395386	0.599228	0.43653	0.37247	0.198558	0.295487	0.168044	0.222476	0.00689268	0.0032122	0.204839	0.00977496	0.00809127	0.0567551	0.131941	0.0587259	0	0.026292	0	0	0.155816	0	0.000643849	0.0299524	0.572365	0.149004	0.120191	0.0756159	0.185766	0.140903	0.505802	0.0435064	0.0679738	0.0954041	0.106519	0.0928926
59	0.0663494	0.307362	0.543016	0.252891	0.048591	0.0703226	0.110974	0.113831	0.224684	0.143651	0.0242724	0.191978	0.0766087	0.272856	0.385111	0.291503	0.423787	0.18049	0.277192	0.165184	0.20439	0	0.00530063	0.200589	0.00933223	0.00181985	0.0776374	0.14091	0.111538	0	0.0330437	0	0.0103497	0.12598	0	0.00353527	0.0255538	0.53836	0.137809	0.125267	0.0965416	0.193216	0.138722	0.478314	0.0454652	0.0691542	0.103663	0.0934646	0.0769046
60	0.0837299	0.305675	0.554603	0.260735	0.0571036	0.0859168	0.12857	0.14429	0.272918	0.18277	0.04124	0.19688	0.0836903	0.169791	0.212608	0.176535	0.700085	0.165757	0.271001	0.169771	0.196613	0	0.0107584	0.19401	0.012843	0	0.105991	0.178376	0.185305	0	0.0472653	0.0169553	0.0288819	0.110723	0.0244221	0.0106426	0.0223006	0.49802	0.131852	0.129884	0.122459	0.21311	0.13712	0.45729	0.0534942	0.0732162	0.118801	0.0854494	0.0666886
61	0.106561	0.304938	0.544499	0.276003	0.0672249	0.107476	0.153424	0.184025	0.338726	0.226779	0.0630445	0.195958	0.0906969	0.093288	0.0958998	0.101581	1.21469	0.157029	0.276703	0.183087	0.199795	0.0155382	0.0181963	0.19114	0.0241905	0.00972021	0.132827	0.243505	0.270935	0.00277552	0.0712542	0.0493071	0.0627651	0.10736	0.0634817	0.0224625	0.0292015	0.460734	0.135978	0.135607	0.149929	0.250784	0.137336	0.431896	0.0609501	0.078074	0.128451	0.0840163	0.0642787
62	0.129593	0.299828	0.520956	0.294126	0.078379	0.129672	0.180341	0.224713	0.408451	0.270063	0.0816272	0.185739	0.0925896	0.0474654	0.0294085	0.060746	1.7757	0.153295	0.287214	0.198548	0.205239	0.0568844	0.0220894	0.190012	0.0449443	0.04117	0.1405	0.328134	0.369865	0.00872686	0.10186	0.0939753	0.127464	0.118323	0.121176	0.0353089	0.0483098	0.426871	0.144811	0.139876	0.169988	0.297369	0.133748	0.390928	0.0626608	0.0782357	0.121077	0.0835754	0.0646292
63	0.149341	0.28922	0.489445	0.310958	0.0898148	0.148259	0.205116	0.259475	0.470465	0.320251	0.0941136	0.172342	0.0936978	0.0406906	0.0058421	0.0446821	2.18114	0.155273	0.289297	0.203553	0.201693	0.108924	0.019837	0.180165	0.0668602	0.0780097	0.135708	0.421661	0.473381	0.00932698	0.137511	0.147661	0.201427	0.148088	0.191287	0.0425718	0.067171	0.387513	0.147523	0.137167	0.177704	0.340967	0.122123	0.334769	0.058474	0.0710367	0.0982398	0.0773614	0.061025
64	0.164557	0.274338	0.456284	0.322111	0.0996263	0.161897	0.225401	0.28457	0.517508	0.383128	0.105412	0.160596	0.097453	0.074174	0.0195142	0.0485589	2.3944	0.166284	0.277082	0.195957	0.188977	0.14909	0.0190834	0.160035	0.0794695	0.0939074	0.155154	0.515898	0.54951	0.0176857	0.183686	0.203917	0.238611	0.185987	0.254183	0.0425473	0.0732383	0.338704	0.138359	0.124288	0.17555	0.381303	0.104432	0.275069	0.0508114	0.0593123	0.069909	0.0652672	0.0513233
65	0.174745	0.254986	0.44292	0.32182	0.108543	0.171794	0.240006	0.299411	0.543903	0.447321	0.127495	0.146536	0.0980939	0.127626	0.0559477	0.0652261	2.47515	0.183829	0.26234	0.187519	0.178458	0.164886	0.029527	0.142234	0.0835428	0.0868579	0.219497	0.607075	0.572542	0.0450743	0.242499	0.254033	0.225595	0.208666	0.294079	0.0418811	0.071178	0.29024	0.121794	0.103865	0.167842	0.42698	0.0869938	0.226948	0.0415061	0.0474331	0.0432331	0.0531999	0.040196
66	0.181013	0.233836	0.483153	0.309015	0.122876	0.181902	0.250572	0.307761	0.549175	0.497009	0.171482	0.129298	0.0948217	0.170689	0.0913354	0.0816875	2.44874	0.196945	0.256758	0.187084	0.174845	0.15872	0.0490784	0.136648	0.0877367	0.0774747	0.301895	0.686905	0.55069	0.0820908	0.30198	0.288502	0.196047	0.20573	0.309214	0.0460272	0.0717507	0.258373	0.106348	0.0848716	0.157032	0.481116	0.0765397	0.200941	0.0336239	0.0383326	0.022479	0.0476069	0.0360512
67	0.185786	0.216704	0.586737	0.288781	0.146821	0.19667	0.261359	0.314866	0.540015	0.529314	0.233785	0.117539	0.0982301	0.186525	0.106473	0.0859169	2.31043	0.196678	0.256694	0.187842	0.170796	0.137327	0.0641597	0.136015	0.0910655	0.0744423	0.361354	0.735774	0.507162	0.109093	0.343949	0.300418	0.174718	0.186956	0.303259	0.0512894	0.0727411	0.24552	0.0942684	0.074582	0.142937	0.53576	0.0730999	0.194974	0.030228	0.0322309	0.0114261	0.04841	0.0417799
68	0.190019	0.204038	0.714628	0.263886	0.176769	0.217283	0.275572	0.322361	0.523485	0.545416	0.294998	0.115935	0.113092	0.176652	0.0996276	0.0754905	2.06934	0.184522	0.252986	0.182776	0.161008	0.107435	0.0672033	0.130435	0.0860869	0.0679982	0.388031	0.737567	0.451247	0.120637	0.361519	0.291046	0.15114	0.164236	0.280817	0.0518511	0.0657111	0.236321	0.0807133	0.0686742	0.12134	0.577188	0.0672304	0.194751	0.0291295	0.0261214	0.00919794	0.0472858	0.0507614
69	0.193028	0.188381	0.811725	0.231771	0.208573	0.242244	0.293509	0.329807	0.50268	0.537465	0.339241	0.11752	0.128575	0.155067	0.082832	0.0567934	1.73374	0.167341	0.24703	0.176338	0.15173	0.0760585	0.0619877	0.122484	0.071926	0.0535538	0.396413	0.697606	0.384827	0.126025	0.360756	0.26882	0.113709	0.141444	0.249799	0.0484667	0.0527068	0.213478	0.0629378	0.0561147	0.0899299	0.592567	0.0508606	0.187618	0.0260167	0.0164923	0.00996393	0.0373088	0.0534857
70	0.195536	0.163695	0.856396	0.192429	0.245619	0.271412	0.313997	0.340143	0.481074	0.499736	0.368732	0.116399	0.135637	0.147381	0.0672676	0.037965	1.31434	0.148717	0.241027	0.172528	0.14808	0.0479664	0.0517698	0.118177	0.0532511	0.0372372	0.390983	0.634742	0.314407	0.129211	0.347753	0.241181	0.0742752	0.123109	0.214804	0.0452936	0.041532	0.170011	0.0440293	0.0334637	0.0569443	0.573682	0.0281088	0.172073	0.0219358	0.00418571	0.0108893	0.0217674	0.0484436
71	0.200621	0.132892	0.860388	0.152906	0.295191	0.308099	0.336338	0.359397	0.465224	0.447152	0.395862	0.116571	0.140732	0.178181	0.0651593	0.0212715	0.869138	0.129097	0.228117	0.164812	0.144564	0.0309314	0.0348869	0.114298	0.0318246	0.0228543	0.360694	0.561056	0.241959	0.122094	0.321981	0.214729	0.043379	0.119313	0.184617	0.0439691	0.0334185	0.110634	0.0254215	0.0072579	0.0327743	0.5207	0.00840023	0.151353	0.0219544	0	0.0167597	0.00822729	0.0413152
72	0.211588	0.100312	0.83565	0.118406	0.363595	0.358262	0.361852	0.391877	0.460289	0.411485	0.432096	0.124113	0.155136	0.24673	0.111103	0.00463345	0.493457	0.110483	0.205685	0.150756	0.135365	0.038223	0.0142704	0.107608	0.00958254	0.0105747	0.302593	0.48031	0.169877	0.10155	0.283714	0.205238	0.0127621	0.131895	0.199485	0.0439717	0.0289447	0.0474075	0.00741609	0	0.0170498	0.445127	0	0.128284	0.0325126	0	0.0359812	0	0.0370179
73	0.229828	0.0670015	0.785497	0.0881617	0.453066	0.426777	0.392928	0.437705	0.465561	0.4181	0.484617	0.137421	0.181404	0.32851	0.259778	0.00525477	0.245559	0.0955382	0.188413	0.146184	0.126849	0.0743582	0.00233025	0.108236	0	0.00153489	0.234296	0.400585	0.138362	0.0830063	0.242195	0.23565	0	0.151757	0.316705	0.0465154	0.0384008	0	0	0	0.00209851	0.364846	0	0.110146	0.0604447	0	0.0734845	0	0.0355497
74	0.252891	0.0335438	0.717432	0.0593067	0.556605	0.510087	0.427183	0.491627	0.474067	0.466775	0.552807	0.149283	0.215283	0.404982	0.548437	0.0904551	0.111748	0.0837694	0.196896	0.171655	0.132694	0.124211	0.0130299	0.131005	0	0.00243222	0.178559	0.335272	0.218582	0.0951237	0.212332	0.31097	0.0710271	0.173023	0.534067	0.0594125	0.0731015	0	0	0	0	0.292439	0	0.107416	0.105549	0	0.126037	0	0.0345481
75	0.273441	0.00397493	0.641331	0.0318371	0.659019	0.591768	0.453504	0.541488	0.474684	0.532526	0.626619	0.153366	0.251285	0.477756	0.973041	0.358213	0.0460617	0.0723937	0.237042	0.228226	0.157579	0.172483	0.0507353	0.177657	0	0.0355454	0.14218	0.290445	0.427533	0.160571	0.203553	0.4039	0.31805	0.199693	0.763798	0.0965097	0.128216	0	0.00745432	0	0	0.230099	0	0.12084	0.162568	0	0.185482	0	0.0333337
76	0.282501	0	0.559816	0.00599965	0.747488	0.649426	0.458717	0.57146	0.457542	0.584299	0.695698	0.147914	0.28191	0.555281	1.491	0.842006	0.0156	0.0611283	0.296244	0.294608	0.191389	0.219769	0.11429	0.236085	0.0197463	0.133373	0.116121	0.258583	0.676651	0.275943	0.212353	0.473977	0.701823	0.235056	0.914432	0.161883	0.181516	0	0.0288286	0	0	0.176769	0	0.140508	0.245106	0.00876587	0.249588	0	0.0345441
77	0.275309	0	0.469749	0	0.815248	0.667675	0.438072	0.570556	0.420124	0.603473	0.753174	0.133452	0.297283	0.641064	2.01774	1.43038	0.00723983	0.0526103	0.356704	0.349011	0.222304	0.280628	0.229623	0.292036	0.0525375	0.299401	0.0918063	0.227604	0.849653	0.402141	0.224754	0.500318	1.07099	0.272099	0.971548	0.235298	0.213737	0	0.0660738	0.019117	0	0.134111	0.0171853	0.154628	0.387856	0.0251912	0.324649	0	0.041883
78	0.253641	0	0.371039	0	0.862792	0.645346	0.397182	0.538976	0.368043	0.588228	0.790977	0.108327	0.291264	0.730109	2.43729	1.92499	0.0150563	0.0474498	0.409497	0.388514	0.249358	0.376947	0.469805	0.33899	0.0924891	0.485184	0.0695398	0.193321	0.911968	0.48664	0.226827	0.4906	1.30015	0.304477	0.974553	0.285389	0.225538	0	0.122912	0.0526457	0	0.102968	0.0476877	0.155384	0.601349	0.0502184	0.413642	0.0128637	0.0575706
79	0.223951	0	0.270848	0	0.913562	0.594891	0.3472	0.487951	0.311561	0.54924	0.816572	0.072731	0.269314	0.804869	2.66575	2.19847	0.0335645	0.0422518	0.456923	0.425506	0.278182	0.527487	0.884536	0.387079	0.165199	0.629232	0.0522317	0.160397	0.908444	0.505979	0.214309	0.46378	1.38497	0.333854	0.952605	0.298384	0.231775	0	0.192699	0.0985424	0.00770501	0.0799028	0.0853353	0.14049	0.845313	0.0845945	0.506656	0.0328985	0.0833442
80	0.194297	0	0.182896	0	1.0118	0.535989	0.300061	0.433427	0.261609	0.50416	0.878064	0.0360001	0.24692	0.843021	2.70658	2.26847	0.0584294	0.0349811	0.503107	0.471912	0.310016	0.717021	1.38829	0.463637	0.289447	0.707488	0.0391876	0.133285	0.882536	0.479639	0.192672	0.432297	1.38664	0.364439	0.912472	0.283998	0.242921	0.0197132	0.267345	0.157274	0.0337125	0.0613545	0.124424	0.117336	1.06671	0.127938	0.585401	0.0625065	0.121394
81	0.170064	0.00815794	0.119421	0.00251255	1.17082	0.48387	0.262695	0.386086	0.2241	0.467696	1.03265	0.00960576	0.234536	0.836771	2.61705	2.21625	0.0862963	0.0284504	0.541672	0.536388	0.344216	0.888648	1.78616	0.584874	0.443071	0.733354	0.0277705	0.110509	0.842017	0.43874	0.168439	0.399235	1.3464	0.390755	0.859011	0.256937	0.258536	0.0681746	0.34119	0.224306	0.064432	0.0471144	0.165081	0.0969924	1.24202	0.176615	0.632099	0.0993337	0.170915
82	0.150515	0.0550137	0.0788178	0.0491053	1.33678	0.439465	0.232518	0.345146	0.195652	0.440513	1.2711	0	0.226584	0.793776	2.43504	2.08431	0.111039	0.0245922	0.562059	0.634249	0.388952	0.992102	1.95292	0.726505	0.606888	0.731007	0.0168108	0.0885215	0.785009	0.39613	0.144039	0.364437	1.27901	0.40345	0.798614	0.225392	0.27504	0.120383	0.40431	0.288991	0.097742	0.0383128	0.207959	0.0789422	1.37176	0.224587	0.640573	0.133664	0.228858
83	0.13121	0.0971096	0.0498618	0.0918592	1.43537	0.394914	0.202245	0.304018	0.168438	0.412705	1.50583	0	0.211921	0.721281	2.16643	1.87506	0.123846	0.0196479	0.595492	0.782441	0.46947	1.0273	1.93281	0.843445	0.805555	0.721347	0.00698414	0.0667444	0.718127	0.351954	0.120009	0.328481	1.19732	0.428	0.733209	0.194593	0.292229	0.170885	0.448735	0.342421	0.131442	0.0347264	0.251538	0.0538203	1.45766	0.270333	0.624813	0.160737	0.294662
84	0.11015	0.129122	0.0258836	0.124244	1.44312	0.345984	0.169485	0.25997	0.139478	0.377113	1.65062	0	0.190362	0.621607	1.8192	1.59776	0.120574	0.010334	0.751396	0.976217	0.624101	1.01966	1.83707	0.918937	1.04011	0.710848	0	0.0471559	0.648438	0.308659	0.0980214	0.29211	1.10883	0.563778	0.66313	0.168753	0.314319	0.217829	0.480597	0.385459	0.16482	0.0340033	0.296037	0.0214764	1.4982	0.318114	0.605832	0.187861	0.365812
85	0.0889353	0.159466	0.0074299	0.165851	1.38384	0.294962	0.13736	0.215323	0.1113	0.333866	1.68117	0	0.168657	0.502416	1.41975	1.2763	0.106781	0.000338533	1.15276	1.18599	0.884069	0.983085	1.71838	0.974105	1.2303	0.692666	0	0.0307866	0.577707	0.269259	0.0791884	0.255405	1.01219	0.936287	0.590245	0.148195	0.347346	0.263952	0.50959	0.424048	0.199745	0.0321732	0.343035	0	1.48382	0.372488	0.58632	0.220994	0.428745
86	0.0687079	0.198517	0	0.247329	1.2763	0.243139	0.107552	0.17161	0.0853229	0.28319	1.61243	0	0.145438	0.377551	1.00882	0.936277	0.0904822	0	1.78899	1.38586	1.24795	0.923293	1.57701	1.03412	1.29715	0.681052	0	0.0183694	0.504996	0.231189	0.0626712	0.218462	0.904871	1.55301	0.515927	0.130681	0.392673	0.310002	0.533493	0.461992	0.245656	0.0263321	0.394999	0	1.39476	0.442307	0.555931	0.251948	0.46906
87	0.0488922	0.24685	0	0.36977	1.11752	0.189045	0.0787281	0.128422	0.0603797	0.223268	1.45643	0.00560011	0.113301	0.259984	0.638782	0.614269	0.0732056	0	2.46128	1.57186	1.6765	0.851768	1.41754	1.11133	1.25978	0.723013	0	0.0114209	0.429338	0.191208	0.0470863	0.181527	0.791213	2.22717	0.440131	0.115234	0.440118	0.356949	0.548066	0.505378	0.318706	0.018164	0.459564	0	1.21531	0.544563	0.527807	0.269667	0.491872
88	0.0302125	0.303151	0	0.49178	0.907134	0.134079	0.0511917	0.0873091	0.0369495	0.156816	1.22531	0.0189236	0.0726112	0.160689	0.35811	0.35749	0.0527879	0	2.93192	1.73791	2.11036	0.774013	1.24743	1.20889	1.18425	0.835568	0.0033295	0.00968611	0.350891	0.149753	0.0318174	0.144784	0.67426	2.71025	0.363745	0.101364	0.475101	0.408991	0.561871	0.565513	0.425818	0.0122035	0.546314	0	0.956739	0.686776	0.537232	0.274785	0.516885
89	0.0157211	0.373588	0	0.571748	0.666437	0.0845137	0.0286359	0.052817	0.0186881	0.0942859	0.94977	0.0388259	0.0345216	0.0882231	0.182141	0.192392	0.0309851	0	3.11781	1.86072	2.48501	0.685907	1.06386	1.32017	1.09439	0.955561	0.00654462	0.00928468	0.271776	0.110242	0.0170679	0.109315	0.556174	2.90855	0.288329	0.0882563	0.49345	0.46874	0.585896	0.648812	0.552688	0.0101977	0.655396	0	0.664894	0.849236	0.600571	0.275773	0.549146
90	0.00777308	0.460247	0	0.605612	0.434178	0.0466275	0.014672	0.0288555	0.00904267	0.0470545	0.674019	0.073521	0.0114941	0.0431101	0.0871841	0.103368	0.0126695	0	3.11352	1.92565	2.75139	0.590497	0.870258	1.4296	0.982621	1.00155	0.0102075	0.00714324	0.196344	0.0765957	0.0048571	0.0781175	0.441942	2.9249	0.216006	0.0770829	0.505087	0.527532	0.618275	0.7482	0.676933	0.00919169	0.773661	0.0120918	0.403785	1.00062	0.688499	0.278492	0.569432
91	0.00534985	0.5431	0.0140324	0.610646	0.247254	0.0215917	0.0090826	0.0149611	0.00736897	0.0173461	0.437042	0.122351	0.00671763	0.0169541	0.03742	0.0550053	0.000104384	0	3.05019	1.95103	2.90076	0.500265	0.683929	1.52955	0.857536	0.962385	0.0147427	0.00495087	0.130857	0.0522075	0	0.0545733	0.339572	2.90398	0.150822	0.0706261	0.523082	0.575233	0.649831	0.852063	0.78778	0.00586543	0.885289	0.0232748	0.21992	1.12628	0.753272	0.28299	0.552904
92	0.00475972	0.589853	0.0502728	0.590841	0.119686	0.00535637	0.00733115	0.00641377	0.00860821	0	0.259064	0.174903	0.00999517	0.000647836	0.0106055	0.0241974	0	0.00241901	2.98465	1.96289	2.96303	0.420979	0.519977	1.62259	0.731903	0.886229	0.0183364	0.00540286	0.08049	0.037369	0	0.0393132	0.25579	2.89983	0.0987103	0.0676263	0.552435	0.621984	0.675974	0.958084	0.886137	0.000649006	0.984553	0.0325775	0.117081	1.23082	0.760996	0.285378	0.489812
93	0.00294836	0.585488	0.0782485	0.539173	0.0399918	0	0.00470293	0	0.00792151	0	0.139135	0.223717	0.00729308	0	0	0.00546639	0	0.008168	2.91001	1.96049	2.96882	0.350085	0.383112	1.70002	0.604984	0.810812	0.0184401	0.00674627	0.0456156	0.0279972	0	0.0297241	0.193601	2.89208	0.0630011	0.0615112	0.587128	0.690859	0.700818	1.0703	0.97738	0	1.07684	0.0567063	0.0691916	1.32685	0.706041	0.281599	0.391427
94	0.000513529	0.542591	0.0922864	0.461857	0	0	0.00132571	0	0.00578422	0	0.0645924	0.274866	0	0	0	0	0	0.0169764	2.81333	1.92623	2.92731	0.288504	0.276544	1.73615	0.481514	0.744252	0.0145346	0.00501506	0.0230603	0.0192111	0	0.0225426	0.154271	2.85766	0.040334	0.0482434	0.614024	0.787513	0.733428	1.18471	1.06879	0.00179538	1.16442	0.114457	0.0526754	1.43154	0.608186	0.275522	0.286213
95	2.97431e-05	0.478189	0.0957533	0.373301	0	0	0.00041311	0	0.00531039	0	0.0230585	0.336168	0	0	0.00525527	0	0	0.0268389	2.69885	1.85549	2.84304	0.241569	0.202652	1.71023	0.380021	0.687459	0.00854782	0.000330903	0.0110103	0.0107082	0	0.0168537	0.137484	2.79449	0.0246443	0.0328734	0.621512	0.888909	0.779537	1.28501	1.16618	0.0152359	1.23949	0.205822	0.0541554	1.55618	0.496498	0.273973	0.20315
96	0.00159336	0.394327	0.09282	0.277846	0	0	0.00175889	0	0.0057986	0	0.00400784	0.397765	0.00586184	0	0.00715041	0.00201056	0	0.0301348	2.57366	1.75526	2.72216	0.209898	0.157901	1.61972	0.312286	0.637479	0.00305205	0	0.00907733	0.00670008	0	0.013765	0.137283	2.70464	0.014128	0.0244924	0.606063	0.969877	0.834585	1.35672	1.26564	0.0342495	1.31076	0.306445	0.0579745	1.68449	0.386229	0.270911	0.15014
97	0.00227683	0.287437	0.0831981	0.174074	0	0	0.00157077	0	0.00354167	0	0	0.442205	0.0163613	0	0.00344225	0.000879271	0	0.0249097	2.42601	1.62284	2.55268	0.188933	0.132927	1.47178	0.27158	0.582074	0.00010713	0	0.014359	0.0096397	0.00376536	0.0136084	0.142375	2.57511	0.0102943	0.0254944	0.569384	1.02134	0.893941	1.39993	1.35526	0.0508602	1.42568	0.387629	0.04925	1.77717	0.276505	0.247571	0.112997
98	0.00036751	0.170187	0.0662526	0.0738355	0	0	0	0	0	0.00481062	0	0.469916	0.0208884	0	0.00148693	0	0	0.0204374	2.22193	1.44791	2.30717	0.173239	0.116783	1.27872	0.242748	0.512666	0	0.00264927	0.0210344	0.0158989	0.0113704	0.0145142	0.141909	2.37296	0.0115933	0.0289421	0.512313	1.04294	0.966195	1.42419	1.42561	0.0602209	1.62545	0.437573	0.0295492	1.8097	0.171418	0.197363	0.0774631
99	0	0.0687067	0.0449776	0	0	0	0	0	0	0.0178606	0	0.49565	0.022494	0	0.00820544	1.15987e-05	0.00204815	0.0246834	1.93339	1.23494	1.97795	0.156306	0.0996897	1.06348	0.212471	0.433947	0.00051439	0.00615015	0.0242205	0.0188746	0.0153189	0.0137058	0.130419	2.06879	0.0129531	0.026828	0.436583	1.0318	1.05988	1.43519	1.47654	0.0650043	1.87568	0.463095	0.0138437	1.7911	0.0881525	0.137113	0.0452895
100	0	0.000195321	0.0221125	0	0	0	0	0	0	0.0274405	0	0.524854	0.0261989	0	0.0209979	0.00212357	0.0100084	0.0337294	1.57786	1.011	1.59876	0.131382	0.0761988	0.858575	0.173992	0.354343	0	0.00960847	0.0227499	0.0152321	0.0126749	0.0096925	0.107756	1.67861	0.0114039	0.0191761	0.352394	0.984193	1.15962	1.43134	1.51298	0.0697073	2.08224	0.473261	0.0103734	1.73684	0.0376709	0.0863109	0.0247365
101	0	0	0.000277492	0	0.00277572	0	0	0	0	0.0376253	0.00056351	0.549857	0.035309	0	0.0335986	0.00242831	0.015435	0.0415549	1.2213	0.809751	1.22887	0.0979993	0.0482606	0.693805	0.129333	0.27728	0	0.0169408	0.0189201	0.00764236	0.0061864	0.00387764	0.0783668	1.27345	0.00840069	0.0137835	0.277896	0.900957	1.2332	1.4099	1.5321	0.0740712	2.18186	0.472893	0.0129252	1.64112	0.0112196	0.0464097	0.0154331
102	0.000574766	0	0	0	0.0222756	0.00267919	0.00369811	0.00515598	0	0.0549566	0.0170743	0.560983	0.0512716	0	0.0454776	0.0029643	0.0182958	0.0513087	0.929229	0.651197	0.919772	0.0646521	0.0225437	0.580702	0.0856836	0.204213	0	0.0314309	0.015497	0.00188888	0.00235056	0	0.0494446	0.930994	0.00604919	0.0170732	0.225732	0.789541	1.26012	1.36923	1.516	0.075241	2.18237	0.46755	0.013771	1.48993	0	0.0112964	0.0116822
103	0.00517131	0	0	0	0.0446443	0.0119654	0.00950074	0.0129213	0.00219525	0.0785866	0.034622	0.548662	0.0667498	0	0.0583405	0.00659845	0.0198194	0.0679593	0.718537	0.533533	0.69004	0.0402849	0.00374854	0.504783	0.0482618	0.138047	0	0.0520777	0.01275	0.000754713	0.00575603	0	0.0254684	0.6806	0.00386863	0.0262708	0.191352	0.664207	1.23888	1.30439	1.44384	0.0725615	2.11585	0.462772	0.0121444	1.28907	0	0	0.0157294
104	0.00743557	0	0	0	0.0629793	0.0184519	0.0127666	0.0185998	0.00501887	0.103649	0.0455877	0.505652	0.0688457	0.00227074	0.0680428	0.0101224	0.0174602	0.087769	0.564626	0.441533	0.5253	0.0268754	0	0.439508	0.0190145	0.0821959	0	0.0725433	0.00877643	0.00185129	0.0144379	0	0.00643844	0.503342	0	0.0325216	0.160551	0.539969	1.17197	1.20686	1.31137	0.0661708	1.99421	0.455404	0.00884403	1.06604	0	0	0.0346627
105	0.00746581	0	0	0	0.0727551	0.0204934	0.0134377	0.0210932	0.00577981	0.136995	0.0490946	0.437039	0.0545688	0.00433239	0.0682164	0.00832559	0.00820467	0.104224	0.444901	0.363918	0.403536	0.0209845	0	0.373528	0	0.0405776	0	0.0854398	0.00329378	0.0030002	0.0231758	0	0	0.37348	0	0.0306971	0.12795	0.424802	1.06282	1.07373	1.13332	0.0552148	1.81871	0.436743	0.00265917	0.850284	0	0	0.0653161
106	0.0072192	0	0	0	0.0749409	0.0202025	0.0135508	0.0223099	0.00615971	0.196574	0.0499465	0.356613	0.0320303	0.00489939	0.0615279	0.00299492	0	0.119685	0.357192	0.301263	0.315348	0.019207	0	0.316823	0	0.0158443	0	0.0883814	0	0.00625513	0.0292844	0	0	0.281799	0	0.0238724	0.100168	0.321007	0.923713	0.914954	0.931459	0.0408322	1.60073	0.404515	0	0.660249	0	0	0.0921934
107	0.00686071	0	0	0	0.0719909	0.0186618	0.0130085	0.0227094	0.00567899	0.288673	0.0500693	0.272777	0.00656068	0.0105593	0.0589154	0.00249576	0	0.142465	0.301169	0.256233	0.256865	0.0185689	0	0.27785	0	0.00460176	0	0.0854121	0	0.0128295	0.0331673	0	0	0.223351	0	0.0177244	0.0812423	0.231466	0.771937	0.748379	0.729015	0.0270655	1.35952	0.361811	0	0.501707	0	0	0.105521
108	0.00552626	0	0	0	0.064898	0.015476	0.0105359	0.0211076	0.00318422	0.39739	0.0465452	0.190462	0	0.0261006	0.0663756	0.0114048	0	0.173765	0.267161	0.225062	0.218862	0.0168539	0	0.250112	0	0	0.00336917	0.0816259	0	0.0196305	0.0352223	0	0	0.18676	0	0.0141804	0.0672334	0.158069	0.616029	0.58749	0.547989	0.0167072	1.1097	0.307735	0	0.370609	0	0.0239474	0.108648
109	0.00418638	0	0.00419677	0	0.0559547	0.0118135	0.00750692	0.0183073	0.000334294	0.499372	0.03902	0.120548	0	0.0492532	0.0793199	0.0257281	0.000151822	0.208157	0.24794	0.203828	0.193603	0.0155268	0	0.226081	0	0	0.0065556	0.0795047	0	0.0237509	0.0358977	0	0	0.163368	0	0.0118791	0.0558361	0.0982779	0.457571	0.438555	0.399992	0.00997983	0.860342	0.240959	0	0.259985	0	0.0799388	0.108158
110	0.00461615	0.0221047	0.0344814	0.0118252	0.048777	0.00986607	0.00672442	0.0170294	0.000110757	0.580318	0.0310017	0.072321	0	0.0750286	0.0918797	0.0398562	0.00807354	0.24895	0.24348	0.194139	0.181662	0.0190515	0.00378845	0.208323	0	0	0.00936009	0.0793545	0.00358134	0.0267018	0.0366891	0.000763125	0	0.152873	0	0.0106885	0.0505176	0.0508168	0.30638	0.307993	0.283524	0.00749136	0.623772	0.170985	0	0.169557	0	0.185241	0.1096
111	0.00679585	0.0462127	0.0867376	0.0243089	0.0438286	0.00987418	0.00830247	0.0177588	0.00301405	0.635698	0.0247113	0.0421876	0	0.103605	0.104934	0.0530804	0.0158267	0.311141	0.249751	0.196123	0.183007	0.0291856	0.0179012	0.199608	0	0.00123942	0.0145879	0.0795722	0.0138085	0.0290928	0.0380579	0.00673736	0.0110117	0.154039	0.00306104	0.0124071	0.051301	0.019253	0.181552	0.204662	0.194298	0.00994297	0.41865	0.112029	0	0.103873	0	0.363433	0.116633
112	0.0091336	0.0653271	0.152798	0.035669	0.0379684	0.0103973	0.0099103	0.0183248	0.00693321	0.664192	0.0195606	0.0203148	0	0.141521	0.121886	0.0665419	0.0264277	0.400415	0.255829	0.201568	0.188707	0.0428408	0.0334261	0.193903	0.0104802	0.00778748	0.0216923	0.0757738	0.0251724	0.0282318	0.0373661	0.0118771	0.0251436	0.158506	0.0126491	0.0174009	0.0515414	0.00405859	0.0946126	0.132082	0.130934	0.0143736	0.259679	0.0690739	0	0.0617265	0.0168895	0.590691	0.125322
113	0.0102258	0.0801968	0.219286	0.0459071	0.0296166	0.0107042	0.00989482	0.0171416	0.00960551	0.664619	0.0147724	0.00286248	0	0.196826	0.144167	0.0791725	0.0385097	0.499168	0.255526	0.201661	0.188962	0.057139	0.0449736	0.184666	0.0176008	0.0105325	0.0273129	0.0640039	0.0328574	0.0234066	0.0325278	0.013141	0.0350542	0.158529	0.0181758	0.0232668	0.0466401	0	0.0412929	0.084234	0.0891962	0.0158606	0.148176	0.0376042	0	0.0343918	0.034515	0.805937	0.122018
114	0.00994293	0.0924817	0.278044	0.055867	0.0208791	0.0113271	0.00908648	0.0150921	0.010957	0.637942	0.0110381	0	0.00273882	0.274755	0.17401	0.090564	0.0501212	0.584788	0.252525	0.196791	0.183734	0.0733752	0.0516322	0.174211	0.0192349	0.00995471	0.0299138	0.0466997	0.036897	0.0191545	0.0258378	0.0120972	0.0402641	0.154773	0.0191378	0.0285191	0.039703	0	0.0120571	0.0521513	0.0605459	0.0135424	0.0762205	0.0143022	0.0337111	0.0150223	0.0500494	0.967906	0.0961816
115	0.00938493	0.103216	0.323789	0.0658579	0.014531	0.0126171	0.00917371	0.0135942	0.0127508	0.587128	0.00881172	0	0.0176269	0.375991	0.217018	0.103576	0.0660508	0.655128	0.252353	0.193721	0.17992	0.0936766	0.0596613	0.168583	0.0202381	0.00990963	0.0311863	0.0319262	0.0404517	0.0200467	0.02199	0.0121431	0.043952	0.153227	0.0188777	0.0345582	0.0362041	0	0.00172225	0.0303225	0.0399277	0.0111801	0.0343329	0	0.078731	0.00295806	0.0661176	1.07862	0.054234
116	0.00892812	0.111575	0.351904	0.0740374	0.00994231	0.0131708	0.00983742	0.0118749	0.0153053	0.51376	0.00643559	0	0.0305189	0.495809	0.277484	0.12077	0.0936323	0.725604	0.254004	0.194089	0.179384	0.117239	0.0750988	0.166907	0.0233045	0.0110525	0.0327015	0.0230362	0.0441558	0.0248464	0.0214279	0.0135529	0.0466494	0.154779	0.0188306	0.0412262	0.0360483	0	0.00663849	0.0171883	0.0299158	0.0124756	0.0132493	0	0.123274	0	0.0852359	1.15435	0.0182338
117	0.00748741	0.115475	0.373408	0.078683	0.00484063	0.0110603	0.0087281	0.00818753	0.0165619	0.418418	0.00211721	0.00547883	0.0404408	0.622253	0.352502	0.141251	0.132362	0.806219	0.251486	0.191215	0.176354	0.141167	0.0971647	0.161655	0.0272211	0.0100579	0.0336227	0.0150578	0.046112	0.0279785	0.0190281	0.0130127	0.0452228	0.153493	0.0161547	0.0441093	0.0335308	0	0.0211088	0.0132068	0.0350261	0.0182206	0.00581726	0	0.161879	0.00502576	0.109722	1.20574	0.0127934
118	0.00482022	0.117664	0.423995	0.0825965	0	0.00681546	0.00553197	0.00347259	0.0155419	0.30877	0	0.00904709	0.049475	0.735585	0.429715	0.162549	0.175616	0.891039	0.242678	0.181016	0.167597	0.163994	0.121061	0.149879	0.0319117	0.0060528	0.0338554	0.0102401	0.0479488	0.0267551	0.0128236	0.00903916	0.0393507	0.145667	0.00937834	0.0411103	0.0256208	0.00531238	0.038475	0.0182359	0.0517067	0.0267341	0.00916867	0	0.201529	0.0181998	0.141019	1.24148	0.0455937
119	0.00310879	0.123573	0.5305	0.0899674	0	0.00355555	0.00333952	0.00112064	0.0149098	0.20235	0	0.00759567	0.0661778	0.814086	0.491625	0.183257	0.220747	0.966926	0.233848	0.170395	0.159222	0.186128	0.145663	0.13889	0.041236	0.00420235	0.0370889	0.0287373	0.0560892	0.0258645	0.00988742	0.00672426	0.0342381	0.136748	0.00348168	0.039438	0.017803	0.0141692	0.0532526	0.0271915	0.0668607	0.0353817	0.0198	0	0.246468	0.0338961	0.174854	1.26795	0.0990314
120	0.00364554	0.130234	0.669928	0.0986796	0.000250075	0.00285051	0.00391766	0.00217424	0.0160798	0.115364	0.000635359	0.00639954	0.09862	0.843639	0.52487	0.201387	0.267756	1.02136	0.231833	0.168921	0.158944	0.207773	0.172152	0.137131	0.0575317	0.00955982	0.0476581	0.0844592	0.0737747	0.0322441	0.0175314	0.0135336	0.0352201	0.134516	0.00500522	0.0493596	0.0179089	0.0224826	0.063914	0.0334026	0.0709954	0.0428897	0.0322396	0	0.287562	0.046353	0.204166	1.28358	0.15004
121	0.00456899	0.127397	0.787301	0.102189	0.0045642	0.00276845	0.00490693	0.00379287	0.0162541	0.0522087	0.00458287	0.00574526	0.147357	0.822443	0.525108	0.212021	0.308622	1.03996	0.235024	0.175534	0.164839	0.225659	0.198275	0.143393	0.0763817	0.0193522	0.0645626	0.154494	0.0944875	0.0454488	0.0319383	0.0291456	0.0404871	0.137122	0.0133122	0.0726362	0.0253148	0.0293253	0.072077	0.0337166	0.0676626	0.0493155	0.0413221	0.00965654	0.309705	0.0534435	0.226327	1.28177	0.193366
	0.00379166	0.112296	0.851426	0.0982028	0.0085918	0.00123274	0.00383288	0.00354973	0.0126447	0.00903233	0.0068039	0.00147948	0.209797	0.759582	0.493773	0.208513	0.329417	1.0076	0.237059	0.181292	0.167971	0.232675	0.218692	0.149706	0.0904491	0.0254485	0.0819873	0.196439	0.108198	0.0573463	0.0433366	0.0444931	0.0435362	0.135694	0.0220789	0.100538	0.0325181	0.0352707	0.0774202	0.0296747	0.0651078	0.0537689	0.0449988	0.0408277	0.304947	0.0545014	0.241496	1.25331	0.240841
	0.00184833	0.0937199	0.868822	0.0898665	0.0128587	0	0.00166053	0.00226394	0.00674635	0	0.00851449	0	0.286234	0.672352	0.435065	0.188694	0.32509	0.920738	0.236313	0.181949	0.164487	0.22346	0.226689	0.15253	0.0963754	0.0242434	0.0944473	0.195567	0.113135	0.0617099	0.0475647	0.0532758	0.0428278	0.128573	0.0286637	0.122089	0.0366913	0.0426033	0.0795079	0.0266048	0.0642128	0.0575705	0.0450439	0.0876639	0.27848	0.0513811	0.250979	1.19137	0.308408
	0.000342334	0.078541	0.85329	0.0796371	0.0186217	0	0.000476302	0.00183291	0.00175449	0	0.0120255	0	0.3755	0.578033	0.357958	0.157829	0.302625	0.795307	0.234262	0.179356	0.159966	0.201131	0.215638	0.154961	0.0942522	0.0201034	0.0988831	0.171842	0.117001	0.0590908	0.0445779	0.0585151	0.0446562	0.124886	0.0362056	0.130748	0.0421761	0.0556161	0.0813762	0.0318012	0.0612109	0.0666679	0.0463445	0.147908	0.245159	0.0483046	0.257499	1.09372	0.40296
	0	0.0646263	0.810806	0.0681319	0.0261036	0	0.000565698	0.00302494	0	0	0.0196626	0.000800296	0.472068	0.484657	0.274881	0.124403	0.269656	0.656798	0.230792	0.174488	0.160519	0.177542	0.186273	0.159483	0.084736	0.0176456	0.0949247	0.145705	0.12549	0.0533458	0.0346494	0.0648469	0.0537424	0.13161	0.0461015	0.126392	0.0516265	0.0738136	0.0835558	0.0443911	0.0528115	0.0821854	0.0497939	0.20179	0.215843	0.0466183	0.259025	0.956532	0.507823
	0.000752817	0.0481571	0.74912	0.0562394	0.03486	0	0.00107883	0.00627833	0.000746907	0	0.0322143	0.0132758	0.569817	0.395658	0.195743	0.0934464	0.229	0.525781	0.22643	0.167613	0.163724	0.163094	0.151717	0.163137	0.0710541	0.0158656	0.0869722	0.121507	0.13509	0.047589	0.0235924	0.0698683	0.0645213	0.141755	0.0552137	0.112688	0.0604059	0.0927731	0.0809358	0.0546139	0.0385319	0.0951278	0.050083	0.227853	0.188024	0.041844	0.248823	0.774535	0.592808
	0.00363373	0.0308506	0.678634	0.0449828	0.0446748	9.6977e-05	0.00175094	0.0129177	0.0109349	0	0.0467942	0.0236122	0.664835	0.322487	0.125276	0.0652339	0.184353	0.412931	0.223307	0.160695	0.160906	0.158058	0.128191	0.160153	0.0605365	0.0122407	0.0820863	0.101155	0.139121	0.0428593	0.0213772	0.0680508	0.0686602	0.141892	0.0598687	0.0928452	0.0623156	0.119081	0.0776546	0.0617169	0.0251017	0.100686	0.0497253	0.23074	0.162921	0.0375431	0.23357	0.564874	0.650387
	0.00936505	0.0170025	0.605408	0.0353001	0.0562306	0.00284764	0.00340069	0.0245205	0.0331396	0	0.0598135	0.0302474	0.75104	0.279256	0.0669892	0.039184	0.142438	0.322465	0.220607	0.154506	0.148494	0.157981	0.127499	0.147666	0.0595257	0.00901221	0.0821526	0.0892785	0.137701	0.037432	0.0279102	0.0585826	0.0678402	0.128785	0.0589057	0.0679505	0.0555042	0.163311	0.0844355	0.0748085	0.0198513	0.104402	0.0570697	0.232277	0.146966	0.0417961	0.227212	0.370764	0.698084
	0.017995	0.00720683	0.532425	0.0285237	0.0705944	0.00807024	0.0072448	0.0409248	0.0646887	0	0.0714477	0.0371185	0.820747	0.263424	0.0249911	0.0177135	0.108896	0.253603	0.217286	0.148853	0.134356	0.169898	0.159547	0.130492	0.0706541	0.0119811	0.0826609	0.0844878	0.137827	0.030101	0.0324126	0.0465251	0.0728664	0.113957	0.0539867	0.0420667	0.0446567	0.209944	0.0910782	0.0862026	0.0129952	0.104618	0.0621865	0.229646	0.128991	0.0440563	0.217566	0.219767	0.734153
	0.028476	0	0.462333	0.025296	0.0880332	0.0157443	0.0133547	0.0595535	0.0979793	0.00620651	0.0835926	0.0464307	0.865001	0.255143	0.000711854	0.00587263	0.0867744	0.202717	0.21853	0.146696	0.129611	0.212435	0.227755	0.117642	0.0909508	0.0231723	0.0814013	0.0797883	0.144111	0.0232003	0.0299864	0.0371859	0.0897019	0.110751	0.0492883	0.0229572	0.0364035	0.232115	0.0762871	0.0774756	0	0.0930874	0.0460146	0.202615	0.0897196	0.0247942	0.179431	0.107654	0.74059
	0.0393629	0	0.395036	0.0251578	0.108182	0.0248867	0.0209065	0.078169	0.127575	0.0161801	0.0958534	0.0566066	0.876976	0.237707	0	0.00655831	0.0765772	0.164872	0.228296	0.149603	0.134349	0.293977	0.331603	0.110117	0.108612	0.0375982	0.0812476	0.0695881	0.152004	0.0181392	0.0242754	0.0306917	0.111557	0.119041	0.0478185	0.0125923	0.0313074	0.244164	0.0538918	0.0615318	0	0.0823869	0.0214678	0.164475	0.0474802	0	0.131732	0.0356115	0.736107
	0.0498063	0	0.330032	0.028555	0.12976	0.0347824	0.0292903	0.0962018	0.153109	0.025449	0.107052	0.0668945	0.852101	0.209188	0	0.0162867	0.0747801	0.134087	0.240359	0.152619	0.139018	0.40435	0.497796	0.0994821	0.115586	0.0474905	0.0835291	0.0518517	0.152508	0.011459	0.0158368	0.0227434	0.126896	0.127691	0.0471462	0.00448761	0.0232147	0.287829	0.0627344	0.0740819	0	0.10057	0.0243949	0.154324	0.0455896	0	0.123762	0.018027	0.760115
	0.0582573	0	0.269861	0.0355853	0.148055	0.0437497	0.0374271	0.111513	0.173343	0.0340914	0.115688	0.0773146	0.782963	0.17625	0	0.0286808	0.0757852	0.104866	0.249635	0.153515	0.141688	0.533174	0.779156	0.0845224	0.129631	0.0519084	0.0853497	0.0292402	0.142995	0.0017208	0.00310252	0.0126328	0.13242	0.13201	0.0441915	0	0.0121457	0.363863	0.103561	0.114529	0	0.149445	0.0567379	0.175067	0.0845926	0.027047	0.156984	0.0395553	0.805411
	0.0615575	0	0.216621	0.0423688	0.157307	0.0477833	0.0421224	0.118025	0.181732	0.0388105	0.117515	0.084438	0.659345	0.146338	0	0.0406091	0.07663	0.0755985	0.263668	0.16094	0.152212	0.675367	1.17194	0.0779044	0.181171	0.0575381	0.0845234	0.00972395	0.130589	0	0	0.00589997	0.134261	0.140286	0.0411544	0	0.00892366	0.434797	0.136717	0.144038	0.0137129	0.202559	0.0843005	0.191151	0.120228	0.0493974	0.183015	0.0564169	0.828495
	0.0578392	0	0.169599	0.0437053	0.159289	0.0447246	0.041021	0.111952	0.173093	0.037995	0.108344	0.0848102	0.486632	0.124105	0	0.0507412	0.0767498	0.048629	0.288479	0.18091	0.173605	0.812306	1.56163	0.086588	0.276759	0.0694201	0.0807798	0	0.124735	0	0	0.00656313	0.137395	0.158449	0.0424978	0.0133742	0.0193189	0.490998	0.145234	0.147987	0.0176906	0.247533	0.0930133	0.189878	0.132654	0.0497407	0.181042	0.0524409	0.819601
	0.0494212	0.00434064	0.129508	0.0396905	0.163341	0.0376265	0.0358432	0.0970106	0.150777	0.0350329	0.0910384	0.0815755	0.301853	0.109153	0.0210337	0.0544462	0.0748465	0.0258013	0.314621	0.20478	0.194209	0.913598	1.81368	0.0996488	0.409425	0.0849625	0.0732934	0	0.129321	0	0	0.0108745	0.140012	0.178982	0.0482371	0.0341596	0.0341861	0.554444	0.149542	0.15262	0.0192583	0.295152	0.101261	0.190082	0.142966	0.0467049	0.175338	0.0482393	0.804108
	0.0401014	0.00689423	0.0984687	0.0351229	0.172523	0.0308505	0.0299787	0.0796737	0.122818	0.0332667	0.0729866	0.0800472	0.153985	0.0954268	0.042067	0.0463106	0.0705747	0.00677421	0.330976	0.221337	0.205637	0.966414	1.89891	0.106697	0.593445	0.101253	0.061678	0	0.141553	0	0	0.0140005	0.140275	0.191474	0.0552136	0.0502176	0.0447265	0.627758	0.160588	0.178572	0.0280483	0.34612	0.11793	0.195456	0.161927	0.0507826	0.178227	0.0535934	0.783858
	0.0308336	0.00465207	0.0746469	0.0333171	0.176887	0.0246153	0.0240204	0.0618437	0.0937999	0.0301607	0.0574286	0.0791958	0.0648195	0.0779098	0.0517029	0.0292671	0.0674985	0	0.340904	0.23241	0.214563	0.982042	1.88022	0.113854	0.831558	0.121051	0.0476066	0	0.154643	0	0	0.017394	0.141367	0.19695	0.0614509	0.0657434	0.0562314	0.692466	0.166264	0.219631	0.0360488	0.384345	0.130864	0.187096	0.174735	0.051862	0.175068	0.0547474	0.739829
	0.0210542	0.000849866	0.0534958	0.0351183	0.166229	0.0175658	0.0174938	0.0430383	0.0656943	0.0228897	0.0425608	0.0749457	0.0210017	0.0574599	0.0450812	0.0139551	0.0699982	0	0.353503	0.246619	0.228339	0.973186	1.81214	0.130684	1.05948	0.146792	0.033105	0	0.161897	0.00340523	0	0.0250315	0.145836	0.203329	0.066312	0.0904593	0.0772911	0.743904	0.161777	0.26547	0.0399727	0.405411	0.134357	0.162208	0.17482	0.0461503	0.161568	0.0458313	0.670045
	0.0124466	0.00282005	0.0344037	0.0425813	0.142769	0.0115883	0.0125169	0.0260217	0.0432499	0.0151913	0.0287015	0.0688882	0.000809393	0.038942	0.0230332	0.00734189	0.0786128	0	0.369699	0.264768	0.243267	0.945899	1.70991	0.153571	1.19038	0.175041	0.0196101	0	0.16153	0.00994044	0.00305966	0.0369109	0.151121	0.214	0.0695395	0.1238	0.105395	0.788012	0.158131	0.312353	0.0464256	0.425085	0.136299	0.140981	0.17404	0.0428365	0.151907	0.0365832	0.585062
	0.00747578	0.0152823	0.0199713	0.0573634	0.116443	0.00979694	0.0117391	0.0149824	0.0310045	0.0135642	0.0201358	0.0659302	0	0.0250962	0	0.00593042	0.090209	0	0.383633	0.279457	0.252798	0.906857	1.58436	0.170003	1.20877	0.200694	0.00903387	0	0.156904	0.019199	0.0218727	0.0493351	0.153945	0.224935	0.0711482	0.155295	0.130318	0.82151	0.161529	0.355991	0.0574026	0.456253	0.142134	0.134941	0.181877	0.0452701	0.154699	0.0323381	0.483036
	0.00568481	0.0328152	0.00974486	0.0756862	0.093398	0.0115637	0.0139578	0.00990277	0.0275714	0.0188653	0.0198802	0.0662492	0	0.0137156	0	0.00171519	0.0999902	0	0.389919	0.28444	0.255342	0.859026	1.44839	0.170902	1.16565	0.2218	0.00282135	0.00742862	0.150903	0.0300158	0.0452076	0.0586713	0.154271	0.229541	0.0706466	0.175719	0.144478	0.840203	0.165389	0.390911	0.0668701	0.493796	0.147806	0.132634	0.195444	0.0463129	0.16665	0.0295149	0.360034
	0.00481803	0.0449034	0.000789811	0.0909703	0.0749801	0.0140059	0.0157543	0.00756624	0.0276682	0.0262962	0.0269753	0.0664423	0.00577192	0.000660142	0	0	0.103267	0.00184606	0.386798	0.279133	0.251316	0.797765	1.29997	0.154315	1.09855	0.237886	0.00029106	0.0157699	0.142595	0.0393335	0.0635399	0.0635372	0.15274	0.22544	0.0673325	0.181418	0.146196	0.850055	0.162243	0.415474	0.0699587	0.525509	0.148876	0.118323	0.209105	0.040803	0.183148	0.0264137	0.229994
	0.00512711	0.0497275	0	0.102239	0.0634792	0.0174449	0.0169778	0.00724184	0.0293618	0.0330148	0.0391257	0.0671174	0.017787	0	0	0	0.0980567	0.0033082	0.376087	0.264556	0.239956	0.721221	1.13064	0.121996	1.00805	0.246543	0	0.0222099	0.129763	0.0447288	0.0712115	0.0646885	0.147644	0.215301	0.0614032	0.172903	0.136657	0.857233	0.15431	0.429423	0.0677503	0.547899	0.146054	0.0923607	0.220948	0.0336073	0.203016	0.0265454	0.116491
	0.00852246	0.054767	0	0.112301	0.0619973	0.0244425	0.0202603	0.0107631	0.0337603	0.0405542	0.0541996	0.0721232	0.0350974	0	0	0	0.0856108	0.00561032	0.357432	0.238252	0.219593	0.634001	0.942414	0.0740184	0.891751	0.242899	0	0.025147	0.11118	0.045155	0.0697437	0.0623794	0.13563	0.20003	0.052697	0.153303	0.115766	0.858121	0.150145	0.431925	0.0652131	0.564231	0.144209	0.0686414	0.233543	0.0321139	0.225702	0.0315138	0.0334935
	0.0134494	0.0627367	0	0.117329	0.0687733	0.0331891	0.0248289	0.0168226	0.0384288	0.0490294	0.0686317	0.0794727	0.0550408	0	0	0	0.0684063	0.00729606	0.325656	0.196	0.18719	0.539726	0.745722	0.00861531	0.756317	0.222761	0	0.0215887	0.0863711	0.039822	0.0620945	0.0545428	0.11409	0.175675	0.0394133	0.126894	0.0816485	0.842894	0.153356	0.421281	0.0637314	0.572156	0.145383	0.0576387	0.24861	0.0370454	0.248203	0.037558	0
	0.0152813	0.0688508	0	0.108533	0.0773223	0.0378943	0.0259607	0.0204037	0.0376599	0.0548452	0.07869	0.0813049	0.0687933	0	0	0	0.0515648	0.00721687	0.279456	0.138765	0.142175	0.443872	0.55523	0	0.608813	0.188354	0	0.0101264	0.0567445	0.0295542	0.0496615	0.0391551	0.0838718	0.140288	0.0207153	0.097289	0.0359531	0.804158	0.156101	0.395752	0.0582529	0.563385	0.143769	0.0584608	0.260861	0.0401097	0.263412	0.0384895	0
	0.0130574	0.072502	0	0.0873956	0.0841023	0.0375199	0.0224424	0.01975	0.0306042	0.0573768	0.0851024	0.0763421	0.0737297	0	0	0	0.0442339	0.00864636	0.229522	0.0754648	0.0925421	0.359817	0.39108	0	0.46121	0.14972	0	0	0.0269759	0.018396	0.0357534	0.0189807	0.0504726	0.100895	0	0.0685654	0	0.744951	0.150581	0.357559	0.0444196	0.536096	0.133039	0.0670749	0.26427	0.0365716	0.2668	0.0341177	0
	0.0111075	0.0778747	0	0.0674402	0.0910207	0.0376721	0.0191173	0.0189505	0.0232508	0.0613854	0.0927168	0.0733612	0.0776294	0	0	0	0.0509651	0.0147695	0.189434	0.0182362	0.0511681	0.297464	0.269908	0	0.331989	0.116651	0	0	0.00235776	0.00978518	0.0244816	0	0.0205022	0.0684241	0	0.045047	0	0.677386	0.138658	0.314867	0.0257539	0.498296	0.113622	0.0834959	0.260116	0.0317704	0.263333	0.031523	0
	0.0117181	0.0843229	0	0.0573771	0.0980865	0.040662	0.0189191	0.0204526	0.0193297	0.0685048	0.102965	0.0774757	0.0861934	0	0	0	0.061747	0.0199491	0.165515	0	0.0276295	0.25106	0.191673	0	0.232946	0.0910661	0	0	0	0.00508496	0.0181344	0	0	0.0513809	0	0.0292469	0	0.608477	0.126645	0.273681	0.00914031	0.45696	0.0902267	0.107249	0.252067	0.0315978	0.25872	0.0332388	0
	0.0125797	0.0861806	0	0.0512637	0.100755	0.0420196	0.0191707	0.0218677	0.0169106	0.0744932	0.112106	0.0819705	0.0929806	0	0	0	0.0613543	0.0172602	0.155735	0	0.0217929	0.209673	0.143032	0	0.163645	0.0702114	0	0	0	0.00331425	0.0148424	0	0	0.0511117	0	0.0199942	0	0.5347	0.115693	0.231289	0	0.412961	0.0655952	0.132332	0.24066	0.0336387	0.252649	0.0346271	0
	0.0108654	0.0837516	0	0.0408163	0.0956327	0.0371729	0.0164192	0.0196601	0.0121932	0.0741442	0.114034	0.0784777	0.088414	0	0	0	0.0463414	0.0067465	0.159537	0	0.0338045	0.170066	0.110657	0	0.117989	0.054179	0	0	0	0.00605666	0.0153085	0	0	0.0664729	0	0.01631	0	0.452888	0.104402	0.184396	0	0.365767	0.0426652	0.151168	0.222901	0.0312546	0.240748	0.0296301	0
	0.00748298	0.0789202	0	0.0246257	0.0845748	0.0275324	0.0113334	0.0142238	0.00525462	0.0667236	0.105979	0.066923	0.0721309	0	0	0	0.0263542	0	0.175967	0	0.0620886	0.135492	0.0873865	0	0.0889199	0.0450535	0	0	0	0.0144082	0.0217052	0	0	0.0931683	0	0.0177528	0	0.37006	0.092687	0.138573	0	0.317322	0.0249436	0.159498	0.200208	0.0242863	0.224678	0.0211072	0.00743973
	0.00390852	0.0710892	0	0.00735584	0.0707034	0.0167577	0.00591884	0.00761041	0	0.054064	0.0892699	0.0531185	0.0524134	0	0	0	0.00957628	0	0.20397	0.00349317	0.103553	0.108373	0.0702082	0	0.06994	0.0422197	0	0.00658963	0	0.0285132	0.0358167	0	0	0.127799	0	0.0224177	0	0.295507	0.0804493	0.103921	0	0.268981	0.0126817	0.157056	0.174793	0.0171711	0.206763	0.0142832	0.0331636
	0.00125604	0.0612572	0.000157095	0	0.056545	0.00835238	0.00204434	0.00240177	0	0.0411899	0.0706248	0.0439303	0.0395741	0	0	0	0	0	0.237865	0.0416128	0.149817	0.0899887	0.0582061	0	0.0579523	0.0425631	0.00487687	0.0330563	0.00243545	0.0444944	0.053572	0.0209784	0	0.165056	0	0.0268258	0	0.232172	0.0682322	0.0833328	0	0.220622	0.00285807	0.146042	0.149046	0.0124437	0.186144	0.0113666	0.0495551
	0.000341843	0.0538425	0.0179881	0	0.044037	0.00454696	0.00106107	0.000387139	0	0.0328818	0.0560934	0.042837	0.0367319	0	0	0	0	0	0.266244	0.0805591	0.189185	0.0791936	0.0501108	0	0.0511845	0.0430596	0.00953498	0.0565204	0.0283171	0.0558448	0.0668319	0.0412386	0.000301263	0.19523	0.0057419	0.0298059	0.0202177	0.177614	0.0595887	0.0691546	0	0.17224	0	0.129299	0.124996	0.00918586	0.160848	0.0105318	0.0555422
	0.000267778	0.0472232	0.0423153	0	0.0326988	0.00346156	0.00153669	0	0	0.0267758	0.0442782	0.0441423	0.0357572	0	0	0	0	0	0.277466	0.108658	0.209099	0.0705045	0.042363	0.0321712	0.0449303	0.0402495	0.0113395	0.0675457	0.0434318	0.0571052	0.0689735	0.0498054	0.0198188	0.206203	0.019283	0.0323306	0.0469781	0.12934	0.0566362	0.05191	0	0.125255	0	0.108294	0.102375	0.00588725	0.132299	0.00916572	0.0552204
	0	0.0354772	0.0573711	0	0.0212305	0.00129586	0.000690481	0	0	0.0176218	0.0300796	0.0393367	0.0278885	0	0	0	0	0	0.270278	0.125573	0.205077	0.0584389	0.031835	0.089062	0.0342909	0.0314155	0.00951529	0.0623137	0.0420485	0.0479084	0.0588696	0.0449339	0.0280715	0.193781	0.0205076	0.0337309	0.0554839	0.0866433	0.0564283	0.0329111	0.00594652	0.0823176	0	0.0826601	0.0781793	0.00289237	0.102094	0.00624636	0.0538998
	0	0.02236	0.0562405	0.00364366	0.0129566	0	0	0	0	0.00909094	0.0153545	0.0317732	0.0179868	0	0	0	0	0	0.255561	0.148277	0.188885	0.0435626	0.020172	0.129557	0.0201238	0.0187515	0.00519253	0.0439193	0.0310186	0.0331436	0.0401901	0.0314945	0.0256482	0.168526	0.0148363	0.0315369	0.0515639	0.0493963	0.0563859	0.0260622	0.0160192	0.0457728	0.0164976	0.0517435	0.0509629	0.00162961	0.0678717	0.00207633	0.0547249
	0	0.00933923	0.0450953	0.0118309	0.00680125	0	0	0	0	0.00158193	0.000757156	0.0232458	0.0082823	0.0188898	0.21673	0.00690639	0	0	0.240257	0.178055	0.169203	0.0277078	0.00835964	0.166533	0.00459656	0.00444454	0	0.0197722	0.0173527	0.0168565	0.0181766	0.0150177	0.0179123	0.139319	0.00724755	0.0266311	0.0432793	0.0150288	0.0552462	0.0288576	0.0234024	0.0130802	0.0389936	0.0180134	0.0215504	0.00158165	0.0308402	0	0.0567783
[truncated: 10 more columns]

## Sheet: e
Boxplots_evoked Ca2+ activity		amplitude (DF/F)			frequency (min-1)			AuC (a.u.)			duration (s)
		basal	light stim		basal	light stim		basal	light stim		basal	light stim
		NaN	0.282501		0	0.983607		NaN	5.27597		NaN	41
		0.310406	0.589853		1.01695	0.983607		5.04059	5.6911		24	20
		0.842835	0.707495		1.01695	1.96721		13.6909	7.59166		31	21		Paired t-test
		0.247118	0.466379		1.01695	1.96721		2.87824	5.33038		19	23.5		Two-tailed P value
		NaN	1.44312		0	0.983607		NaN	19.8009		NaN	43		Amplitude	P<0,001
		NaN	0.667675		0	0.983607		NaN	10.1862		NaN	43		Frequency	P=0,035
		NaN	0.458717		0	0.983607		NaN	8.31183		NaN	41		Area	P=0,00238
		NaN	0.57146		0	0.983607		NaN	10.5671		NaN	57		Duration	P=0,0181
		NaN	0.549175		0	0.983607		NaN	7.60563		NaN	33
		NaN	0.604502		0	2.95082		NaN	6.7436		NaN	25		n=56 ROIS, n=2 mice
		NaN	1.68117		0	0.983607		NaN	22.4197		NaN	46
		NaN	0.303743		0	2.95082		NaN	3.62919		NaN	18.6667
		NaN	0.297283		0	0.983607		NaN	4.31031		NaN	24
		0.93441	0.84333		2.0339	1.96721		11.7248	10.3512		26	39
		2.29075	2.70658		2.0339	0.983607		25.2557	26.0564		26.5	21
		1.89743	2.26847		2.0339	0.983607		19.8749	20.461		26	21
		0.44808	2.47515		2.0339	0.983607		5.60889	23.1956		23.5	18
		0.317097	NaN		2.0339	0		3.80083	NaN		18.5	NaN
		NaN	3.11781		0	0.983607		NaN	49.9037		NaN	36
		NaN	1.96289		0	0.983607		NaN	35.5873		NaN	36
		NaN	2.96882		0	0.983607		NaN	45.1643		NaN	36
		1.04922	1.0273		1.01695	0.983607		14.9897	14.2649		34	37
		2.32529	1.95292		1.01695	0.983607		27.3999	21.2803		27	32
		NaN	1.73615		0	0.983607		NaN	32.3949		NaN	47
		1.26708	1.29715		1.01695	0.983607		15.4778	15.1149		29	32
		0.375488	0.867453		2.0339	1.96721		2.82191	8.72728		14	17
		0.0818471	0.396413		1.01695	0.983607		0.692169	3.98781		15	21
		0.189831	0.737567		2.0339	0.983607		1.67036	9.50057		15	32
		NaN	0.742255		0	1.96721		NaN	7.95473		NaN	19
		0.08858	0.317595		1.01695	1.96721		0.684473	3.01728		16	17
		0.107084	0.361519		1.01695	0.983607		1.16234	3.70195		24	22
		0.0889057	0.400368		1.01695	1.96721		0.887774	4.21796		21	18.5
		0.190143	0.812628		1.01695	1.96721		1.69545	9.14385		17	18.5
		NaN	2.9249		0	0.983607		NaN	47.6971		NaN	38
		NaN	0.641884		0	1.96721		NaN	7.4454		NaN	18.5
		0.271366	0.298384		2.0339	0.983607		2.45961	3.3427		16.5	24
		NaN	0.621512		0	0.983607		NaN	11.8209		NaN	37
		0.519617	1.04294		2.0339	0.983607		5.78897	15.7502		24	37
		0.912906	1.26012		1.01695	0.983607		15.4294	23.5433		32	40
		NaN	1.43519		0	0.983607		NaN	27.2024		NaN	41
		0.363419	1.5321		2.0339	0.983607		3.64631	25.1852		19	38
		NaN	0.592567		0	0.983607		NaN	8.891		NaN	47
		1.65253	2.18237		1.01695	0.983607		21.4841	34.836		34	41
		0.603841	0.473261		2.0339	0.983607		8.4863	6.52731		30.5	28
		0.373194	1.4982		1.01695	0.983607		3.39716	15.6464		22	23
		NaN	1.8097		0	0.983607		NaN	29.1698		NaN	41
		NaN	0.700784		0	1.96721		NaN	6.4218		NaN	18
		NaN	0.784479		0	1.96721		NaN	11.3783		NaN	27
		0.538562	0.569432		1.01695	0.983607		5.0153	6.80702		23	26
		NaN	0.243562		0	1.96721		NaN	3.02503		NaN	22.5
		NaN	0.665301		0	0.983607		NaN	8.99268		NaN	26
		NaN	0.820374		0	0.983607		NaN	13.7312		NaN	41
		0.106711	0.10606		1.01695	1.96721		1.47263	1.19538		22	16
		0.110859	0.207106		1.01695	1.96721		1.03163	3.09583		15	30
		0.181461	0.424395		1.01695	0.983607		2.23483	8.96855		22	38
		0.458447	NaN		1.01695	0		9.6389	NaN		49	NaN
	mean	0.63815	1.04537		0.744552	1.26464		7.84806	14.4845		23.85	30.6327
	std	0.64685	0.794033		0.787512	0.584602		7.84257	12.0147		7.52599	10.187
	n	30	54		56	56		30	54		30	54
	sem	0.118098	0.108054		0.105236	0.0781208		1.43185	1.63499		1.37405	1.38628

## Sheet: f
		n= 7 mice					n=4 mice
		5-HT local puff_Normalized EPSC amplitude					5-HT endogenous release_Normalized EPSC amplitude
	Time	N cells	Mean	std	SEM		N cells	Mean	std	SEM
	1	10	0.952639	0.066354	0.020983		6	1.0274	0.0798092	0.032582
	2	11	1.00334	0.0667375	0.0201221		6	1.03046	0.0622918	0.0254305
	3	11	0.999993	0.0515454	0.0155415		6	0.993463	0.0417732	0.0170538
	4	11	1.0012	0.0517744	0.0156106		7	0.987764	0.0356299	0.0134668
	5	11	1.03852	0.0694852	0.0209506	5-HT stim	7	0.983219	0.0601774	0.0227449
	6	11	0.81582	0.16832	0.0507503		7	0.852213	0.0587978	0.0222235
	7	11	0.810875	0.159341	0.0480431		7	0.844684	0.0624205	0.0235927
	8	11	0.884475	0.138015	0.0416131		7	0.938524	0.0719484	0.0271939
	9	11	0.959836	0.125853	0.0379461		7	0.970247	0.0822839	0.0311004
	10	11	1.03549	0.154161	0.0464812		7	0.998583	0.0721346	0.0272643
	11	11	1.05413	0.136468	0.0411465		7	0.960031	0.0773576	0.0292384
	12	11	1.1	0.160341	0.0483447		7	0.998614	0.0925044	0.0349634
	13	11	1.09434	0.178572	0.0538415		7	0.978316	0.097609	0.0368927
	14	11	1.09669	0.194333	0.0585937		7	0.952134	0.170777	0.0645475
	15	11	1.03665	0.187017	0.0563877		7	0.972666	0.11225	0.0424263
	16	11	1.04053	0.187161	0.0564311		6	0.95703	0.140426	0.0573289
	17	11	1.06742	0.233669	0.070454		6	0.952372	0.151845	0.0619906
	18	11	1.06509	0.240267	0.0724432		5	0.958574	0.171828	0.0768439
	19	10	1.06784	0.241899	0.0764951		5	0.933472	0.137147	0.0613338
	20	10	1.06378	0.275695	0.0871825		5	0.950372	0.155369	0.0694829
	21	9	1.08205	0.280471	0.0934905		5	0.933388	0.185102	0.0827802
	22	8	1.11795	0.337583	0.119354		5	0.936906	0.19574	0.0875376
	23	7	1.13405	0.377779	0.142787		5	0.892428	0.198017	0.0885558
	24	7	1.11486	0.388851	0.146972		5	0.944528	0.185091	0.0827753
	25	6	1.29291	0.292894	0.119573		5	0.952184	0.152959	0.0684054
	26	6	1.26364	0.267148	0.109063		3	0.950797	0.13903	0.0802689
	27	6	1.29277	0.309285	0.126265		3	0.951233	0.219811	0.126908
	28	6	1.27838	0.354552	0.144745		3	0.92564	0.155462	0.0897559
	29	6	1.25291	0.38131	0.155669		3	0.932933	0.213378	0.123194
	30	6	1.26543	0.353136	0.144167		3	0.855047	0.170417	0.0983901

## Sheet: g
		5-HT puff_Normalized EPSC amplitude						ChrimsonR_Normalized EPSC amplitude
		short effect	delayed effect					short effect	delayed effect
		0.66572	0.463522					0.79571
		0.96066	0.85519					0.7555	1.07297
		0.67125	0.93036					0.80136	0.702362
		0.93335	1.18782					0.9127	1.00906
		0.75465						0.82998
		0.82937	1.64095					0.83277	0.807632
		0.74922	1.15558					0.85617	1.08282
		0.77685	1.1133
		0.39869	1.21368
		0.85524	1.28959
		0.83209	0.95734
	mean	0.766099	1.08073				mean	0.826313	0.934968
	std	0.153858	0.309647				std	0.0499716	0.170817
	n	11	10				n	7	5
	sem	0.0463901	0.0979191				sem	0.0188875	0.0763916
	Statistic	Paired-t-test					Statistic	Paired-t-test
	mean baseline vs short		Two-tailed P-value = 0,000505				mean baseline vs short		two-tailed P-value = 0,0000932
	mean baseline vs delayed		two-tailed P-value = 0,431				mean baseline vs delayed		two-tailed P-value = 0,443
