# Supplementary material for: Dysfunctional serotonergic neuron-astrocyte signaling in depressive-like states
Source: Mol Psychiatry. 2023 Sep 29;28(9):3856–73. doi: 10.1038/s41380-023-02269-8 (PMC10730416; doi:10.1038/s41380-023-02269-8)
Supplement: Supplementary file 11 — Source Data Extended_Data Fig 5 [file 41380_2023_2269_MOESM11_ESM.xlsx]

## Sheet: d
Quantification of ChrimsonR-tdTom fluorescence intensity in DRN
		ChrimsonR-tdtom intensity (a.u.)
		naive-iSeroSnFR	Cort-iSeroSnFR	naive-eGFP		One Way ANOVA
		11.4908	25.4268	27.1088		P=0,693
		38.9488	20.5688	34.8448
		48.8608	23.5188	27.2538
		11.0995	11.5918	17.9275
		17.4225	42.6835	31.1615
		31.4525	75.8485	26.1885
		11.5535	44.3275	47.5525
		15.6225	13.5865	36.0405
		58.8035	70.0455	17.0375
			24.4905
			51.0945
			4.5765

## Sheet: e
	Z-score
	time (s)	naive GFAP-iSeroSnFR	sem	Cort GFAP-iSeroSnFR	sem
	0	-0.410488	0.514962	-0.176338	0.339057
	0.02	-0.411251	0.515292	-0.176657	0.338785
	0.04	-0.411961	0.515592	-0.176952	0.338586
	0.06	-0.412617	0.515862	-0.17722	0.338457
	0.08	-0.41322	0.5161	-0.177456	0.338398
	0.1	-0.413768	0.516306	-0.177658	0.338405
	0.12	-0.414262	0.51648	-0.177822	0.338477
	0.14	-0.4147	0.516622	-0.177942	0.338611
	0.16	-0.415084	0.51673	-0.178017	0.338807
	0.18	-0.415412	0.516805	-0.178042	0.33906
	0.2	-0.415685	0.516846	-0.178013	0.33937
	0.22	-0.415903	0.516853	-0.177927	0.339735
	0.24	-0.416065	0.516827	-0.17778	0.340151
	0.26	-0.416173	0.516767	-0.17757	0.340618
	0.28	-0.416226	0.516674	-0.177293	0.341133
	0.3	-0.416224	0.516547	-0.176946	0.341693
	0.32	-0.416169	0.516386	-0.176526	0.342298
	0.34	-0.41606	0.516193	-0.176031	0.342944
	0.36	-0.415899	0.515966	-0.17546	0.343631
	0.38	-0.415684	0.515706	-0.174809	0.344357
	0.4	-0.415417	0.515412	-0.174078	0.34512
	0.42	-0.415097	0.515086	-0.173266	0.345918
	0.44	-0.414726	0.514727	-0.172372	0.34675
	0.46	-0.414303	0.514335	-0.171395	0.347615
	0.48	-0.413829	0.51391	-0.170335	0.348511
	0.5	-0.413303	0.513451	-0.169192	0.349437
	0.52	-0.412727	0.51296	-0.167968	0.350392
	0.54	-0.412101	0.512436	-0.166662	0.351374
	0.56	-0.411423	0.511879	-0.165277	0.352383
	0.58	-0.410696	0.511288	-0.163813	0.353418
	0.6	-0.409917	0.510664	-0.162272	0.354477
	0.62	-0.409088	0.510005	-0.160657	0.35556
	0.64	-0.408209	0.509312	-0.158969	0.356667
	0.66	-0.407278	0.508584	-0.157212	0.357798
	0.68	-0.406296	0.50782	-0.155387	0.358951
	0.7	-0.405262	0.50702	-0.153498	0.360126
	0.72	-0.404175	0.506184	-0.151548	0.361325
	0.74	-0.403035	0.505311	-0.149541	0.362547
	0.76	-0.40184	0.504401	-0.147481	0.363792
	0.78	-0.40059	0.503453	-0.145371	0.36506
	0.8	-0.399284	0.502468	-0.143216	0.366352
	0.82	-0.39792	0.501445	-0.14102	0.367668
	0.84	-0.396498	0.500383	-0.138789	0.369008
	0.86	-0.395015	0.499283	-0.136529	0.370373
	0.88	-0.39347	0.498144	-0.134243	0.371764
	0.9	-0.391864	0.496966	-0.131939	0.37318
	0.92	-0.390193	0.495749	-0.129622	0.374622
	0.94	-0.388457	0.494493	-0.127298	0.376091
	0.96	-0.386656	0.493198	-0.124972	0.377587
	0.98	-0.384788	0.491863	-0.122652	0.379111
	1	-0.382853	0.490491	-0.120344	0.380662
	1.02	-0.38085	0.48908	-0.118054	0.382242
	1.04	-0.378779	0.487633	-0.11579	0.383849
	1.06	-0.376638	0.486149	-0.113557	0.385485
	1.08	-0.374428	0.484629	-0.111363	0.387148
	1.1	-0.372149	0.483076	-0.109215	0.388839
	1.12	-0.3698	0.481489	-0.10712	0.390556
	1.14	-0.367381	0.47987	-0.105084	0.392299
	1.16	-0.364893	0.47822	-0.103114	0.394068
	1.18	-0.362335	0.476541	-0.101216	0.39586
	1.2	-0.359709	0.474834	-0.0993948	0.397674
	1.22	-0.357016	0.473102	-0.0976571	0.399511
	1.24	-0.354255	0.471345	-0.0960076	0.401367
	1.26	-0.351429	0.469566	-0.0944509	0.403243
	1.28	-0.348537	0.467767	-0.0929916	0.405135
	1.3	-0.345583	0.46595	-0.0916336	0.407042
	1.32	-0.342565	0.464119	-0.0903812	0.408963
	1.34	-0.339487	0.462275	-0.0892376	0.410894
	1.36	-0.33635	0.460421	-0.0882065	0.412835
	1.38	-0.333154	0.458561	-0.0872907	0.414782
	1.4	-0.329903	0.456697	-0.0864932	0.416732
	1.42	-0.326599	0.454833	-0.0858165	0.418684
	1.44	-0.323243	0.452971	-0.0852626	0.420634
	1.46	-0.319839	0.451114	-0.0848332	0.422579
	1.48	-0.316389	0.449267	-0.0845298	0.424517
	1.5	-0.312897	0.447431	-0.0843535	0.426445
	1.52	-0.309365	0.445611	-0.0843046	0.428359
	1.54	-0.305798	0.443811	-0.0843839	0.430258
	1.56	-0.302198	0.442033	-0.0845913	0.432138
	1.58	-0.29857	0.44028	-0.0849267	0.433995
	1.6	-0.294917	0.438558	-0.0853898	0.435828
	1.62	-0.291243	0.436868	-0.0859801	0.437633
	1.64	-0.287554	0.435215	-0.0866968	0.439406
	1.66	-0.283852	0.433601	-0.087539	0.441146
	1.68	-0.280143	0.43203	-0.0885054	0.442847
	1.7	-0.276431	0.430504	-0.0895948	0.444508
	1.72	-0.272721	0.429027	-0.0908053	0.446125
	1.74	-0.269018	0.427602	-0.0921349	0.447696
	1.76	-0.265327	0.42623	-0.0935811	0.449216
	1.78	-0.261653	0.424914	-0.0951415	0.450683
	1.8	-0.258002	0.423655	-0.0968128	0.452095
	1.82	-0.254377	0.422457	-0.098592	0.453449
	1.84	-0.250784	0.42132	-0.100475	0.454743
	1.86	-0.247228	0.420246	-0.102459	0.455974
	1.88	-0.243713	0.419235	-0.104539	0.45714
	1.9	-0.240245	0.41829	-0.106712	0.45824
	1.92	-0.236828	0.417411	-0.108973	0.459271
	1.94	-0.233467	0.416598	-0.111319	0.460232
	1.96	-0.230165	0.415851	-0.113744	0.461121
	1.98	-0.226928	0.415172	-0.116246	0.461936
	2	-0.22376	0.414558	-0.11882	0.462677
	2.02	-0.220665	0.41401	-0.121461	0.463341
	2.04	-0.217646	0.413526	-0.124166	0.463928
	2.06	-0.214709	0.413106	-0.12693	0.464437
	2.08	-0.211856	0.412748	-0.129749	0.464868
	2.1	-0.209092	0.412451	-0.13262	0.465219
	2.12	-0.206421	0.412213	-0.135537	0.46549
	2.14	-0.203847	0.412032	-0.138498	0.465681
	2.16	-0.201371	0.411905	-0.141498	0.465792
	2.18	-0.198999	0.411832	-0.144533	0.465824
	2.2	-0.196733	0.411808	-0.147601	0.465775
	2.22	-0.194576	0.411833	-0.150698	0.465647
	2.24	-0.192532	0.411903	-0.153821	0.465439
	2.26	-0.190602	0.412015	-0.156966	0.465153
	2.28	-0.188789	0.412166	-0.16013	0.464788
	2.3	-0.187097	0.412354	-0.16331	0.464345
	2.32	-0.185527	0.412575	-0.166504	0.463824
	2.34	-0.184082	0.412826	-0.169708	0.463227
	2.36	-0.182764	0.413103	-0.172919	0.462555
	2.38	-0.181573	0.413403	-0.176133	0.461807
	2.4	-0.180512	0.413722	-0.179348	0.460987
	2.42	-0.179582	0.414057	-0.182561	0.460094
	2.44	-0.178783	0.414406	-0.185768	0.45913
	2.46	-0.178117	0.414763	-0.188968	0.458097
	2.48	-0.177583	0.415126	-0.192156	0.456997
	2.5	-0.177182	0.415493	-0.195331	0.455829
	2.52	-0.176913	0.415859	-0.198491	0.454597
	2.54	-0.176777	0.416223	-0.201634	0.453301
	2.56	-0.176772	0.41658	-0.204758	0.451944
	2.58	-0.176899	0.416928	-0.207861	0.450526
	2.6	-0.177156	0.417266	-0.210942	0.449049
	2.62	-0.177542	0.417589	-0.213998	0.447516
	2.64	-0.178058	0.417896	-0.21703	0.445927
	2.66	-0.1787	0.418183	-0.220035	0.444284
	2.68	-0.179468	0.418451	-0.223013	0.44259
	2.7	-0.18036	0.418695	-0.225962	0.440845
	2.72	-0.181374	0.418914	-0.228881	0.439053
	2.74	-0.182509	0.419107	-0.231771	0.437215
	2.76	-0.183761	0.419272	-0.234631	0.435332
	2.78	-0.185129	0.419408	-0.237461	0.433407
	2.8	-0.186611	0.419513	-0.240261	0.431441
	2.82	-0.188204	0.419588	-0.243032	0.429437
	2.84	-0.189907	0.41963	-0.245773	0.427395
	2.86	-0.191715	0.41964	-0.248487	0.425317
	2.88	-0.193627	0.419618	-0.251172	0.423206
	2.9	-0.19564	0.419563	-0.253831	0.421063
	2.92	-0.19775	0.419475	-0.256463	0.418891
	2.94	-0.199955	0.419355	-0.259069	0.416689
	2.96	-0.20225	0.419202	-0.261649	0.414462
	2.98	-0.204631	0.419018	-0.264206	0.412211
	3	-0.207096	0.418802	-0.266738	0.409939
	3.02	-0.209638	0.418556	-0.269247	0.407647
	3.04	-0.212255	0.418281	-0.271733	0.405337
	3.06	-0.214941	0.417978	-0.274199	0.403013
	3.08	-0.217692	0.417647	-0.276645	0.400677
	3.1	-0.220503	0.417291	-0.279072	0.39833
	3.12	-0.22337	0.416911	-0.281483	0.395976
	3.14	-0.226287	0.416509	-0.283878	0.393617
	3.16	-0.22925	0.416085	-0.28626	0.391256
	3.18	-0.232253	0.415643	-0.288631	0.388894
	3.2	-0.235292	0.415184	-0.290993	0.386535
	3.22	-0.238361	0.41471	-0.293348	0.384182
	3.24	-0.241455	0.414222	-0.2957	0.381836
	3.26	-0.244568	0.413722	-0.298049	0.379501
	3.28	-0.247696	0.413214	-0.3004	0.37718
	3.3	-0.250833	0.412697	-0.302756	0.374875
	3.32	-0.253973	0.412175	-0.305119	0.372589
	3.34	-0.257111	0.411649	-0.307494	0.370325
	3.36	-0.260243	0.411121	-0.309883	0.368085
	3.38	-0.263363	0.410594	-0.31229	0.365872
	3.4	-0.266467	0.410068	-0.31472	0.363689
	3.42	-0.269548	0.409547	-0.317176	0.361539
	3.44	-0.272604	0.40903	-0.319661	0.359423
	3.46	-0.275628	0.408522	-0.32218	0.357345
	3.48	-0.278616	0.408022	-0.324736	0.355307
	3.5	-0.281563	0.407532	-0.327333	0.353311
	3.52	-0.284464	0.407055	-0.329974	0.351361
	3.54	-0.287316	0.40659	-0.332662	0.349457
	3.56	-0.290112	0.406139	-0.335401	0.347603
	3.58	-0.292849	0.405703	-0.338194	0.345801
	3.6	-0.295522	0.405282	-0.341044	0.344053
	3.62	-0.298127	0.404878	-0.343953	0.342362
	3.64	-0.300659	0.404492	-0.346926	0.340729
	3.66	-0.303115	0.404123	-0.349965	0.339157
	3.68	-0.305492	0.403773	-0.353073	0.337648
	3.7	-0.307785	0.403441	-0.356251	0.336204
	3.72	-0.309991	0.403128	-0.359502	0.334828
	3.74	-0.312107	0.402835	-0.362828	0.333521
	3.76	-0.31413	0.402561	-0.366231	0.332286
	3.78	-0.316058	0.402307	-0.369711	0.331124
	3.8	-0.317888	0.402072	-0.373271	0.330038
	3.82	-0.319617	0.401857	-0.37691	0.329029
	3.84	-0.321244	0.401661	-0.380631	0.328099
	3.86	-0.322767	0.401485	-0.384433	0.327251
	3.88	-0.324184	0.401326	-0.388319	0.326485
	3.9	-0.325494	0.401186	-0.392287	0.325804
	3.92	-0.326697	0.401064	-0.396338	0.325208
	3.94	-0.327791	0.400959	-0.400474	0.324699
	3.96	-0.328777	0.400871	-0.404691	0.324279
	3.98	-0.329655	0.400799	-0.408991	0.323948
	4	-0.330426	0.400742	-0.413371	0.323707
	4.02	-0.33109	0.400702	-0.417828	0.323557
	4.04	-0.331649	0.400676	-0.422362	0.323499
	4.06	-0.332103	0.400665	-0.426968	0.323533
	4.08	-0.332455	0.400667	-0.431644	0.323659
	4.1	-0.332706	0.400684	-0.436385	0.323878
	4.12	-0.332857	0.400713	-0.441189	0.324188
	4.14	-0.332911	0.400755	-0.44605	0.324589
	4.16	-0.33287	0.400808	-0.450966	0.325081
	4.18	-0.332736	0.400874	-0.455931	0.325662
	4.2	-0.332511	0.40095	-0.46094	0.326331
	4.22	-0.332198	0.401038	-0.46599	0.327086
	4.24	-0.3318	0.401136	-0.471074	0.327926
	4.26	-0.331319	0.401245	-0.476187	0.328847
	4.28	-0.33076	0.401364	-0.481323	0.329849
	4.3	-0.330125	0.401494	-0.486476	0.330927
	4.32	-0.329418	0.401635	-0.49164	0.332079
	4.34	-0.328641	0.401787	-0.496808	0.333302
	4.36	-0.3278	0.40195	-0.501974	0.334593
	4.38	-0.326897	0.402124	-0.507131	0.335946
	4.4	-0.325935	0.402311	-0.512272	0.33736
	4.42	-0.32492	0.402509	-0.517392	0.338829
	4.44	-0.323854	0.402721	-0.522484	0.340349
	4.46	-0.322742	0.402946	-0.527541	0.341916
	4.48	-0.321586	0.403184	-0.532558	0.343525
	4.5	-0.320392	0.403437	-0.537528	0.345172
	4.52	-0.319164	0.403704	-0.542445	0.346851
	4.54	-0.317905	0.403987	-0.547303	0.348559
	4.56	-0.316619	0.404287	-0.552096	0.350291
	4.58	-0.31531	0.404603	-0.556817	0.352041
	4.6	-0.313984	0.404937	-0.56146	0.353805
	4.62	-0.312642	0.405289	-0.566017	0.355578
	4.64	-0.31129	0.40566	-0.570484	0.357356
	4.66	-0.309931	0.406051	-0.574852	0.359134
	4.68	-0.308568	0.406463	-0.579116	0.360907
	4.7	-0.307204	0.406895	-0.583269	0.362673
	4.72	-0.305843	0.407348	-0.587306	0.364425
	4.74	-0.304487	0.407823	-0.591221	0.366161
	4.76	-0.303139	0.408319	-0.595007	0.367877
	4.78	-0.301802	0.408837	-0.598661	0.36957
	4.8	-0.300477	0.409377	-0.602176	0.371235
	4.82	-0.299168	0.409939	-0.605547	0.372871
	4.84	-0.297876	0.410523	-0.608769	0.374474
	4.86	-0.296603	0.411127	-0.611838	0.376042
	4.88	-0.295352	0.411754	-0.614747	0.377572
	4.9	-0.294123	0.412401	-0.617493	0.379062
	4.92	-0.292919	0.413068	-0.620071	0.380509
	4.94	-0.29174	0.413755	-0.622476	0.381914
	4.96	-0.290589	0.414461	-0.624705	0.383273
	4.98	-0.289466	0.415185	-0.626756	0.384585
	5	-0.288372	0.415926	-0.628624	0.385851
	5.02	-0.287307	0.416682	-0.630307	0.387068
	5.04	-0.286274	0.417452	-0.631804	0.388237
	5.06	-0.285272	0.418236	-0.633112	0.389357
	5.08	-0.284302	0.41903	-0.634229	0.390429
	5.1	-0.283365	0.419834	-0.635154	0.391451
	5.12	-0.282462	0.420646	-0.635885	0.392426
	5.14	-0.281593	0.421464	-0.636421	0.393352
	5.16	-0.28076	0.422287	-0.636759	0.39423
	5.18	-0.279962	0.423112	-0.636898	0.395061
	5.2	-0.279201	0.423937	-0.636837	0.395847
	5.22	-0.278478	0.42476	-0.636573	0.396587
	5.24	-0.277793	0.42558	-0.636107	0.397283
	5.26	-0.277145	0.426394	-0.635436	0.397937
	5.28	-0.276537	0.4272	-0.63456	0.398549
	5.3	-0.275968	0.427995	-0.633478	0.399122
	5.32	-0.275438	0.428778	-0.632189	0.399657
	5.34	-0.274947	0.429547	-0.630693	0.400155
	5.36	-0.274497	0.430298	-0.628988	0.40062
	5.38	-0.274086	0.431031	-0.627074	0.401051
	5.4	-0.273717	0.431743	-0.624951	0.401453
	5.42	-0.273388	0.432432	-0.622618	0.401826
	5.44	-0.273101	0.433097	-0.620074	0.402172
	5.46	-0.272857	0.433736	-0.61732	0.402493
	5.48	-0.272656	0.434347	-0.614355	0.402792
	5.5	-0.272499	0.43493	-0.61118	0.40307
	5.52	-0.272387	0.435482	-0.607795	0.40333
	5.54	-0.272321	0.436002	-0.604199	0.403572
	5.56	-0.272302	0.436491	-0.600395	0.4038
	5.58	-0.272332	0.436946	-0.596384	0.404015
	5.6	-0.272411	0.437367	-0.592165	0.40422
	5.62	-0.272541	0.437753	-0.587742	0.404415
	5.64	-0.272723	0.438105	-0.583117	0.404604
	5.66	-0.27296	0.438421	-0.578291	0.404787
	5.68	-0.273253	0.438702	-0.573267	0.404967
	5.7	-0.273603	0.438948	-0.568049	0.405146
	5.72	-0.274013	0.43916	-0.562641	0.405325
	5.74	-0.274485	0.439337	-0.557045	0.405506
	5.76	-0.275021	0.439482	-0.551267	0.40569
	5.78	-0.275623	0.439594	-0.54531	0.405878
	5.8	-0.276293	0.439675	-0.53918	0.406074
	5.82	-0.277033	0.439725	-0.53288	0.406277
	5.84	-0.277845	0.439747	-0.526417	0.406489
	5.86	-0.278731	0.439742	-0.519796	0.406712
	5.88	-0.279692	0.43971	-0.513022	0.406948
	5.9	-0.280732	0.439655	-0.506102	0.407196
	5.92	-0.28185	0.439576	-0.499042	0.407459
	5.94	-0.283048	0.439478	-0.49185	0.407737
	5.96	-0.284328	0.43936	-0.484534	0.408032
	5.98	-0.285691	0.439226	-0.477101	0.408345
	6	-0.287138	0.439077	-0.469561	0.408675
	6.02	-0.288669	0.438916	-0.461923	0.409024
	6.04	-0.290286	0.438745	-0.454198	0.409393
	6.06	-0.291989	0.438566	-0.446396	0.409781
	6.08	-0.29378	0.438381	-0.438526	0.410189
	6.1	-0.295657	0.438193	-0.430601	0.410618
	6.12	-0.297623	0.438004	-0.422631	0.411067
	6.14	-0.299676	0.437815	-0.414628	0.411536
	6.16	-0.301818	0.43763	-0.406603	0.412026
	6.18	-0.304047	0.437449	-0.398569	0.412535
	6.2	-0.306363	0.437275	-0.390538	0.413063
	6.22	-0.308767	0.43711	-0.382523	0.41361
	6.24	-0.311257	0.436956	-0.374537	0.414175
	6.26	-0.313834	0.436814	-0.366593	0.414756
	6.28	-0.316495	0.436685	-0.358706	0.415354
	6.3	-0.319241	0.436572	-0.350889	0.415965
	6.32	-0.32207	0.436475	-0.343155	0.41659
	6.34	-0.324981	0.436395	-0.335518	0.417227
	6.36	-0.327974	0.436334	-0.327992	0.417873
	6.38	-0.331046	0.436293	-0.32059	0.418528
	6.4	-0.334197	0.436272	-0.313325	0.41919
	6.42	-0.337423	0.436272	-0.306208	0.419856
	6.44	-0.340724	0.436293	-0.299253	0.420525
	6.46	-0.344098	0.436336	-0.292471	0.421195
	6.48	-0.347541	0.4364	-0.285874	0.421864
	6.5	-0.351051	0.436486	-0.279473	0.42253
	6.52	-0.354626	0.436593	-0.273279	0.423191
	6.54	-0.358263	0.436722	-0.267302	0.423844
	6.56	-0.361959	0.436872	-0.261552	0.424488
	6.58	-0.365711	0.437042	-0.25604	0.425119
	6.6	-0.369517	0.437233	-0.250775	0.425736
	6.62	-0.373372	0.437443	-0.245765	0.426336
	6.64	-0.377276	0.437672	-0.241019	0.426917
	6.66	-0.381223	0.43792	-0.236544	0.427477
	6.68	-0.385213	0.438185	-0.232346	0.428013
	6.7	-0.389241	0.438468	-0.228433	0.428523
	6.72	-0.393305	0.438766	-0.224809	0.429005
	6.74	-0.397403	0.439079	-0.221478	0.429457
	6.76	-0.401531	0.439406	-0.218445	0.429876
	6.78	-0.405687	0.439746	-0.215712	0.430261
	6.8	-0.409869	0.440099	-0.213281	0.430609
	6.82	-0.414074	0.440462	-0.211155	0.430919
	6.84	-0.418301	0.440834	-0.209335	0.431188
	6.86	-0.422547	0.441216	-0.20782	0.431415
	6.88	-0.42681	0.441605	-0.20661	0.431598
	6.9	-0.431089	0.442001	-0.205704	0.431736
	6.92	-0.435382	0.442402	-0.205099	0.431827
	6.94	-0.439689	0.442807	-0.204793	0.431869
	6.96	-0.444008	0.443216	-0.204782	0.431861
	6.98	-0.448338	0.443626	-0.205059	0.431803
	7	-0.452679	0.444036	-0.205619	0.431693
	7.02	-0.457031	0.444446	-0.206454	0.431531
	7.04	-0.461392	0.444854	-0.207557	0.431316
	7.06	-0.465762	0.445257	-0.208919	0.431047
	7.08	-0.470142	0.445656	-0.210531	0.430724
	7.1	-0.47453	0.446048	-0.212383	0.430347
	7.12	-0.478927	0.446433	-0.214466	0.429916
	7.14	-0.483333	0.446808	-0.216769	0.429431
	7.16	-0.487749	0.447173	-0.219281	0.42889
	7.18	-0.492174	0.447527	-0.221993	0.428296
	7.2	-0.49661	0.447868	-0.224892	0.427647
	7.22	-0.501057	0.448195	-0.227967	0.426945
	7.24	-0.505517	0.448507	-0.231205	0.42619
	7.26	-0.509991	0.448803	-0.234596	0.425382
	7.28	-0.514479	0.449082	-0.238127	0.424523
	7.3	-0.518984	0.449343	-0.241784	0.423613
	7.32	-0.523506	0.449585	-0.245557	0.422653
	7.34	-0.528048	0.449808	-0.249433	0.421645
	7.36	-0.53261	0.45001	-0.2534	0.42059
	7.38	-0.537194	0.45019	-0.257445	0.419488
	7.4	-0.541801	0.450349	-0.261559	0.418342
	7.42	-0.546434	0.450486	-0.26573	0.417152
	7.44	-0.551093	0.450601	-0.269947	0.415921
	7.46	-0.555781	0.450693	-0.274201	0.41465
	7.48	-0.560499	0.450762	-0.27848	0.41334
	7.5	-0.565248	0.450808	-0.282775	0.411993
	7.52	-0.570031	0.450832	-0.287078	0.410612
	7.54	-0.574847	0.450834	-0.291378	0.409197
	7.56	-0.5797	0.450814	-0.295667	0.407752
	7.58	-0.584588	0.450772	-0.299936	0.406279
	7.6	-0.589513	0.450709	-0.304178	0.404778
	7.62	-0.594475	0.450626	-0.308386	0.403254
	7.64	-0.599474	0.450523	-0.312551	0.401707
	7.66	-0.60451	0.450401	-0.316668	0.400141
	7.68	-0.609582	0.450261	-0.320731	0.398557
	7.7	-0.614689	0.450104	-0.324735	0.396958
	7.72	-0.619831	0.449932	-0.328676	0.395346
	7.74	-0.625005	0.449744	-0.332549	0.393723
	7.76	-0.630212	0.449543	-0.336351	0.392093
	7.78	-0.635448	0.44933	-0.340079	0.390456
	7.8	-0.640714	0.449105	-0.343732	0.388816
	7.82	-0.646005	0.448872	-0.347308	0.387175
	7.84	-0.651319	0.44863	-0.350805	0.385534
	7.86	-0.656655	0.448382	-0.354223	0.383896
	7.88	-0.662009	0.448128	-0.357563	0.382264
	7.9	-0.667377	0.44787	-0.360824	0.380638
	7.92	-0.672757	0.44761	-0.364007	0.379021
	7.94	-0.678144	0.447348	-0.367114	0.377415
	7.96	-0.683535	0.447087	-0.370148	0.375822
	7.98	-0.688925	0.446826	-0.373109	0.374243
	8	-0.69431	0.446567	-0.376002	0.37268
	8.02	-0.699687	0.446312	-0.378828	0.371133
	8.04	-0.705051	0.446061	-0.38159	0.369605
	8.06	-0.710397	0.445816	-0.384293	0.368096
	8.08	-0.71572	0.445577	-0.38694	0.366608
	8.1	-0.721016	0.445344	-0.389533	0.365141
	8.12	-0.726279	0.44512	-0.392077	0.363695
	8.14	-0.731505	0.444903	-0.394575	0.362272
	8.16	-0.736687	0.444695	-0.39703	0.360871
	8.18	-0.74182	0.444495	-0.399446	0.359494
	8.2	-0.746899	0.444304	-0.401825	0.35814
	8.22	-0.751916	0.444123	-0.404171	0.35681
	8.24	-0.756867	0.44395	-0.406486	0.355503
	8.26	-0.761744	0.443786	-0.408773	0.354219
	8.28	-0.766542	0.443631	-0.411036	0.352959
	8.3	-0.771256	0.443485	-0.413275	0.351722
	8.32	-0.775877	0.443348	-0.415494	0.350507
	8.34	-0.780402	0.44322	-0.417695	0.349315
	8.36	-0.784824	0.443099	-0.419879	0.348144
	8.38	-0.789137	0.442987	-0.422049	0.346994
	8.4	-0.793335	0.442882	-0.424205	0.345865
	8.42	-0.797413	0.442785	-0.426349	0.344756
	8.44	-0.801365	0.442695	-0.428483	0.343667
	8.46	-0.805187	0.442612	-0.430606	0.342597
	8.48	-0.808872	0.442535	-0.43272	0.341545
	8.5	-0.812416	0.442464	-0.434824	0.340512
	8.52	-0.815814	0.4424	-0.43692	0.339498
	8.54	-0.819062	0.44234	-0.439008	0.3385
	8.56	-0.822156	0.442286	-0.441086	0.33752
	8.58	-0.825092	0.442237	-0.443156	0.336558
	8.6	-0.827867	0.442194	-0.445217	0.335612
	8.62	-0.830479	0.442154	-0.447268	0.334683
	8.64	-0.832923	0.44212	-0.449309	0.333772
	8.66	-0.835199	0.44209	-0.451337	0.332877
	8.68	-0.837304	0.442065	-0.453352	0.331999
	8.7	-0.839236	0.442044	-0.455353	0.331139
	8.72	-0.840994	0.442028	-0.457337	0.330297
	8.74	-0.842576	0.442016	-0.459302	0.329474
	8.76	-0.843981	0.442009	-0.461247	0.328669
	8.78	-0.845208	0.442005	-0.46317	0.327884
	8.8	-0.846257	0.442006	-0.465068	0.327121
	8.82	-0.847127	0.442011	-0.466941	0.326378
	8.84	-0.847819	0.44202	-0.468786	0.325659
	8.86	-0.848331	0.442033	-0.470602	0.324963
	8.88	-0.848666	0.442051	-0.472387	0.324291
	8.9	-0.848824	0.442072	-0.474139	0.323645
	8.92	-0.848807	0.442097	-0.475857	0.323026
	8.94	-0.848615	0.442127	-0.477539	0.322434
	8.96	-0.848251	0.44216	-0.479185	0.321871
	8.98	-0.847717	0.442197	-0.480793	0.321338
	9	-0.847014	0.442238	-0.482361	0.320836
	9.02	-0.846146	0.442283	-0.483891	0.320365
	9.04	-0.845115	0.442332	-0.485381	0.319927
	9.06	-0.843924	0.442384	-0.486831	0.319522
	9.08	-0.842576	0.44244	-0.488243	0.319151
	9.1	-0.841075	0.442498	-0.489616	0.318816
	9.12	-0.839423	0.442559	-0.490953	0.318515
	9.14	-0.837625	0.442623	-0.492254	0.318251
	9.16	-0.835685	0.442689	-0.493521	0.318022
	9.18	-0.833608	0.442757	-0.494756	0.31783
	9.2	-0.831398	0.442826	-0.495961	0.317673
	9.22	-0.829059	0.442896	-0.497136	0.317552
	9.24	-0.826597	0.442967	-0.498286	0.317466
	9.26	-0.824017	0.443037	-0.499411	0.317416
	9.28	-0.821323	0.443107	-0.500514	0.317399
	9.3	-0.818522	0.443176	-0.501597	0.317416
	9.32	-0.815617	0.443243	-0.502662	0.317466
	9.34	-0.812615	0.443308	-0.503713	0.317547
	9.36	-0.80952	0.443369	-0.504752	0.317658
	9.38	-0.806337	0.443426	-0.505781	0.317799
	9.4	-0.803072	0.443477	-0.506804	0.317968
	9.42	-0.799729	0.443523	-0.507824	0.318163
	9.44	-0.796315	0.443563	-0.508842	0.318383
	9.46	-0.792834	0.443595	-0.509863	0.318625
	9.48	-0.789291	0.443618	-0.510889	0.318889
	9.5	-0.785691	0.443632	-0.511922	0.319172
	9.52	-0.782041	0.443637	-0.512965	0.319472
	9.54	-0.778346	0.443631	-0.514021	0.319787
	9.56	-0.77461	0.443614	-0.515093	0.320115
	9.58	-0.77084	0.443585	-0.516182	0.320454
	9.6	-0.767041	0.443543	-0.517291	0.320803
	9.62	-0.763218	0.443488	-0.518423	0.321158
	9.64	-0.759375	0.44342	-0.519579	0.321518
	9.66	-0.75552	0.443338	-0.520762	0.32188
	9.68	-0.751656	0.44324	-0.521974	0.322243
	9.7	-0.747788	0.443128	-0.523215	0.322605
	9.72	-0.743923	0.443	-0.524489	0.322963
	9.74	-0.740066	0.442856	-0.525796	0.323316
	9.76	-0.736221	0.442696	-0.527137	0.323661
	9.78	-0.732394	0.44252	-0.528512	0.323997
	9.8	-0.728591	0.442328	-0.529923	0.324322
	9.82	-0.724816	0.44212	-0.531368	0.324634
	9.84	-0.721075	0.441895	-0.532848	0.324932
	9.86	-0.717373	0.441654	-0.53436	0.325215
	9.88	-0.713715	0.441397	-0.535906	0.32548
	9.9	-0.710106	0.441123	-0.537481	0.325727
	9.92	-0.70655	0.440834	-0.539086	0.325955
	9.94	-0.703052	0.440529	-0.540717	0.326163
	9.96	-0.699615	0.440208	-0.542374	0.32635
	9.98	-0.696245	0.439872	-0.544053	0.326514
	10	-0.692944	0.439519	-0.545752	0.326656
	10.02	-0.689716	0.439152	-0.547468	0.326775
	10.04	-0.686565	0.438769	-0.549199	0.326871
	10.06	-0.683496	0.438371	-0.550941	0.326942
	10.08	-0.68051	0.437959	-0.552691	0.326989
	10.1	-0.677612	0.437533	-0.554446	0.327012
	10.12	-0.674806	0.437093	-0.556202	0.32701
	10.14	-0.672093	0.43664	-0.557955	0.326984
	10.16	-0.669478	0.436175	-0.559703	0.326933
	10.18	-0.666963	0.435696	-0.561442	0.326859
	10.2	-0.664551	0.435206	-0.563169	0.32676
	10.22	-0.662244	0.434704	-0.56488	0.326638
	10.24	-0.660044	0.434191	-0.566574	0.326494
	10.26	-0.657954	0.433666	-0.568247	0.326326
	10.28	-0.655975	0.433131	-0.569897	0.326137
	10.3	-0.65411	0.432586	-0.571523	0.325927
	10.32	-0.652359	0.432031	-0.573121	0.325695
	10.34	-0.650724	0.431466	-0.574692	0.325444
	10.36	-0.649207	0.430893	-0.576231	0.325173
	10.38	-0.64781	0.430312	-0.577739	0.324883
	10.4	-0.646533	0.429723	-0.579212	0.324576
	10.42	-0.645377	0.429127	-0.58065	0.324251
	10.44	-0.644344	0.428525	-0.582052	0.32391
	10.46	-0.643432	0.427916	-0.583416	0.323554
	10.48	-0.642643	0.427303	-0.584741	0.323184
	10.5	-0.641976	0.426686	-0.586026	0.322799
	10.52	-0.64143	0.426064	-0.587272	0.322402
	10.54	-0.641003	0.425439	-0.588478	0.321993
	10.56	-0.640695	0.424812	-0.589644	0.321572
	10.58	-0.640504	0.424183	-0.590771	0.321142
	10.6	-0.640427	0.423553	-0.59186	0.320702
	10.62	-0.640463	0.422924	-0.592912	0.320253
	10.64	-0.64061	0.422295	-0.593928	0.319796
	10.66	-0.640865	0.421669	-0.59491	0.319333
	10.68	-0.641225	0.421046	-0.595859	0.318863
	10.7	-0.641688	0.420429	-0.596778	0.318387
	10.72	-0.64225	0.419818	-0.597668	0.317907
	10.74	-0.642909	0.419215	-0.598532	0.317422
	10.76	-0.64366	0.418621	-0.599372	0.316934
	10.78	-0.6445	0.418037	-0.600191	0.316443
	10.8	-0.645425	0.417466	-0.600992	0.31595
	10.82	-0.64643	0.416908	-0.601779	0.315454
	10.84	-0.647511	0.416366	-0.602554	0.314958
	10.86	-0.648664	0.41584	-0.603322	0.314461
	10.88	-0.649884	0.415332	-0.604085	0.313964
	10.9	-0.651168	0.414844	-0.604849	0.313468
	10.92	-0.652509	0.414377	-0.605616	0.312972
	10.94	-0.653905	0.413933	-0.606391	0.312478
	10.96	-0.65535	0.413514	-0.607176	0.311985
	10.98	-0.65684	0.413121	-0.607976	0.311494
	11	-0.658369	0.412755	-0.608794	0.311006
	11.02	-0.659934	0.412417	-0.609632	0.31052
	11.04	-0.661529	0.41211	-0.610493	0.310036
	11.06	-0.663148	0.411833	-0.61138	0.309556
	11.08	-0.664788	0.411589	-0.612295	0.30908
	11.1	-0.666442	0.411376	-0.613239	0.308608
	11.12	-0.668105	0.411197	-0.614216	0.308139
	11.14	-0.669772	0.411052	-0.615226	0.307676
	11.16	-0.671438	0.41094	-0.616271	0.307217
	11.18	-0.673098	0.410863	-0.617353	0.306763
	11.2	-0.674746	0.410821	-0.618472	0.306315
	11.22	-0.676378	0.410813	-0.61963	0.305873
	11.24	-0.677989	0.410839	-0.620827	0.305436
	11.26	-0.679574	0.4109	-0.622064	0.305006
	11.28	-0.681128	0.410995	-0.62334	0.304582
	11.3	-0.682646	0.411124	-0.624655	0.304165
	11.32	-0.684125	0.411285	-0.626008	0.303754
	11.34	-0.685559	0.411478	-0.627399	0.30335
	11.36	-0.686945	0.411703	-0.628825	0.302954
	11.38	-0.688278	0.411958	-0.630286	0.302565
	11.4	-0.689554	0.412243	-0.63178	0.302184
	11.42	-0.69077	0.412555	-0.633306	0.301811
	11.44	-0.691921	0.412894	-0.634861	0.301446
	11.46	-0.693006	0.413258	-0.636445	0.30109
	11.48	-0.69402	0.413646	-0.638054	0.300742
	11.5	-0.694962	0.414057	-0.639687	0.300402
	11.52	-0.695829	0.414488	-0.64134	0.30007
	11.54	-0.696618	0.41494	-0.64301	0.299747
	11.56	-0.697327	0.41541	-0.644694	0.299433
	11.58	-0.697955	0.415896	-0.646387	0.299126
	11.6	-0.698499	0.416397	-0.648086	0.298828
	11.62	-0.698957	0.416911	-0.649786	0.298538
	11.64	-0.699328	0.417437	-0.651482	0.298255
	11.66	-0.69961	0.417974	-0.653169	0.297981
	11.68	-0.699801	0.418518	-0.654844	0.297714
	11.7	-0.6999	0.41907	-0.6565	0.297455
	11.72	-0.699907	0.419627	-0.658134	0.297203
	11.74	-0.699819	0.420187	-0.659741	0.296958
	11.76	-0.699636	0.42075	-0.661315	0.29672
	11.78	-0.699357	0.421313	-0.662852	0.296489
	11.8	-0.698982	0.421876	-0.664348	0.296264
	11.82	-0.69851	0.422437	-0.665796	0.296044
	11.84	-0.697941	0.422996	-0.667193	0.29583
	11.86	-0.697273	0.42355	-0.668534	0.295621
	11.88	-0.696508	0.424099	-0.669814	0.295417
	11.9	-0.695644	0.424641	-0.671027	0.295217
	11.92	-0.694682	0.425177	-0.672171	0.295021
	11.94	-0.693621	0.425704	-0.67324	0.294828
	11.96	-0.692461	0.426222	-0.674231	0.294638
	11.98	-0.691204	0.42673	-0.67514	0.294451
	12	-0.689848	0.427228	-0.675963	0.294266
	12.02	-0.688395	0.427714	-0.676699	0.294083
	12.04	-0.686845	0.428187	-0.677344	0.293901
	12.06	-0.685198	0.428649	-0.677895	0.29372
	12.08	-0.683455	0.429096	-0.67835	0.29354
	12.1	-0.681617	0.42953	-0.678707	0.293359
	12.12	-0.679684	0.42995	-0.678963	0.293177
	12.14	-0.677657	0.430354	-0.679116	0.292994
	12.16	-0.675536	0.430743	-0.679164	0.292809
	12.18	-0.673322	0.431116	-0.679105	0.292622
	12.2	-0.671015	0.431473	-0.678936	0.292433
	12.22	-0.668615	0.431813	-0.678656	0.292241
	12.24	-0.666124	0.432135	-0.678264	0.292046
	12.26	-0.663541	0.43244	-0.677758	0.291847
	12.28	-0.660867	0.432726	-0.677137	0.291644
	12.3	-0.658102	0.432994	-0.676399	0.291437
	12.32	-0.655246	0.433243	-0.675546	0.291225
	12.34	-0.6523	0.433472	-0.674576	0.291009
	12.36	-0.649263	0.433681	-0.673489	0.290788
	12.38	-0.646136	0.43387	-0.672286	0.290562
	12.4	-0.642918	0.434039	-0.670965	0.290331
	12.42	-0.639611	0.434186	-0.669528	0.290096
	12.44	-0.636214	0.434313	-0.667976	0.289855
	12.46	-0.632727	0.434419	-0.666308	0.289609
	12.48	-0.629151	0.434503	-0.664526	0.289359
	12.5	-0.625486	0.434567	-0.662631	0.289105
	12.52	-0.621733	0.434608	-0.660624	0.288848
	12.54	-0.617891	0.434629	-0.658508	0.288587
	12.56	-0.613963	0.434628	-0.656285	0.288324
	12.58	-0.609948	0.434607	-0.653957	0.288059
	12.6	-0.605848	0.434564	-0.651527	0.287793
	12.62	-0.601663	0.434501	-0.648997	0.287527
	12.64	-0.597395	0.434417	-0.646371	0.287263
	12.66	-0.593044	0.434313	-0.643652	0.287
	12.68	-0.588613	0.434189	-0.640844	0.286741
	12.7	-0.584101	0.434045	-0.63795	0.286487
	12.72	-0.579512	0.433883	-0.634972	0.286239
	12.74	-0.574846	0.433703	-0.631916	0.285998
	12.76	-0.570106	0.433504	-0.628784	0.285767
	12.78	-0.565292	0.433289	-0.62558	0.285547
	12.8	-0.560408	0.433057	-0.622308	0.285339
	12.82	-0.555454	0.432809	-0.618973	0.285145
	12.84	-0.550434	0.432546	-0.615577	0.284968
	12.86	-0.545348	0.432269	-0.612126	0.284808
	12.88	-0.5402	0.431977	-0.608623	0.284668
	12.9	-0.534991	0.431673	-0.605074	0.28455
	12.92	-0.529724	0.431356	-0.601483	0.284454
	12.94	-0.5244	0.431028	-0.597855	0.284383
	12.96	-0.519024	0.430689	-0.594195	0.284339
	12.98	-0.513596	0.430341	-0.590508	0.284323
	13	-0.508121	0.429984	-0.586799	0.284335
	13.02	-0.5026	0.429619	-0.583075	0.284378
	13.04	-0.497038	0.429248	-0.579339	0.284453
	13.06	-0.491438	0.428871	-0.575599	0.28456
	13.08	-0.485802	0.428489	-0.57186	0.2847
	13.1	-0.480134	0.428104	-0.568128	0.284873
	13.12	-0.474438	0.427716	-0.56441	0.285081
	13.14	-0.468718	0.427327	-0.560712	0.285322
	13.16	-0.462976	0.426936	-0.557042	0.285598
	13.18	-0.457217	0.426546	-0.553405	0.285907
	13.2	-0.451445	0.426157	-0.549809	0.286248
	13.22	-0.445663	0.425771	-0.546261	0.286622
	13.24	-0.439876	0.425387	-0.542768	0.287026
	13.26	-0.434088	0.425007	-0.539337	0.287459
	13.28	-0.428303	0.424633	-0.535975	0.287921
	13.3	-0.422526	0.424264	-0.532688	0.288408
	13.32	-0.41676	0.423902	-0.529485	0.288918
	13.34	-0.41101	0.423548	-0.52637	0.289451
	13.36	-0.405281	0.423203	-0.523352	0.290002
	13.38	-0.399577	0.422866	-0.520435	0.290569
	13.4	-0.393902	0.422539	-0.517628	0.291151
	13.42	-0.388259	0.422222	-0.514935	0.291743
	13.44	-0.382652	0.421915	-0.512364	0.292344
	13.46	-0.377086	0.42162	-0.509919	0.292949
	13.48	-0.371562	0.421335	-0.507607	0.293557
	13.5	-0.366085	0.421062	-0.505434	0.294163
	13.52	-0.360658	0.4208	-0.503405	0.294766
	13.54	-0.355285	0.42055	-0.501526	0.295362
	13.56	-0.349967	0.420313	-0.499801	0.295949
	13.58	-0.344709	0.420087	-0.498237	0.296522
	13.6	-0.339513	0.419874	-0.496837	0.297081
	13.62	-0.334383	0.419673	-0.495608	0.297622
	13.64	-0.329321	0.419485	-0.494552	0.298143
	13.66	-0.32433	0.419308	-0.493675	0.298641
	13.68	-0.319413	0.419143	-0.492981	0.299115
	13.7	-0.314571	0.41899	-0.492474	0.299564
	13.72	-0.309808	0.418848	-0.492156	0.299985
	13.74	-0.305125	0.418717	-0.492033	0.300378
	13.76	-0.300524	0.418596	-0.492106	0.300741
	13.78	-0.296006	0.418484	-0.492379	0.301073
	13.8	-0.291574	0.418382	-0.492855	0.301375
	13.82	-0.287228	0.418287	-0.493536	0.301646
	13.84	-0.282971	0.418201	-0.494424	0.301887
	13.86	-0.278804	0.418121	-0.49552	0.302096
	13.88	-0.274728	0.418047	-0.496826	0.302276
	13.9	-0.270745	0.417978	-0.498343	0.302427
	13.92	-0.266854	0.417913	-0.500071	0.30255
	13.94	-0.263057	0.41785	-0.50201	0.302647
	13.96	-0.259354	0.417789	-0.504159	0.30272
	13.98	-0.255746	0.417728	-0.506516	0.302771
	14	-0.252231	0.417666	-0.509082	0.302801
	14.02	-0.24881	0.4176	-0.511852	0.302815
	14.04	-0.245483	0.41753	-0.514826	0.302814
	14.06	-0.242248	0.417453	-0.518001	0.302802
	14.08	-0.239105	0.417368	-0.521374	0.302782
	14.1	-0.236053	0.417273	-0.524942	0.302756
	14.12	-0.233092	0.417166	-0.528702	0.30273
	14.14	-0.230221	0.417046	-0.53265	0.302705
	14.16	-0.227438	0.41691	-0.536782	0.302687
	14.18	-0.224743	0.416757	-0.541095	0.302677
	14.2	-0.222136	0.416585	-0.545583	0.302681
	14.22	-0.219614	0.416393	-0.550243	0.302703
	14.24	-0.217176	0.416178	-0.555068	0.302745
	14.26	-0.214823	0.415938	-0.560055	0.302811
	14.28	-0.212552	0.415671	-0.565197	0.302906
	14.3	-0.210361	0.415376	-0.570489	0.303033
	14.32	-0.208251	0.41505	-0.575924	0.303195
	14.34	-0.206219	0.414692	-0.581498	0.303396
	14.36	-0.204265	0.4143	-0.587204	0.303639
	14.38	-0.202388	0.413873	-0.593035	0.303926
	14.4	-0.200586	0.413408	-0.598986	0.30426
	14.42	-0.198859	0.412904	-0.60505	0.304643
	14.44	-0.197206	0.412359	-0.611219	0.305079
	14.46	-0.195625	0.411773	-0.617488	0.305567
	14.48	-0.194117	0.411143	-0.623848	0.30611
	14.5	-0.192679	0.410468	-0.630292	0.30671
	14.52	-0.191312	0.409748	-0.636812	0.307366
	14.54	-0.190013	0.40898	-0.6434	0.308081
	14.56	-0.188782	0.408164	-0.650047	0.308853
	14.58	-0.187618	0.407298	-0.656745	0.309683
	14.6	-0.18652	0.406382	-0.663486	0.310572
	14.62	-0.185486	0.405414	-0.67026	0.311518
	14.64	-0.184515	0.404394	-0.67706	0.312521
	14.66	-0.183606	0.403322	-0.683876	0.313579
	14.68	-0.182758	0.402196	-0.6907	0.314692
	14.7	-0.18197	0.401016	-0.697523	0.315857
	14.72	-0.181242	0.399783	-0.704338	0.317073
	14.74	-0.180572	0.398495	-0.711134	0.318338
	14.76	-0.179959	0.397154	-0.717905	0.31965
	14.78	-0.179403	0.395759	-0.724641	0.321006
	14.8	-0.178903	0.39431	-0.731333	0.322403
	14.82	-0.178458	0.392808	-0.737972	0.323838
	14.84	-0.178066	0.391253	-0.74455	0.32531
	14.86	-0.177727	0.389646	-0.751058	0.326813
	14.88	-0.17744	0.387988	-0.757487	0.328347
	14.9	-0.177204	0.386278	-0.763828	0.329906
	14.92	-0.177019	0.384518	-0.770075	0.331488
	14.94	-0.176882	0.382709	-0.776217	0.33309
	14.96	-0.176795	0.380852	-0.782247	0.334708
	14.98	-0.176755	0.378947	-0.788158	0.336338
	15	-0.176762	0.376997	-0.793942	0.337978
	15.02	-0.176816	0.375003	-0.79959	0.339624
	15.04	-0.176915	0.372965	-0.805096	0.341271
	15.06	-0.177058	0.370886	-0.81045	0.342918
	15.08	-0.177245	0.368766	-0.815647	0.344561
	15.1	-0.177474	0.366608	-0.820676	0.346196
	15.12	-0.177744	0.364412	-0.825532	0.347821
	15.14	-0.178053	0.36218	-0.830206	0.349432
	15.16	-0.178399	0.359913	-0.83469	0.351026
	15.18	-0.178781	0.357613	-0.838978	0.352602
	15.2	-0.179197	0.355281	-0.843063	0.354155
	15.22	-0.179645	0.352919	-0.846937	0.355685
	15.24	-0.180123	0.350529	-0.850596	0.357187
	15.26	-0.180628	0.348111	-0.854033	0.358661
	15.28	-0.18116	0.345667	-0.857242	0.360105
	15.3	-0.181714	0.3432	-0.860218	0.361515
	15.32	-0.18229	0.340711	-0.862958	0.362891
	15.34	-0.182884	0.338201	-0.865455	0.36423
	15.36	-0.183494	0.335672	-0.867706	0.365532
	15.38	-0.184117	0.333125	-0.869708	0.366795
	15.4	-0.18475	0.330563	-0.871456	0.368018
	15.42	-0.185392	0.327987	-0.872948	0.3692
	15.44	-0.186039	0.325398	-0.874182	0.370342
	15.46	-0.186688	0.322799	-0.875156	0.371441
	15.48	-0.187338	0.32019	-0.875869	0.372499
	15.5	-0.187984	0.317573	-0.876321	0.373514
	15.52	-0.188626	0.31495	-0.876511	0.374488
	15.54	-0.18926	0.312323	-0.876441	0.375419
	15.56	-0.189885	0.309694	-0.876112	0.37631
	15.58	-0.190496	0.307064	-0.875524	0.377159
	15.6	-0.191092	0.304435	-0.87468	0.377969
	15.62	-0.191671	0.30181	-0.873583	0.378739
	15.64	-0.192229	0.299189	-0.872235	0.37947
	15.66	-0.192763	0.296576	-0.870638	0.380164
	15.68	-0.193272	0.293971	-0.868797	0.380822
	15.7	-0.193752	0.291377	-0.866715	0.381445
	15.72	-0.194201	0.288796	-0.864396	0.382035
	15.74	-0.194616	0.286229	-0.861845	0.382594
	15.76	-0.194994	0.283679	-0.859068	0.383124
	15.78	-0.195334	0.281148	-0.85607	0.383627
	15.8	-0.195631	0.278638	-0.852857	0.384104
	15.82	-0.195885	0.276152	-0.849437	0.384559
	15.84	-0.196094	0.273692	-0.845815	0.384993
	15.86	-0.196254	0.271261	-0.842002	0.385408
	15.88	-0.196364	0.268861	-0.838003	0.385808
	15.9	-0.196422	0.266496	-0.833828	0.386195
	15.92	-0.196427	0.264169	-0.829485	0.38657
	15.94	-0.196377	0.261882	-0.824984	0.386936
	15.96	-0.196271	0.259638	-0.820334	0.387296
	15.98	-0.196107	0.25744	-0.815545	0.387652
	16	-0.195885	0.255293	-0.810627	0.388006
	16.02	-0.195603	0.253198	-0.805591	0.388361
	16.04	-0.195262	0.251158	-0.800447	0.388718
	16.06	-0.194862	0.249178	-0.795205	0.38908
	16.08	-0.194402	0.24726	-0.789878	0.389449
	16.1	-0.193883	0.245408	-0.784476	0.389827
	16.12	-0.193306	0.243624	-0.779011	0.390214
	16.14	-0.192673	0.241912	-0.773493	0.390611
	16.16	-0.191985	0.240275	-0.767934	0.39102
	16.18	-0.191243	0.238716	-0.762345	0.391441
	16.2	-0.190449	0.237237	-0.756736	0.391874
	16.22	-0.189605	0.235842	-0.751118	0.39232
	16.24	-0.188714	0.234532	-0.745501	0.392777
	16.26	-0.187776	0.233309	-0.739896	0.393246
	16.28	-0.186795	0.232176	-0.734311	0.393725
	16.3	-0.185773	0.231134	-0.728757	0.394215
	16.32	-0.184712	0.230183	-0.723242	0.394712
	16.34	-0.183615	0.229326	-0.717774	0.395218
	16.36	-0.182485	0.228561	-0.712364	0.395728
	16.38	-0.181325	0.22789	-0.707017	0.396242
	16.4	-0.180139	0.227313	-0.701742	0.396757
	16.42	-0.178929	0.226829	-0.696546	0.39727
	16.44	-0.1777	0.226438	-0.691436	0.397778
	16.46	-0.176456	0.226139	-0.686417	0.398279
	16.48	-0.175199	0.225931	-0.681496	0.398769
	16.5	-0.173934	0.225812	-0.676677	0.399245
	16.52	-0.172665	0.225781	-0.671965	0.399703
	16.54	-0.171396	0.225836	-0.667366	0.400141
	16.56	-0.17013	0.225974	-0.662881	0.400554
	16.58	-0.168871	0.226194	-0.658516	0.40094
	16.6	-0.167624	0.226492	-0.654273	0.401294
	16.62	-0.166394	0.226867	-0.650155	0.401614
	16.64	-0.165183	0.227315	-0.646163	0.401895
	16.66	-0.163996	0.227833	-0.642298	0.402135
	16.68	-0.162839	0.228419	-0.638563	0.402329
	16.7	-0.161714	0.229071	-0.634956	0.402475
	16.72	-0.160627	0.229785	-0.631477	0.402568
	16.74	-0.159581	0.230558	-0.628126	0.402605
	16.76	-0.158582	0.231388	-0.624901	0.402583
	16.78	-0.157631	0.232273	-0.621799	0.402499
	16.8	-0.156734	0.233209	-0.618819	0.402348
	16.82	-0.155894	0.234195	-0.615958	0.40213
	16.84	-0.155114	0.235227	-0.613211	0.401842
	16.86	-0.154397	0.236305	-0.610575	0.401481
	16.88	-0.153746	0.237425	-0.608047	0.401045
	16.9	-0.153163	0.238585	-0.605621	0.400534
	16.92	-0.152651	0.239784	-0.603292	0.399946
	16.94	-0.152211	0.241019	-0.601055	0.399279
	16.96	-0.151845	0.24229	-0.598905	0.398533
	16.98	-0.151554	0.243594	-0.596835	0.397706
	17	-0.15134	0.244931	-0.59484	0.3968
	17.02	-0.151204	0.246298	-0.592913	0.395812
	17.04	-0.151146	0.247694	-0.591047	0.394743
	17.06	-0.151167	0.249119	-0.589237	0.393594
	17.08	-0.151267	0.25057	-0.587476	0.392364
	17.1	-0.151445	0.252047	-0.585756	0.391055
	17.12	-0.151701	0.253549	-0.584071	0.389668
	17.14	-0.152033	0.255074	-0.582414	0.388205
	17.16	-0.152442	0.256621	-0.580779	0.386667
	17.18	-0.152924	0.258188	-0.579159	0.385056
	17.2	-0.153478	0.259775	-0.577548	0.383375
	17.22	-0.154103	0.26138	-0.575938	0.381626
	17.24	-0.154796	0.263001	-0.574324	0.379812
	17.26	-0.155555	0.264636	-0.572699	0.377936
	17.28	-0.156377	0.266285	-0.571057	0.376001
	17.3	-0.15726	0.267946	-0.569392	0.37401
	17.32	-0.1582	0.269615	-0.567698	0.371966
	17.34	-0.159195	0.271292	-0.565968	0.369874
	17.36	-0.160241	0.272975	-0.564199	0.367736
	17.38	-0.161334	0.27466	-0.562382	0.365557
	17.4	-0.162469	0.276347	-0.560513	0.363342
	17.42	-0.163643	0.278031	-0.558587	0.361094
	17.44	-0.16485	0.279711	-0.556597	0.358819
	17.46	-0.166085	0.281384	-0.554539	0.356522
	17.48	-0.167344	0.283047	-0.552408	0.354207
	17.5	-0.16862	0.284698	-0.550199	0.351881
	17.52	-0.169909	0.286333	-0.547907	0.349548
	17.54	-0.171205	0.287951	-0.545528	0.347214
	17.56	-0.172503	0.289547	-0.543059	0.344884
	17.58	-0.173796	0.29112	-0.540494	0.342565
	17.6	-0.17508	0.292666	-0.53783	0.340261
	17.62	-0.176349	0.294182	-0.535065	0.33798
	17.64	-0.177597	0.295666	-0.532196	0.335726
	17.66	-0.178818	0.297115	-0.529218	0.333505
	17.68	-0.180007	0.298525	-0.526131	0.331325
	17.7	-0.181159	0.299894	-0.522932	0.32919
	17.72	-0.182267	0.30122	-0.519619	0.327107
	17.74	-0.183325	0.3025	-0.516191	0.325081
	17.76	-0.18433	0.303731	-0.512647	0.32312
	17.78	-0.185275	0.304912	-0.508986	0.321227
	17.8	-0.186157	0.306039	-0.505208	0.31941
	17.82	-0.18697	0.307112	-0.501311	0.317672
	17.84	-0.18771	0.308128	-0.497296	0.316019
	17.86	-0.188374	0.309085	-0.493163	0.314456
	17.88	-0.188958	0.309982	-0.488912	0.312986
	17.9	-0.189458	0.310818	-0.484542	0.311614
	17.92	-0.189872	0.311592	-0.480056	0.310344
	17.94	-0.190197	0.312302	-0.475452	0.309178
	17.96	-0.19043	0.312948	-0.470731	0.30812
	17.98	-0.190568	0.313528	-0.465894	0.307172
	18	-0.190611	0.314043	-0.460942	0.306336
	18.02	-0.190556	0.314492	-0.455876	0.305614
	18.04	-0.190401	0.314875	-0.450696	0.305006
	18.06	-0.190145	0.315192	-0.445404	0.304515
	18.08	-0.189788	0.315443	-0.440001	0.304138
	18.1	-0.189328	0.315628	-0.43449	0.303877
	18.12	-0.188765	0.315749	-0.428872	0.30373
	18.14	-0.1881	0.315804	-0.423149	0.303695
	18.16	-0.187333	0.315796	-0.417323	0.30377
	18.18	-0.186464	0.315725	-0.411396	0.303954
	18.2	-0.185495	0.315591	-0.405373	0.304242
	18.22	-0.184427	0.315397	-0.399254	0.304631
	18.24	-0.183261	0.315142	-0.393043	0.305118
	18.26	-0.182001	0.314828	-0.386744	0.305698
	18.28	-0.180647	0.314457	-0.380359	0.306367
	18.3	-0.179203	0.314029	-0.373894	0.30712
	18.32	-0.177671	0.313546	-0.367351	0.307952
	18.34	-0.176055	0.313009	-0.360736	0.308857
	18.36	-0.174358	0.31242	-0.354053	0.30983
	18.38	-0.172585	0.31178	-0.347307	0.310864
	18.4	-0.170738	0.311091	-0.340505	0.311954
	18.42	-0.168823	0.310355	-0.333651	0.313093
	18.44	-0.166845	0.309572	-0.326752	0.314275
	18.46	-0.164809	0.308745	-0.319814	0.315494
	18.48	-0.162719	0.307875	-0.312843	0.316744
	18.5	-0.160581	0.306963	-0.305847	0.318017
	18.52	-0.158401	0.306011	-0.29883	0.319308
	18.54	-0.156183	0.305021	-0.291801	0.320612
	18.56	-0.153933	0.303994	-0.284766	0.321921
	18.58	-0.151657	0.302931	-0.277732	0.32323
	18.6	-0.149359	0.301833	-0.270707	0.324534
	18.62	-0.147044	0.300704	-0.263697	0.325828
	18.64	-0.144718	0.299542	-0.256711	0.327105
	18.66	-0.142387	0.298351	-0.249757	0.328362
	18.68	-0.140054	0.297131	-0.242843	0.329594
	18.7	-0.137726	0.295885	-0.235977	0.330796
	18.72	-0.135407	0.294612	-0.229168	0.331965
	18.74	-0.133103	0.293315	-0.222426	0.333097
	18.76	-0.130817	0.291995	-0.215758	0.334188
	18.78	-0.128555	0.290652	-0.209174	0.335235
	18.8	-0.126322	0.289289	-0.202684	0.336236
	18.82	-0.12412	0.287906	-0.196296	0.337188
	18.84	-0.121955	0.286505	-0.19002	0.33809
	18.86	-0.11983	0.285085	-0.183867	0.338938
	18.88	-0.117749	0.283649	-0.177844	0.339732
	18.9	-0.115714	0.282198	-0.171963	0.34047
	18.92	-0.113731	0.280731	-0.166233	0.341151
	18.94	-0.1118	0.279251	-0.160664	0.341775
	18.96	-0.109926	0.277757	-0.155266	0.34234
	18.98	-0.108111	0.276252	-0.150048	0.342847
	19	-0.106358	0.274735	-0.145021	0.343296
	19.02	-0.104669	0.273207	-0.140194	0.343686
	19.04	-0.103045	0.27167	-0.135576	0.344018
	19.06	-0.101489	0.270124	-0.131177	0.344293
	19.08	-0.100002	0.26857	-0.127005	0.344511
	19.1	-0.0985851	0.267008	-0.123069	0.344674
	19.12	-0.0972386	0.265439	-0.119376	0.344781
	19.14	-0.0959629	0.263864	-0.115935	0.344834
	19.16	-0.0947582	0.262283	-0.112753	0.344835
	19.18	-0.0936239	0.260698	-0.109837	0.344784
	19.2	-0.0925596	0.259108	-0.107194	0.344683
	19.22	-0.0915642	0.257515	-0.104829	0.344534
	19.24	-0.0906367	0.255919	-0.10275	0.344338
	19.26	-0.0897755	0.254322	-0.100962	0.344096
	19.28	-0.0889792	0.252723	-0.0994685	0.34381
	19.3	-0.0882457	0.251125	-0.0982757	0.343482
	19.32	-0.0875732	0.249528	-0.0973875	0.343113
	19.34	-0.0869591	0.247933	-0.0968075	0.342704
	19.36	-0.0864013	0.24634	-0.096539	0.342257
	19.38	-0.0858967	0.244752	-0.0965846	0.341773
	19.4	-0.0854428	0.243169	-0.0969466	0.341254
	19.42	-0.0850363	0.241592	-0.0976265	0.340701
	19.44	-0.0846743	0.240023	-0.0986255	0.340116
	19.46	-0.0843533	0.238463	-0.0999444	0.339499
	19.48	-0.0840702	0.236914	-0.101583	0.338853
	19.5	-0.0838216	0.235376	-0.103542	0.338177
	19.52	-0.0836041	0.233853	-0.105819	0.337474
	19.54	-0.0834145	0.232346	-0.108414	0.336745
	19.56	-0.0832496	0.230857	-0.111325	0.335989
	19.58	-0.0831059	0.229388	-0.114549	0.33521
	19.6	-0.0829805	0.227942	-0.118083	0.334407
	19.62	-0.0828701	0.226521	-0.121923	0.333582
	19.64	-0.0827717	0.225127	-0.126065	0.332736
	19.66	-0.0826822	0.223763	-0.130503	0.331869
	19.68	-0.0825985	0.222432	-0.135232	0.330983
	19.7	-0.0825176	0.221137	-0.140245	0.330079
	19.72	-0.0824363	0.219881	-0.145535	0.329159
	19.74	-0.0823518	0.218666	-0.151094	0.328222
	19.76	-0.0822608	0.217496	-0.156913	0.327271
	19.78	-0.0821604	0.216375	-0.162984	0.326308
	19.8	-0.0820478	0.215305	-0.169297	0.325332
	19.82	-0.0819202	0.21429	-0.175843	0.324347
	19.84	-0.0817747	0.213333	-0.18261	0.323353
	19.86	-0.0816089	0.212437	-0.189588	0.322352
	19.88	-0.0814203	0.211606	-0.196765	0.321346
	19.9	-0.0812066	0.210842	-0.204131	0.320337
	19.92	-0.0809657	0.210149	-0.211672	0.319325
	19.94	-0.0806956	0.209529	-0.219376	0.318315
	19.96	-0.0803942	0.208984	-0.227231	0.317306
	19.98	-0.0800601	0.208517	-0.235223	0.3163
	20	-0.0796911	0.20813	-0.243339	0.315301
	20.02	-0.0792861	0.207825	-0.251566	0.31431
	20.04	-0.0788432	0.207602	-0.259891	0.313329
	20.06	-0.0783614	0.207464	-0.268298	0.312359
	20.08	-0.0778392	0.207411	-0.276776	0.311404
	20.1	-0.0772757	0.207442	-0.285309	0.310464
	20.12	-0.07667	0.207559	-0.293884	0.309543
	20.14	-0.0760213	0.207761	-0.302487	0.308642
	20.16	-0.0753291	0.208047	-0.311104	0.307764
	20.18	-0.074593	0.208417	-0.319721	0.306909
	20.2	-0.0738125	0.208867	-0.328325	0.30608
	20.22	-0.0729876	0.209398	-0.336901	0.305279
	20.24	-0.072118	0.210005	-0.345435	0.304507
	20.26	-0.0712037	0.210688	-0.353915	0.303765
	20.28	-0.0702444	0.211442	-0.362325	0.303056
	20.3	-0.0692399	0.212264	-0.370653	0.30238
	20.32	-0.0681901	0.213151	-0.378884	0.301739
	20.34	-0.0670946	0.214098	-0.387007	0.301134
	20.36	-0.0659533	0.215103	-0.395007	0.300567
	20.38	-0.0647657	0.21616	-0.402872	0.300038
	20.4	-0.0635314	0.217265	-0.41059	0.299548
	20.42	-0.0622501	0.218413	-0.418149	0.299098
	20.44	-0.0609215	0.219601	-0.425536	0.298689
	20.46	-0.0595453	0.220823	-0.432742	0.298322
	20.48	-0.0581211	0.222074	-0.439755	0.297996
	20.5	-0.0566488	0.223349	-0.446565	0.297713
	20.52	-0.055128	0.224645	-0.453162	0.297472
	20.54	-0.0535584	0.225955	-0.459538	0.297273
	20.56	-0.0519399	0.227275	-0.465683	0.297117
	20.58	-0.0502718	0.228601	-0.47159	0.297003
	20.6	-0.0485538	0.229928	-0.47725	0.296931
	20.62	-0.0467854	0.231252	-0.482657	0.296901
	20.64	-0.0449661	0.232568	-0.487804	0.296913
	20.66	-0.0430951	0.233872	-0.492687	0.296966
	20.68	-0.0411722	0.235161	-0.4973	0.29706
	20.7	-0.0391967	0.236431	-0.501638	0.297195
	20.72	-0.0371684	0.237678	-0.505699	0.297368
	20.74	-0.0350868	0.238899	-0.509478	0.297581
	20.76	-0.0329517	0.240092	-0.512975	0.297831
	20.78	-0.030763	0.241253	-0.516186	0.298119
	20.8	-0.0285206	0.24238	-0.519112	0.298442
	20.82	-0.0262242	0.243469	-0.521751	0.2988
	20.84	-0.0238738	0.24452	-0.524103	0.299192
	20.86	-0.021469	0.24553	-0.526169	0.299617
	20.88	-0.0190097	0.246497	-0.527949	0.300074
	20.9	-0.0164953	0.24742	-0.529446	0.300561
	20.92	-0.0139255	0.248298	-0.530662	0.301078
	20.94	-0.0112999	0.249129	-0.531598	0.301624
	20.96	-0.00861807	0.249913	-0.53226	0.302197
	20.98	-0.0058797	0.250649	-0.53265	0.302797
	21	-0.00308459	0.251337	-0.532773	0.303422
	21.02	-0.000232782	0.251976	-0.532635	0.304071
	21.04	0.00267567	0.252567	-0.53224	0.304743
	21.06	0.00564039	0.25311	-0.531596	0.305437
	21.08	0.00866099	0.253604	-0.530709	0.306152
	21.1	0.0117367	0.254051	-0.529586	0.306886
	21.12	0.014867	0.254452	-0.528234	0.307639
	21.14	0.0180507	0.254806	-0.526661	0.308409
	21.16	0.0212871	0.255115	-0.524877	0.309196
	21.18	0.0245749	0.255379	-0.522889	0.309998
	21.2	0.027913	0.255601	-0.520708	0.310814
	21.22	0.0312999	0.255781	-0.518341	0.311644
	21.24	0.0347342	0.25592	-0.515801	0.312486
	21.26	0.0382139	0.256021	-0.513096	0.31334
	21.28	0.0417369	0.256084	-0.510237	0.314205
	21.3	0.0453009	0.256112	-0.507235	0.315079
	21.32	0.0489031	0.256106	-0.504099	0.315961
	21.34	0.0525405	0.256069	-0.500842	0.316851
	21.36	0.05621	0.256001	-0.497473	0.317747
	21.38	0.0599079	0.255904	-0.494003	0.318648
	21.4	0.0636308	0.255782	-0.490443	0.319553
	21.42	0.0673746	0.255635	-0.486803	0.320462
	21.44	0.0711357	0.255466	-0.483093	0.321372
	21.46	0.07491	0.255276	-0.479324	0.322284
	21.48	0.0786937	0.255069	-0.475506	0.323197
	21.5	0.0824826	0.254844	-0.471648	0.324109
	21.52	0.0862727	0.254605	-0.46776	0.32502
	21.54	0.0900598	0.254355	-0.463852	0.325929
	21.56	0.0938395	0.254093	-0.459932	0.326835
	21.58	0.0976073	0.253824	-0.456009	0.327739
	21.6	0.101359	0.253548	-0.452093	0.328638
	21.62	0.105088	0.253267	-0.448191	0.329532
	21.64	0.108792	0.252985	-0.444312	0.330421
	21.66	0.112464	0.252701	-0.440464	0.331303
	21.68	0.116099	0.252419	-0.436654	0.332178
	21.7	0.119693	0.252139	-0.43289	0.333046
	21.72	0.12324	0.251864	-0.429178	0.333905
	21.74	0.126734	0.251595	-0.425525	0.334756
	21.76	0.130172	0.251333	-0.421937	0.335597
	21.78	0.133547	0.25108	-0.41842	0.336428
	21.8	0.136856	0.250837	-0.41498	0.337248
	21.82	0.140093	0.250606	-0.411622	0.338058
	21.84	0.143253	0.250387	-0.408351	0.338855
	21.86	0.146332	0.250181	-0.405172	0.339641
	21.88	0.149324	0.24999	-0.40209	0.340413
	21.9	0.152225	0.249815	-0.399107	0.341172
	21.92	0.15503	0.249656	-0.396229	0.341916
	21.94	0.157734	0.249514	-0.393457	0.342644
	21.96	0.160333	0.24939	-0.390794	0.343356
	21.98	0.162821	0.249284	-0.388243	0.34405
	22	0.165196	0.249196	-0.385805	0.344726
	22.02	0.167453	0.249128	-0.383482	0.345383
	22.04	0.169588	0.249079	-0.381274	0.346019
	22.06	0.171599	0.24905	-0.379183	0.346635
	22.08	0.173482	0.249041	-0.377207	0.347228
	22.1	0.175235	0.249051	-0.375348	0.347799
	22.12	0.176856	0.249082	-0.373606	0.348346
	22.14	0.178343	0.249132	-0.371979	0.348869
	22.16	0.179694	0.249203	-0.370468	0.349365
	22.18	0.180906	0.249293	-0.36907	0.349835
	22.2	0.18198	0.249402	-0.367786	0.350277
	22.22	0.182912	0.249532	-0.366613	0.35069
	22.24	0.183704	0.24968	-0.365551	0.351073
	22.26	0.184353	0.249848	-0.364597	0.351425
	22.28	0.184859	0.250034	-0.363751	0.351744
	22.3	0.185222	0.250239	-0.363009	0.352031
	22.32	0.185442	0.250462	-0.362372	0.352283
	22.34	0.18552	0.250702	-0.361836	0.3525
	22.36	0.185457	0.25096	-0.3614	0.352682
	22.38	0.185253	0.251235	-0.361062	0.352827
	22.4	0.18491	0.251526	-0.360821	0.352935
	22.42	0.184428	0.251833	-0.360675	0.353005
	22.44	0.18381	0.252156	-0.360623	0.353036
	22.46	0.183057	0.252494	-0.360662	0.353027
	22.48	0.182171	0.252847	-0.360791	0.352979
	22.5	0.181153	0.253215	-0.361008	0.352889
	22.52	0.180006	0.253597	-0.361312	0.352757
	22.54	0.178731	0.253994	-0.3617	0.352583
	22.56	0.177331	0.254403	-0.362171	0.352366
	22.58	0.175809	0.254826	-0.362722	0.352106
	22.6	0.174166	0.255262	-0.363351	0.351803
	22.62	0.172407	0.255711	-0.364057	0.351456
	22.64	0.170533	0.256172	-0.364836	0.351067
	22.66	0.16855	0.256644	-0.365688	0.350634
	22.68	0.166459	0.257129	-0.366609	0.350159
	22.7	0.164265	0.257624	-0.367597	0.349641
	22.72	0.161972	0.258131	-0.368652	0.349082
	22.74	0.159582	0.258648	-0.369769	0.348482
	22.76	0.1571	0.259175	-0.370948	0.347842
	22.78	0.154528	0.259712	-0.372186	0.347162
	22.8	0.151872	0.260258	-0.373481	0.346444
	22.82	0.149133	0.260814	-0.374831	0.345687
	22.84	0.146316	0.261377	-0.376233	0.344893
	22.86	0.143423	0.261949	-0.377684	0.344064
	22.88	0.140459	0.262529	-0.379184	0.3432
	22.9	0.137426	0.263116	-0.380728	0.342302
	22.92	0.134328	0.263709	-0.382316	0.341373
	22.94	0.131169	0.264308	-0.383944	0.340413
	22.96	0.12795	0.264913	-0.385611	0.339424
	22.98	0.124676	0.265523	-0.387314	0.338407
	23	0.121349	0.266136	-0.389051	0.337365
	23.02	0.117972	0.266753	-0.39082	0.336298
	23.04	0.114547	0.267373	-0.392618	0.335208
	23.06	0.111075	0.267995	-0.394442	0.334097
	23.08	0.10756	0.268617	-0.396291	0.332965
	23.1	0.104002	0.269241	-0.39816	0.331814
	23.12	0.100404	0.269863	-0.400046	0.330644
	23.14	0.0967657	0.270485	-0.401947	0.329459
	23.16	0.0930892	0.271105	-0.403859	0.328258
	23.18	0.0893758	0.271722	-0.405778	0.327042
	23.2	0.0856264	0.272336	-0.4077	0.325814
	23.22	0.0818425	0.272946	-0.409621	0.324575
	23.24	0.0780253	0.27355	-0.411538	0.323325
	23.26	0.074176	0.274148	-0.413446	0.322066
	23.28	0.0702957	0.27474	-0.415342	0.320801
	23.3	0.0663856	0.275324	-0.417221	0.319529
	23.32	0.0624465	0.275899	-0.41908	0.318252
	23.34	0.0584792	0.276465	-0.420915	0.316971
	23.36	0.0544843	0.27702	-0.422721	0.315687
	23.38	0.0504624	0.277565	-0.424495	0.314402
	23.4	0.0464138	0.278096	-0.426233	0.313117
	23.42	0.042339	0.278615	-0.427931	0.311832
	23.44	0.0382384	0.27912	-0.429585	0.310548
	23.46	0.0341125	0.279609	-0.431193	0.309267
	23.48	0.0299619	0.280083	-0.43275	0.30799
	23.5	0.0257872	0.28054	-0.434253	0.306718
	23.52	0.0215895	0.280979	-0.4357	0.305452
	23.54	0.0173695	0.281399	-0.437089	0.304193
	23.56	0.0131284	0.2818	-0.438418	0.302943
	23.58	0.00886704	0.282181	-0.439684	0.301701
	23.6	0.0045865	0.282541	-0.440886	0.300471
	23.62	0.000287604	0.282879	-0.442024	0.299251
	23.64	-0.00402854	0.283194	-0.443096	0.298043
	23.66	-0.00836109	0.283486	-0.444102	0.296849
	23.68	-0.0127088	0.283753	-0.445041	0.295668
	23.7	-0.0170706	0.283995	-0.445913	0.294502
	23.72	-0.0214449	0.284212	-0.446719	0.293351
	23.74	-0.0258301	0.284403	-0.447459	0.292217
	23.76	-0.0302241	0.284566	-0.448134	0.291099
	23.78	-0.0346249	0.284702	-0.448744	0.29
	23.8	-0.0390297	0.284809	-0.449292	0.288919
	23.82	-0.0434359	0.284888	-0.44978	0.287858
	23.84	-0.0478405	0.284937	-0.45021	0.286819
	23.86	-0.0522403	0.284957	-0.450584	0.285801
	23.88	-0.056632	0.284946	-0.450907	0.284806
	23.9	-0.0610121	0.284903	-0.451181	0.283835
	23.92	-0.0653768	0.284829	-0.451412	0.282888
	23.94	-0.0697225	0.284723	-0.451603	0.281967
	23.96	-0.074045	0.284584	-0.451759	0.281073
	23.98	-0.0783402	0.284412	-0.451885	0.280206
	24	-0.0826036	0.284206	-0.451988	0.279367
	24.02	-0.0868307	0.283965	-0.452072	0.278557
	24.04	-0.0910166	0.28369	-0.452145	0.277777
	24.06	-0.0951564	0.283379	-0.452213	0.277028
	24.08	-0.0992447	0.283032	-0.452282	0.276311
	24.1	-0.103276	0.282648	-0.452361	0.275627
	24.12	-0.107246	0.282227	-0.452457	0.274976
	24.14	-0.111147	0.281769	-0.452578	0.274359
	24.16	-0.114976	0.281272	-0.452732	0.273778
	24.18	-0.118725	0.280737	-0.452926	0.273233
	24.2	-0.122391	0.280163	-0.453171	0.272724
	24.22	-0.125966	0.279549	-0.453474	0.272252
	24.24	-0.129445	0.278895	-0.453842	0.271817
	24.26	-0.132824	0.278202	-0.454286	0.27142
	24.28	-0.136095	0.277468	-0.454812	0.27106
	24.3	-0.139255	0.276694	-0.455429	0.270739
	24.32	-0.142298	0.27588	-0.456144	0.270455
	24.34	-0.145217	0.275026	-0.456966	0.27021
	24.36	-0.148007	0.274131	-0.457901	0.270002
	24.38	-0.150663	0.273197	-0.458957	0.269833
	24.4	-0.153179	0.272223	-0.46014	0.269702
	24.42	-0.15555	0.27121	-0.461457	0.269608
	24.44	-0.15777	0.270158	-0.462914	0.269552
	24.46	-0.159835	0.269069	-0.464517	0.269533
	24.48	-0.161739	0.267942	-0.466272	0.269551
	24.5	-0.163478	0.26678	-0.468183	0.269605
	24.52	-0.165048	0.265584	-0.470255	0.269694
	24.54	-0.166445	0.264354	-0.472493	0.269818
	24.56	-0.167666	0.263093	-0.4749	0.269976
	24.58	-0.168707	0.261802	-0.477479	0.270167
	24.6	-0.169567	0.260484	-0.480233	0.27039
	24.62	-0.170242	0.259141	-0.483164	0.270643
	24.64	-0.170731	0.257775	-0.486275	0.270926
	24.66	-0.171031	0.256389	-0.489566	0.271238
	24.68	-0.171141	0.254986	-0.493038	0.271577
	24.7	-0.17106	0.25357	-0.496692	0.271942
	24.72	-0.170787	0.252143	-0.500527	0.272333
	24.74	-0.170323	0.250709	-0.504541	0.272747
	24.76	-0.169667	0.249272	-0.508735	0.273183
	24.78	-0.168821	0.247836	-0.513105	0.27364
	24.8	-0.167786	0.246406	-0.517649	0.274117
	24.82	-0.166564	0.244986	-0.522364	0.274612
	24.84	-0.165158	0.243581	-0.527246	0.275123
	24.86	-0.163571	0.242195	-0.532291	0.275649
	24.88	-0.161805	0.240833	-0.537493	0.276188
	24.9	-0.159865	0.239501	-0.542848	0.27674
	24.92	-0.157753	0.238202	-0.548348	0.277303
	24.94	-0.155475	0.236942	-0.553988	0.277876
	24.96	-0.153034	0.235727	-0.55976	0.278457
	24.98	-0.150436	0.23456	-0.565656	0.279047
	25	-0.147686	0.233446	-0.571669	0.279645
	25.02	-0.144788	0.232391	-0.577791	0.280249
	25.04	-0.14175	0.231398	-0.584012	0.280859
	25.06	-0.138576	0.230471	-0.590324	0.281476
	25.08	-0.135274	0.229615	-0.596717	0.282099
	25.1	-0.13185	0.228833	-0.603183	0.282728
	25.12	-0.12831	0.228128	-0.609711	0.283363
	25.14	-0.124661	0.227504	-0.616293	0.284005
	25.16	-0.120912	0.226962	-0.622918	0.284654
	25.18	-0.117068	0.226504	-0.629576	0.285311
	25.2	-0.113138	0.226133	-0.636257	0.285976
	25.22	-0.109129	0.225849	-0.642953	0.286651
	25.24	-0.105049	0.225653	-0.649652	0.287338
	25.26	-0.100906	0.225544	-0.656346	0.288037
	25.28	-0.0967083	0.225523	-0.663023	0.28875
	25.3	-0.0924635	0.225588	-0.669676	0.289479
	25.32	-0.08818	0.225738	-0.676294	0.290225
	25.34	-0.0838657	0.225971	-0.682867	0.290991
	25.36	-0.0795289	0.226285	-0.689387	0.291778
	25.38	-0.0751774	0.226678	-0.695844	0.292587
	25.4	-0.0708191	0.227145	-0.702229	0.29342
	25.42	-0.0664619	0.227683	-0.708533	0.294279
	25.44	-0.0621134	0.228289	-0.714747	0.295166
	25.46	-0.057781	0.228958	-0.720863	0.296081
	25.48	-0.0534722	0.229686	-0.726871	0.297027
	25.5	-0.0491938	0.230467	-0.732765	0.298005
	25.52	-0.0449531	0.231298	-0.738535	0.299016
	25.54	-0.0407564	0.232171	-0.744173	0.300061
	25.56	-0.0366104	0.233084	-0.749672	0.301141
	25.58	-0.0325208	0.234029	-0.755023	0.302257
	25.6	-0.0284935	0.235002	-0.76022	0.303409
	25.62	-0.0245338	0.235997	-0.765254	0.304598
	25.64	-0.0206467	0.237009	-0.77012	0.305824
	25.66	-0.0168369	0.238032	-0.774809	0.307086
	25.68	-0.0131086	0.239061	-0.779316	0.308385
	25.7	-0.00946571	0.240091	-0.783635	0.309718
	25.72	-0.00591204	0.241116	-0.787759	0.311086
	25.74	-0.00245068	0.242132	-0.791685	0.312487
	25.76	0.000915248	0.243133	-0.795405	0.313919
	25.78	0.00418334	0.244115	-0.798915	0.315381
	25.8	0.00735111	0.245073	-0.802211	0.316871
	25.82	0.0104168	0.246002	-0.805288	0.318386
	25.84	0.0133787	0.246898	-0.808142	0.319925
	25.86	0.0162357	0.247757	-0.810769	0.321484
	25.88	0.0189865	0.248575	-0.813165	0.323061
	25.9	0.0216308	0.249349	-0.815326	0.324653
	25.92	0.0241678	0.250074	-0.817248	0.326256
	25.94	0.0265977	0.250748	-0.818929	0.327867
	25.96	0.0289204	0.251367	-0.820365	0.329482
	25.98	0.0311365	0.251929	-0.821554	0.331098
	26	0.0332463	0.252431	-0.822492	0.332711
	26.02	0.0352512	0.25287	-0.823178	0.334317
	26.04	0.037152	0.253244	-0.823607	0.335912
	26.06	0.0389503	0.253551	-0.823779	0.337493
	26.08	0.0406479	0.253789	-0.823689	0.339054
	26.1	0.0422467	0.253956	-0.823337	0.340594
	26.12	0.0437489	0.254052	-0.822718	0.342107
	26.14	0.0451569	0.254075	-0.821832	0.34359
	26.16	0.0464733	0.254023	-0.820676	0.345041
	26.18	0.0477008	0.253897	-0.819248	0.346454
	26.2	0.0488423	0.253696	-0.817545	0.347828
	26.22	0.0499006	0.253419	-0.815566	0.349159
	26.24	0.0508788	0.253067	-0.813309	0.350443
	26.26	0.0517799	0.25264	-0.810774	0.351678
	26.28	0.0526074	0.252137	-0.807959	0.352861
	26.3	0.0533642	0.251561	-0.804863	0.353989
	26.32	0.0540538	0.250911	-0.801486	0.355061
	26.34	0.0546794	0.250188	-0.797827	0.356072
	26.36	0.0552444	0.249394	-0.793888	0.357023
	26.38	0.0557519	0.248531	-0.789667	0.357911
	26.4	0.0562054	0.247599	-0.785165	0.358734
	26.42	0.056608	0.246602	-0.780383	0.359491
	26.44	0.056963	0.245541	-0.775322	0.360181
	26.46	0.0572735	0.244419	-0.769983	0.360802
	26.48	0.0575428	0.243238	-0.764367	0.361355
	26.5	0.0577738	0.242002	-0.758477	0.361837
	26.52	0.0579697	0.240715	-0.752315	0.362249
	26.54	0.0581335	0.239378	-0.745884	0.36259
	26.56	0.0582684	0.237998	-0.739186	0.36286
	26.58	0.0583773	0.236576	-0.732224	0.363059
	26.6	0.0584633	0.235119	-0.725002	0.363186
	26.62	0.0585292	0.23363	-0.717522	0.363241
	26.64	0.0585783	0.232115	-0.70979	0.363227
	26.66	0.0586134	0.230579	-0.701808	0.363142
	26.68	0.0586376	0.229027	-0.69358	0.362987
	26.7	0.0586541	0.227465	-0.685111	0.362765
	26.72	0.058666	0.225899	-0.676405	0.362476
	26.74	0.0586764	0.224335	-0.667468	0.362122
	26.76	0.0586886	0.222781	-0.658304	0.361705
	26.78	0.0587059	0.221242	-0.64892	0.361226
	26.8	0.0587314	0.219726	-0.639321	0.360689
	26.82	0.0587685	0.21824	-0.629514	0.360094
	26.84	0.0588203	0.216791	-0.619506	0.359445
	26.86	0.0588901	0.215386	-0.609303	0.358745
	26.88	0.0589809	0.214033	-0.598913	0.357996
	26.9	0.0590962	0.212738	-0.588343	0.357201
	26.92	0.0592389	0.21151	-0.5776	0.356364
	26.94	0.0594125	0.210355	-0.566692	0.355488
	26.96	0.05962	0.20928	-0.555627	0.354576
	26.98	0.059865	0.208291	-0.544414	0.353632
	27	0.0601506	0.207395	-0.53306	0.352661
	27.02	0.0604802	0.206598	-0.521576	0.351667
	27.04	0.060857	0.205905	-0.50997	0.350654
	27.06	0.0612843	0.205322	-0.498251	0.349626
	27.08	0.061765	0.204853	-0.48643	0.348589
	27.1	0.0623023	0.204501	-0.474516	0.347547
	27.12	0.0628991	0.204272	-0.462518	0.346503
	27.14	0.0635585	0.204167	-0.450447	0.345464
	27.16	0.0642834	0.204187	-0.438311	0.344433
	27.18	0.0650768	0.204336	-0.426121	0.343415
	27.2	0.0659419	0.204612	-0.413886	0.342413
	27.22	0.0668817	0.205017	-0.401613	0.341433
	27.24	0.0678996	0.205549	-0.389314	0.340479
	27.26	0.0689987	0.206205	-0.376996	0.339556
	27.28	0.0701823	0.206986	-0.364668	0.338667
	27.3	0.0714537	0.207886	-0.35234	0.337817
	27.32	0.072816	0.208903	-0.34002	0.33701
	27.34	0.0742723	0.210033	-0.327717	0.336251
	27.36	0.0758255	0.211271	-0.315439	0.335542
	27.38	0.0774784	0.212612	-0.303196	0.334889
	27.4	0.0792337	0.214052	-0.290996	0.334292
	27.42	0.0810936	0.215583	-0.278847	0.333757
	27.44	0.0830607	0.217202	-0.266758	0.333285
	27.46	0.0851368	0.218901	-0.254738	0.332878
	27.48	0.087324	0.220674	-0.242793	0.332538
	27.5	0.0896242	0.222515	-0.230932	0.332268
	27.52	0.0920389	0.224419	-0.219164	0.332068
	27.54	0.0945697	0.226378	-0.207495	0.331941
	27.56	0.0972178	0.228386	-0.195934	0.331886
	27.58	0.0999842	0.230439	-0.184489	0.331904
	27.6	0.102869	0.232529	-0.173167	0.331995
	27.62	0.105874	0.234652	-0.161977	0.33216
	27.64	0.108998	0.236802	-0.150926	0.332397
	27.66	0.112241	0.238974	-0.140023	0.332704
	27.68	0.115601	0.241163	-0.129275	0.333082
	27.7	0.119078	0.243364	-0.118689	0.333526
	27.72	0.12267	0.245575	-0.108274	0.334036
	27.74	0.126375	0.24779	-0.0980367	0.334607
	27.76	0.130191	0.250007	-0.0879841	0.335238
	27.78	0.134116	0.252222	-0.0781232	0.335923
	27.8	0.138146	0.254432	-0.0684611	0.336659
	27.82	0.142279	0.256635	-0.0590043	0.337443
	27.84	0.146512	0.258828	-0.0497597	0.33827
	27.86	0.150843	0.261009	-0.0407339	0.339136
	27.88	0.155267	0.263177	-0.0319339	0.340035
	27.9	0.159782	0.26533	-0.0233664	0.340964
	27.92	0.164382	0.267466	-0.0150384	0.341918
	27.94	0.169065	0.269585	-0.0069567	0.34289
	27.96	0.173825	0.271687	0.000871898	0.343877
	27.98	0.178658	0.27377	0.0084408	0.344873
	28	0.183559	0.275834	0.0157434	0.345871
	28.02	0.188522	0.277879	0.0227733	0.346867
	28.04	0.193543	0.279906	0.0295243	0.347854
	28.06	0.198614	0.281915	0.0359904	0.348828
	28.08	0.203732	0.283906	0.0421656	0.349783
	28.1	0.208891	0.285879	0.0480437	0.350714
	28.12	0.214085	0.287836	0.0536189	0.351615
	28.14	0.219308	0.289778	0.0588848	0.352482
	28.16	0.224556	0.291704	0.0638354	0.353309
	28.18	0.229821	0.293616	0.0684643	0.354094
	28.2	0.2351	0.295516	0.0727655	0.354831
	28.22	0.240385	0.297404	0.0767328	0.355517
	28.24	0.245671	0.299281	0.0803608	0.356147
	28.26	0.250952	0.30115	0.0836439	0.356717
	28.28	0.256223	0.303011	0.0865774	0.357225
	28.3	0.261477	0.304865	0.0891567	0.357667
	28.32	0.26671	0.306715	0.0913782	0.358041
	28.34	0.271916	0.308561	0.093238	0.358343
	28.36	0.27709	0.310404	0.0947335	0.358571
	28.38	0.282228	0.312247	0.0958616	0.358725
	28.4	0.287325	0.314091	0.0966204	0.358802
	28.42	0.292377	0.315936	0.0970075	0.358801
	28.44	0.297382	0.317785	0.0970216	0.358722
	28.46	0.302335	0.319638	0.0966612	0.358565
	28.48	0.307234	0.321497	0.0959259	0.35833
	28.5	0.312076	0.323363	0.0948152	0.358017
	28.52	0.31686	0.325237	0.0933299	0.357626
	28.54	0.321582	0.32712	0.0914708	0.35716
	28.56	0.326243	0.329013	0.08924	0.35662
	28.58	0.33084	0.330917	0.0866397	0.356007
	28.6	0.335372	0.332834	0.083673	0.355323
	28.62	0.33984	0.334763	0.0803435	0.354571
	28.64	0.344243	0.336707	0.0766553	0.353754
	28.66	0.348582	0.338665	0.0726128	0.352875
	28.68	0.352857	0.340638	0.0682213	0.351937
	28.7	0.357069	0.342627	0.0634864	0.350944
	28.72	0.36122	0.344633	0.0584142	0.3499
	28.74	0.365313	0.346655	0.0530117	0.348809
	28.76	0.369349	0.348695	0.0472862	0.347675
	28.78	0.373331	0.350752	0.041246	0.346502
	28.8	0.377261	0.352827	0.0348996	0.345296
	28.82	0.381143	0.35492	0.0282567	0.344062
	28.84	0.38498	0.357032	0.0213271	0.342803
	28.86	0.388775	0.359161	0.0141218	0.341525
	28.88	0.392531	0.361309	0.00665161	0.340233
	28.9	0.396253	0.363475	-0.00107148	0.338932
	28.92	0.399944	0.365659	-0.00903545	0.337628
	28.94	0.403608	0.367861	-0.0172274	0.336326
	28.96	0.40725	0.370081	-0.0256342	0.33503
	28.98	0.410875	0.372318	-0.0342419	0.333747
	29	0.414488	0.374573	-0.0430364	0.332481
	29.02	0.418093	0.376844	-0.0520027	0.331237
	29.04	0.421696	0.379131	-0.0611258	0.33002
	29.06	0.425302	0.381435	-0.07039	0.328836
	29.08	0.428916	0.383753	-0.0797797	0.327687
	29.1	0.432543	0.386087	-0.0892787	0.326579
	29.12	0.436188	0.388435	-0.0988709	0.325515
	29.14	0.439855	0.390797	-0.10854	0.3245
	29.16	0.443549	0.393172	-0.11827	0.323535
	29.18	0.447274	0.39556	-0.128044	0.322625
	29.2	0.451035	0.397959	-0.137846	0.321771
	29.22	0.454834	0.400371	-0.14766	0.320977
	29.24	0.458677	0.402793	-0.15747	0.320243
	29.26	0.462566	0.405225	-0.167259	0.319571
	29.28	0.466505	0.407667	-0.177013	0.318961
	29.3	0.470496	0.410117	-0.186716	0.318415
	29.32	0.474542	0.412576	-0.196353	0.317932
	29.34	0.478646	0.415042	-0.20591	0.317512
	29.36	0.48281	0.417515	-0.215371	0.317153
	29.38	0.487033	0.419994	-0.224722	0.316853
	29.4	0.491319	0.422478	-0.233951	0.316612
	29.42	0.495665	0.424966	-0.243043	0.316425
	29.44	0.500074	0.427459	-0.251985	0.316291
	29.46	0.504544	0.429954	-0.260765	0.316205
	29.48	0.509074	0.432452	-0.269369	0.316164
	29.5	0.513663	0.434952	-0.277785	0.316163
	29.52	0.51831	0.437452	-0.286002	0.316198
	29.54	0.523013	0.439953	-0.294009	0.316264
	29.56	0.527769	0.442453	-0.301795	0.316357
	29.58	0.532576	0.444951	-0.30935	0.316471
	29.6	0.537431	0.447447	-0.316664	0.316602
	29.62	0.542332	0.449941	-0.323728	0.316743
	29.64	0.547273	0.45243	-0.330534	0.316891
	29.66	0.552253	0.454915	-0.337073	0.317038
	29.68	0.557266	0.457395	-0.343338	0.31718
	29.7	0.562309	0.459868	-0.349321	0.317312
	29.72	0.567376	0.462335	-0.355015	0.317427
	29.74	0.572463	0.464795	-0.360414	0.31752
	29.76	0.577565	0.467246	-0.365512	0.317586
	29.78	0.582676	0.469689	-0.370304	0.31762
	29.8	0.58779	0.472122	-0.374785	0.317617
	29.82	0.592901	0.474545	-0.37895	0.317573
	29.84	0.598004	0.476958	-0.382796	0.317482
	29.86	0.603093	0.479359	-0.38632	0.317342
	29.88	0.60816	0.481748	-0.389519	0.317149
	29.9	0.6132	0.484125	-0.392392	0.316899
	29.92	0.618206	0.486489	-0.394936	0.316589
	29.94	0.623171	0.488839	-0.39715	0.316217
	29.96	0.628089	0.491176	-0.399033	0.31578
	29.98	0.632952	0.493498	-0.400585	0.315276
	30	0.637755	0.495806	-0.401804	0.314703
	30.02	0.64249	0.498098	-0.402691	0.314061
	30.04	0.64715	0.500376	-0.403245	0.313348
	30.06	0.651729	0.502638	-0.403469	0.312564
	30.08	0.65622	0.504884	-0.403362	0.311709
	30.1	0.660617	0.507114	-0.402925	0.310784
	30.12	0.664913	0.509327	-0.402161	0.309789
	30.14	0.669102	0.511524	-0.401069	0.308727
	30.16	0.673179	0.513705	-0.399652	0.307599
	30.18	0.677137	0.515869	-0.397911	0.306408
	30.2	0.680971	0.518016	-0.395848	0.305156
	30.22	0.684677	0.520146	-0.393465	0.303846
	30.24	0.68825	0.522259	-0.390764	0.302483
	30.26	0.691684	0.524356	-0.387748	0.301069
	30.28	0.694975	0.526436	-0.384419	0.29961
	30.3	0.69812	0.528499	-0.380779	0.298109
	30.32	0.701115	0.530546	-0.376833	0.296572
	30.34	0.703955	0.532576	-0.372584	0.295005
	30.36	0.706637	0.53459	-0.368035	0.293412
	30.38	0.709159	0.536587	-0.36319	0.291799
	30.4	0.711518	0.538568	-0.358054	0.290174
	30.42	0.713712	0.540533	-0.35263	0.288541
	30.44	0.715737	0.542481	-0.346924	0.28691
	30.46	0.717594	0.544414	-0.340939	0.285285
	30.48	0.719278	0.546329	-0.334682	0.283674
	30.5	0.720791	0.548229	-0.328157	0.282084
	30.52	0.72213	0.550112	-0.321371	0.280524
	30.54	0.723294	0.551978	-0.314328	0.278999
	30.56	0.724282	0.553828	-0.307037	0.277517
	30.58	0.725094	0.55566	-0.299502	0.276086
	30.6	0.725729	0.557476	-0.291732	0.274713
	30.62	0.726188	0.559274	-0.283733	0.273404
	30.64	0.72647	0.561054	-0.275513	0.272168
	30.66	0.726575	0.562816	-0.26708	0.27101
	30.68	0.726504	0.564559	-0.258441	0.269938
	30.7	0.726258	0.566281	-0.249606	0.268958
	30.72	0.725837	0.567984	-0.240581	0.268077
	30.74	0.725243	0.569664	-0.231377	0.267299
	30.76	0.724478	0.571323	-0.222002	0.266632
	30.78	0.723542	0.572957	-0.212466	0.26608
	30.8	0.722437	0.574567	-0.202777	0.265648
	30.82	0.721165	0.576152	-0.192948	0.265341
	30.84	0.719728	0.577709	-0.182987	0.265162
	30.86	0.718129	0.579237	-0.172906	0.265114
	30.88	0.716368	0.580735	-0.162715	0.265201
	30.9	0.714448	0.582202	-0.152427	0.265424
	30.92	0.712372	0.583636	-0.142053	0.265786
	30.94	0.710141	0.585035	-0.131605	0.266287
	30.96	0.707758	0.586396	-0.121095	0.266928
	30.98	0.705225	0.58772	-0.110535	0.267709
	31	0.702545	0.589002	-0.0999399	0.268629
	31.02	0.699721	0.590242	-0.0893212	0.269688
	31.04	0.696755	0.591437	-0.0786926	0.270883
	31.06	0.693649	0.592585	-0.0680679	0.272213
	31.08	0.690406	0.593685	-0.0574607	0.273675
	31.1	0.687029	0.594734	-0.0468849	0.275266
	31.12	0.68352	0.595729	-0.0363543	0.276982
	31.14	0.679882	0.59667	-0.025883	0.27882
	31.16	0.676117	0.597553	-0.0154849	0.280775
	31.18	0.672228	0.598377	-0.00517423	0.282842
	31.2	0.668217	0.59914	0.00503521	0.285017
	31.22	0.664088	0.599839	0.0151294	0.287294
	31.24	0.659842	0.600473	0.0250947	0.289667
	31.26	0.655483	0.60104	0.0349176	0.29213
	31.28	0.651014	0.601537	0.0445846	0.294678
	31.3	0.646437	0.601963	0.054083	0.297305
	31.32	0.641756	0.602315	0.0634001	0.300005
	31.34	0.636974	0.602592	0.0725237	0.30277
	31.36	0.632094	0.602793	0.081442	0.305596
	31.38	0.627119	0.602914	0.0901434	0.308474
	31.4	0.622054	0.602956	0.0986167	0.311399
	31.42	0.616901	0.602916	0.106851	0.314364
	31.44	0.611664	0.602792	0.114836	0.317363
	31.46	0.606346	0.602584	0.122562	0.320387
	31.48	0.600952	0.602291	0.130018	0.323431
	31.5	0.595484	0.60191	0.137196	0.326488
	31.52	0.589946	0.601441	0.144087	0.329552
	31.54	0.584342	0.600883	0.150681	0.332615
	31.56	0.578676	0.600235	0.156974	0.335671
	31.58	0.572952	0.599497	0.162956	0.338714
	31.6	0.567173	0.598666	0.168623	0.341738
	31.62	0.561343	0.597744	0.173969	0.344736
	31.64	0.555467	0.596729	0.17899	0.347702
	31.66	0.549547	0.595621	0.183682	0.350631
	31.68	0.543588	0.594421	0.188041	0.353516
	31.7	0.537593	0.593127	0.192065	0.356351
	31.72	0.531566	0.591739	0.195752	0.35913
	31.74	0.525511	0.590259	0.1991	0.361849
	31.76	0.519431	0.588687	0.202108	0.364501
	31.78	0.51333	0.587022	0.204777	0.367081
	31.8	0.507211	0.585265	0.207107	0.369585
	31.82	0.501077	0.583417	0.209101	0.372007
	31.84	0.494933	0.581478	0.21076	0.374343
	31.86	0.488782	0.57945	0.212089	0.376589
	31.88	0.482627	0.577332	0.213091	0.37874
	31.9	0.476473	0.575127	0.213772	0.380793
	31.92	0.470323	0.572835	0.214137	0.382743
	31.94	0.464181	0.570458	0.214194	0.384588
	31.96	0.45805	0.567996	0.213949	0.386324
	31.98	0.451935	0.565451	0.21341	0.387947
	32	0.445837	0.562825	0.212584	0.389456
	32.02	0.439762	0.560118	0.211482	0.390847
	32.04	0.433712	0.557334	0.210111	0.392119
	32.06	0.427689	0.554473	0.208481	0.393269
	32.08	0.421698	0.551538	0.206602	0.394296
	32.1	0.41574	0.548529	0.204485	0.395197
	32.12	0.409819	0.54545	0.20214	0.395973
	32.14	0.403938	0.542303	0.199579	0.396622
	32.16	0.398098	0.539088	0.196812	0.397144
	32.18	0.392303	0.53581	0.193853	0.397538
	32.2	0.386555	0.532469	0.190713	0.397804
	32.22	0.380855	0.529068	0.187405	0.397943
	32.24	0.375205	0.52561	0.183941	0.397954
	32.26	0.369608	0.522096	0.180335	0.397838
	32.28	0.364064	0.518531	0.176599	0.397597
	32.3	0.358574	0.514915	0.172745	0.397232
	32.32	0.353139	0.511251	0.168788	0.396743
	32.34	0.347759	0.507543	0.16474	0.396133
	32.36	0.342435	0.503794	0.160614	0.395403
	32.38	0.337166	0.500004	0.156424	0.394556
	32.4	0.331953	0.496178	0.152183	0.393594
	32.42	0.326796	0.492319	0.147904	0.39252
	32.44	0.321694	0.488429	0.143601	0.391336
	32.46	0.316646	0.48451	0.139287	0.390046
	32.48	0.311652	0.480566	0.134975	0.388652
	32.5	0.306712	0.4766	0.130678	0.387158
	32.52	0.301824	0.472614	0.12641	0.385568
	32.54	0.296987	0.468612	0.122183	0.383884
	32.56	0.292201	0.464595	0.118009	0.382111
	32.58	0.287463	0.460568	0.1139	0.380253
	32.6	0.282772	0.456532	0.109869	0.378313
	32.62	0.278126	0.452492	0.105925	0.376295
	32.64	0.273524	0.448449	0.102081	0.374203
	32.66	0.268963	0.444407	0.0983457	0.372042
	32.68	0.264441	0.440369	0.0947295	0.369816
	32.7	0.259956	0.436337	0.0912418	0.367528
	32.72	0.255506	0.432315	0.0878914	0.365184
	32.74	0.251087	0.428305	0.084687	0.362788
	32.76	0.246699	0.424311	0.0816363	0.360344
	32.78	0.242338	0.420336	0.0787468	0.357855
	32.8	0.238003	0.416381	0.0760253	0.355327
	32.82	0.233689	0.412451	0.0734779	0.352764
	32.84	0.229396	0.408548	0.0711102	0.350169
	32.86	0.22512	0.404674	0.0689273	0.347547
	32.88	0.220858	0.400834	0.0669334	0.344903
	32.9	0.216608	0.397029	0.0651323	0.342239
	32.92	0.212366	0.393262	0.0635272	0.339561
	32.94	0.208132	0.389537	0.0621208	0.336872
	32.96	0.2039	0.385856	0.0609151	0.334176
	32.98	0.19967	0.382222	0.059912	0.331477
	33	0.195439	0.378637	0.0591123	0.328779
	33.02	0.191205	0.375105	0.0585169	0.326086
	33.04	0.186965	0.371627	0.058126	0.323401
	33.06	0.182718	0.368206	0.0579392	0.320729
	33.08	0.178463	0.364845	0.0579557	0.318072
	33.1	0.174197	0.361546	0.058174	0.315435
	33.12	0.16992	0.358311	0.0585922	0.312821
	33.14	0.165631	0.355142	0.0592078	0.310233
	33.16	0.161328	0.352042	0.0600177	0.307676
	33.18	0.157011	0.349013	0.0610184	0.305152
	33.2	0.152679	0.346056	0.062206	0.302664
	33.22	0.148332	0.343173	0.0635757	0.300217
	33.24	0.14397	0.340366	0.0651229	0.297814
	33.26	0.139593	0.337636	0.0668418	0.295457
	33.28	0.135201	0.334985	0.068727	0.29315
	33.3	0.130794	0.332414	0.0707719	0.290896
	33.32	0.126373	0.329925	0.0729701	0.288697
	33.34	0.12194	0.327517	0.0753144	0.286557
	33.36	0.117495	0.325192	0.0777974	0.284478
	33.38	0.11304	0.322951	0.0804111	0.282462
	33.4	0.108576	0.320793	0.0831475	0.280512
	33.42	0.104105	0.31872	0.0859979	0.278631
	33.44	0.0996288	0.316731	0.0889538	0.276819
	33.46	0.0951499	0.314826	0.0920062	0.27508
	33.48	0.0906703	0.313004	0.0951462	0.273413
	33.5	0.0861927	0.311267	0.0983647	0.271821
	33.52	0.0817198	0.309612	0.101652	0.270305
	33.54	0.0772544	0.308039	0.105	0.268864
	33.56	0.0727999	0.306547	0.108399	0.2675
	33.58	0.0683595	0.305136	0.111839	0.266212
	33.6	0.063937	0.303802	0.115311	0.265001
	33.62	0.0595362	0.302546	0.118805	0.263864
	33.64	0.0551614	0.301365	0.122312	0.262803
	33.66	0.0508168	0.300257	0.125822	0.261814
	33.68	0.0465071	0.299222	0.129326	0.260898
	33.7	0.0422369	0.298255	0.132815	0.260052
	33.72	0.0380112	0.297356	0.136279	0.259274
	33.74	0.0338349	0.296522	0.139708	0.258561
	33.76	0.029713	0.295751	0.143095	0.25791
	33.78	0.0256506	0.29504	0.14643	0.257319
	33.8	0.0216528	0.294387	0.149705	0.256784
	33.82	0.0177249	0.293789	0.152912	0.256301
	33.84	0.0138718	0.293243	0.156041	0.255867
	33.86	0.0100989	0.292747	0.159086	0.255476
	33.88	0.00641139	0.292298	0.162037	0.255126
	33.9	0.00281439	0.291894	0.164887	0.254812
	33.92	-0.000686858	0.291531	0.167629	0.254529
	33.94	-0.00408712	0.291207	0.170255	0.254272
	33.96	-0.00738136	0.290919	0.172757	0.254038
	33.98	-0.0105645	0.290664	0.175129	0.253821
	34	-0.0136318	0.29044	0.177364	0.253616
	34.02	-0.0165785	0.290243	0.179457	0.25342
	34.04	-0.0194002	0.290073	0.1814	0.253226
	34.06	-0.0220927	0.289925	0.18319	0.25303
	34.08	-0.0246519	0.289797	0.184822	0.252828
	34.1	-0.0270739	0.289687	0.18629	0.252615
	34.12	-0.0293551	0.289592	0.187592	0.252386
	34.14	-0.0314921	0.28951	0.188723	0.252139
	34.16	-0.0334815	0.289438	0.18968	0.251867
	34.18	-0.0353201	0.289375	0.190461	0.251569
	34.2	-0.0370049	0.289317	0.191063	0.251241
	34.22	-0.038533	0.289264	0.191484	0.250879
	34.24	-0.0399018	0.289211	0.191722	0.250481
	34.26	-0.0411088	0.289159	0.191776	0.250045
	34.28	-0.0421518	0.289104	0.191644	0.249568
	34.3	-0.043029	0.289044	0.191325	0.249049
	34.32	-0.0437389	0.288979	0.190821	0.248487
	34.34	-0.0442802	0.288905	0.190129	0.24788
	34.36	-0.0446523	0.288822	0.189251	0.247228
	34.38	-0.0448546	0.288728	0.188188	0.24653
	34.4	-0.0448869	0.288622	0.18694	0.245786
	34.42	-0.0447496	0.288501	0.18551	0.244998
	34.44	-0.044443	0.288364	0.183897	0.244165
	34.46	-0.0439683	0.288211	0.182104	0.243289
	34.48	-0.0433264	0.28804	0.180133	0.242371
	34.5	-0.0425188	0.28785	0.177985	0.241414
	34.52	-0.0415474	0.28764	0.175663	0.24042
	34.54	-0.0404144	0.287408	0.173168	0.239392
	34.56	-0.0391222	0.287154	0.170504	0.238332
	34.58	-0.0376739	0.286878	0.167672	0.237244
	34.6	-0.0360726	0.286577	0.164676	0.236131
	34.62	-0.0343223	0.286253	0.16152	0.234997
	34.64	-0.0324268	0.285904	0.158207	0.233845
	34.66	-0.0303906	0.285529	0.154742	0.23268
	34.68	-0.0282185	0.285129	0.151128	0.231506
	34.7	-0.0259155	0.284703	0.147372	0.230326
	34.72	-0.0234868	0.28425	0.143477	0.229146
	34.74	-0.0209379	0.283771	0.139449	0.22797
	34.76	-0.0182742	0.283264	0.135294	0.226803
	34.78	-0.0155015	0.282731	0.131017	0.225649
	34.8	-0.0126256	0.282171	0.126624	0.224513
	34.82	-0.00965233	0.281584	0.122121	0.2234
	34.84	-0.00658778	0.28097	0.117513	0.222314
	34.86	-0.00343816	0.28033	0.112809	0.22126
	34.88	-0.000209708	0.279663	0.108013	0.220241
	34.9	0.00309096	0.27897	0.103134	0.219263
	34.92	0.0064573	0.278252	0.0981795	0.218327
	34.94	0.00988242	0.277509	0.0931559	0.217439
	34.96	0.0133595	0.276741	0.0880715	0.2166
	34.98	0.0168814	0.275949	0.0829342	0.215814
	35	0.0204412	0.275133	0.0777519	0.215082
	35.02	0.024032	0.274294	0.0725326	0.214407
	35.04	0.0276469	0.273433	0.0672843	0.213791
	35.06	0.031279	0.27255	0.062015	0.213235
	35.08	0.0349217	0.271646	0.0567327	0.212739
	35.1	0.0385684	0.270723	0.0514452	0.212303
	35.12	0.0422125	0.269779	0.0461609	0.211929
	35.14	0.0458475	0.268818	0.0408878	0.211615
	35.16	0.0494667	0.267838	0.0356344	0.211359
	35.18	0.0530637	0.266842	0.0304092	0.211162
	35.2	0.0566319	0.26583	0.0252209	0.21102
	35.22	0.0601649	0.264802	0.0200785	0.210931
	35.24	0.0636562	0.263761	0.014991	0.210893
	35.26	0.0670997	0.262706	0.00996765	0.210902
	35.28	0.0704894	0.261639	0.00501764	0.210955
	35.3	0.0738196	0.260561	0.000150348	0.21105
	35.32	0.0770849	0.259473	-0.00462516	0.211181
	35.34	0.0802803	0.258375	-0.00929954	0.211347
	35.36	0.0834009	0.257269	-0.0138639	0.211542
	35.38	0.0864425	0.256156	-0.018309	0.211763
	35.4	0.0894006	0.255037	-0.0226261	0.212006
	35.42	0.0922714	0.253914	-0.0268062	0.212267
	35.44	0.0950511	0.252786	-0.0308407	0.212542
	35.46	0.0977361	0.251657	-0.0347206	0.212827
	35.48	0.100323	0.250526	-0.0384374	0.213119
	35.5	0.102808	0.249396	-0.0419824	0.213413
	35.52	0.10519	0.248268	-0.0453472	0.213706
	35.54	0.107464	0.247143	-0.0485237	0.213995
	35.56	0.109629	0.246023	-0.0515038	0.214276
	35.58	0.111682	0.24491	-0.05428	0.214547
	35.6	0.113623	0.243805	-0.0568451	0.214805
	35.62	0.115448	0.24271	-0.0591924	0.215048
	35.64	0.117157	0.241627	-0.0613157	0.215273
	35.66	0.118749	0.240557	-0.0632092	0.21548
	35.68	0.120222	0.239503	-0.0648677	0.215667
	35.7	0.121577	0.238467	-0.0662864	0.215833
	35.72	0.122812	0.237451	-0.067461	0.215976
	35.74	0.123927	0.236457	-0.0683875	0.216097
	35.76	0.124922	0.235486	-0.0690624	0.216195
	35.78	0.125796	0.234543	-0.0694826	0.21627
	35.8	0.12655	0.233628	-0.0696453	0.216323
	35.82	0.127184	0.232744	-0.0695483	0.216354
	35.84	0.127697	0.231894	-0.0691897	0.216364
	35.86	0.12809	0.231079	-0.0685681	0.216355
	35.88	0.128365	0.230302	-0.0676829	0.216328
	35.9	0.12852	0.229566	-0.0665336	0.216286
	35.92	0.128559	0.228872	-0.0651208	0.21623
	35.94	0.128481	0.228223	-0.0634454	0.216164
	35.96	0.128289	0.22762	-0.0615088	0.21609
	35.98	0.127982	0.227066	-0.0593133	0.216011
	36	0.127563	0.226563	-0.0568615	0.21593
	36.02	0.127034	0.226113	-0.0541566	0.215852
	36.04	0.126395	0.225717	-0.0512023	0.215779
	36.06	0.125648	0.225376	-0.0480027	0.215717
	36.08	0.124795	0.225094	-0.0445626	0.215668
	36.1	0.123837	0.224869	-0.0408871	0.215637
	36.12	0.122775	0.224704	-0.036982	0.215628
	36.14	0.121612	0.2246	-0.0328535	0.215647
	36.16	0.120349	0.224557	-0.0285085	0.215697
	36.18	0.118986	0.224575	-0.0239542	0.215784
	36.2	0.117527	0.224654	-0.0191985	0.215912
	36.22	0.115972	0.224796	-0.0142499	0.216086
	36.24	0.114324	0.224998	-0.00911717	0.216311
	36.26	0.112583	0.225262	-0.00380974	0.216592
	36.28	0.110752	0.225585	0.00166293	0.216933
	36.3	0.108832	0.225968	0.00729061	0.217338
	36.32	0.106824	0.22641	0.0130633	0.217813
	36.34	0.10473	0.226908	0.0189703	0.21836
	36.36	0.102551	0.227461	0.0250012	0.218983
	36.38	0.100289	0.228068	0.0311452	0.219687
	36.4	0.0979445	0.228726	0.0373915	0.220473
	36.42	0.0955198	0.229433	0.0437292	0.221345
	36.44	0.0930162	0.230187	0.0501473	0.222306
	36.46	0.0904352	0.230984	0.0566351	0.223356
	36.48	0.0877789	0.231823	0.0631814	0.224498
	36.5	0.0850491	0.232701	0.0697755	0.225732
	36.52	0.0822479	0.233613	0.0764063	0.227059
	36.54	0.0793776	0.234557	0.0830631	0.228478
	36.56	0.0764404	0.235529	0.0897352	0.229989
	36.58	0.0734388	0.236527	0.0964119	0.231591
	36.6	0.0703752	0.237546	0.103083	0.233282
	36.62	0.067252	0.238583	0.109738	0.235058
	36.64	0.0640718	0.239634	0.116367	0.236918
	36.66	0.0608373	0.240695	0.122961	0.238857
	36.68	0.0575513	0.241763	0.12951	0.24087
	36.7	0.0542167	0.242834	0.136005	0.242954
	36.72	0.0508366	0.243904	0.142437	0.245102
	36.74	0.047414	0.244969	0.148798	0.247309
	36.76	0.0439522	0.246026	0.155079	0.249569
	36.78	0.0404547	0.24707	0.161273	0.251874
	36.8	0.036925	0.248099	0.167372	0.254217
	36.82	0.0333665	0.249107	0.173369	0.256592
	36.84	0.0297829	0.250093	0.179257	0.258989
	36.86	0.0261778	0.251052	0.185028	0.2614
	36.88	0.0225546	0.25198	0.190678	0.263818
	36.9	0.0189172	0.252875	0.196199	0.266233
	36.92	0.0152691	0.253733	0.201587	0.268636
	36.94	0.0116141	0.254551	0.206837	0.271018
	36.96	0.00795597	0.255325	0.211944	0.27337
	36.98	0.00429875	0.256053	0.216903	0.275683
	37	0.0006465	0.256731	0.221713	0.277946
	37.02	-0.0029966	0.257357	0.226369	0.280152
	37.04	-0.00662623	0.257928	0.23087	0.282291
	37.06	-0.010238	0.258441	0.235212	0.284354
	37.08	-0.0138275	0.258894	0.239395	0.286333
	37.1	-0.0173901	0.259284	0.243417	0.288219
	37.12	-0.0209213	0.259608	0.247276	0.290004
	37.14	-0.0244167	0.259865	0.250972	0.291681
	37.16	-0.0278716	0.260051	0.254504	0.293241
	37.18	-0.0312817	0.260166	0.257872	0.294679
	37.2	-0.0346423	0.260207	0.261076	0.295987
	37.22	-0.0379491	0.260172	0.264116	0.297158
	37.24	-0.0411975	0.26006	0.266992	0.298188
	37.26	-0.0443831	0.25987	0.269706	0.299071
	37.28	-0.0475014	0.2596	0.272257	0.299801
	37.3	-0.0505481	0.259248	0.274647	0.300375
	37.32	-0.053519	0.258815	0.276877	0.300788
	37.34	-0.0564099	0.258298	0.278949	0.301038
	37.36	-0.0592168	0.257698	0.280862	0.301122
	37.38	-0.0619361	0.257013	0.28262	0.301038
	37.4	-0.0645642	0.256243	0.284222	0.300784
	37.42	-0.0670978	0.255389	0.28567	0.30036
	37.44	-0.0695341	0.254449	0.286966	0.299765
	37.46	-0.0718703	0.253424	0.28811	0.298998
	37.48	-0.074104	0.252315	0.289104	0.298062
	37.5	-0.0762332	0.251121	0.289949	0.296956
	37.52	-0.0782561	0.249844	0.290646	0.295682
	37.54	-0.0801711	0.248483	0.291198	0.294243
	37.56	-0.0819769	0.247041	0.291605	0.29264
	37.58	-0.0836727	0.245519	0.291869	0.290878
	37.6	-0.0852575	0.243916	0.291993	0.288958
	37.62	-0.086731	0.242236	0.291978	0.286885
	37.64	-0.0880928	0.240479	0.291826	0.284664
	37.66	-0.0893433	0.238647	0.291538	0.282299
	37.68	-0.0904827	0.236742	0.291118	0.279796
	37.7	-0.0915117	0.234766	0.290566	0.277159
	37.72	-0.0924314	0.232722	0.289884	0.274396
	37.74	-0.0932432	0.230612	0.289076	0.271511
	37.76	-0.0939487	0.228438	0.288141	0.268513
	37.78	-0.0945501	0.226203	0.287083	0.265406
	37.8	-0.0950496	0.223911	0.285904	0.262199
	37.82	-0.0954499	0.221565	0.284605	0.258897
	37.84	-0.0957539	0.219167	0.283189	0.25551
	37.86	-0.0959648	0.216722	0.281658	0.252043
	37.88	-0.096086	0.214233	0.280014	0.248504
	37.9	-0.0961209	0.211705	0.27826	0.244901
	37.92	-0.0960736	0.20914	0.276397	0.241243
	37.94	-0.0959478	0.206543	0.274428	0.237537
	37.96	-0.0957479	0.203919	0.272354	0.233791
	37.98	-0.0954781	0.201272	0.270179	0.230014
	38	-0.0951433	0.198606	0.267903	0.226214
	38.02	-0.0947482	0.195927	0.265529	0.222399
	38.04	-0.0942979	0.193239	0.26306	0.218578
	38.06	-0.0937975	0.190547	0.260497	0.21476
	38.08	-0.0932525	0.187857	0.257843	0.210953
	38.1	-0.0926681	0.185174	0.255101	0.207165
	38.12	-0.0920499	0.182502	0.252274	0.203405
	38.14	-0.0914034	0.179848	0.249364	0.199682
	38.16	-0.0907338	0.177217	0.246375	0.196004
	38.18	-0.0900465	0.174614	0.243311	0.19238
	38.2	-0.0893466	0.172044	0.240176	0.18882
	38.22	-0.0886393	0.169514	0.236973	0.185331
	38.24	-0.0879295	0.167028	0.233707	0.181924
	38.26	-0.0872218	0.164593	0.230383	0.178607
	38.28	-0.086521	0.162214	0.227004	0.17539
	38.3	-0.0858316	0.159897	0.223576	0.172282
	38.32	-0.0851577	0.157647	0.220103	0.169293
	38.34	-0.0845036	0.155469	0.21659	0.166431
	38.36	-0.0838731	0.15337	0.213044	0.163705
	38.38	-0.0832699	0.151355	0.209469	0.161124
	38.4	-0.0826974	0.149428	0.20587	0.158698
	38.42	-0.0821588	0.147596	0.202253	0.156432
	38.44	-0.0816572	0.145862	0.198625	0.154337
	38.46	-0.0811952	0.144231	0.19499	0.152418
	38.48	-0.0807753	0.142707	0.191355	0.150683
	38.5	-0.0803998	0.141293	0.187725	0.149137
	38.52	-0.0800705	0.139994	0.184106	0.147785
	38.54	-0.0797894	0.138812	0.180504	0.146633
	38.56	-0.0795578	0.13775	0.176925	0.145682
	38.58	-0.0793772	0.136809	0.173375	0.144934
	38.6	-0.0792486	0.135991	0.169858	0.144392
	38.62	-0.0791726	0.135297	0.166382	0.144053
	38.64	-0.0791498	0.134727	0.162951	0.143917
	38.66	-0.0791804	0.134282	0.159572	0.14398
	38.68	-0.0792644	0.133959	0.156249	0.144239
	38.7	-0.0794012	0.133759	0.152988	0.144688
	38.72	-0.0795904	0.133679	0.149795	0.145321
	38.74	-0.0798309	0.133716	0.146675	0.146131
	38.76	-0.0801216	0.133868	0.143633	0.147109
	38.78	-0.0804607	0.134131	0.140673	0.148247
	38.8	-0.0808466	0.134501	0.137802	0.149535
	38.82	-0.081277	0.134974	0.135024	0.150965
	38.84	-0.0817496	0.135546	0.132343	0.152525
	38.86	-0.0822616	0.136212	0.129763	0.154205
	38.88	-0.0828101	0.136967	0.12729	0.155995
	38.9	-0.083392	0.137807	0.124928	0.157883
	38.92	-0.0840038	0.138726	0.122679	0.159859
	38.94	-0.0846423	0.13972	0.120549	0.161912
	38.96	-0.0853038	0.140784	0.11854	0.164032
	38.98	-0.0859848	0.141911	0.116655	0.166207
	39	-0.0866814	0.143097	0.114897	0.168429
	39.02	-0.0873902	0.144336	0.113269	0.170686
	39.04	-0.0881073	0.145624	0.111773	0.17297
	39.06	-0.088829	0.146955	0.11041	0.17527
	39.08	-0.0895515	0.148324	0.109182	0.177579
	39.1	-0.0902712	0.149726	0.10809	0.179887
	39.12	-0.0909842	0.151156	0.107134	0.182186
	39.14	-0.0916871	0.15261	0.106317	0.184468
	39.16	-0.0923761	0.154083	0.105637	0.186725
	39.18	-0.0930479	0.155571	0.105095	0.18895
	39.2	-0.0936992	0.157069	0.104691	0.191135
	39.22	-0.0943269	0.158574	0.104424	0.193275
	39.24	-0.0949281	0.160082	0.104292	0.195363
	39.26	-0.0955002	0.161588	0.104296	0.197394
	39.28	-0.0960406	0.163089	0.104434	0.199361
	39.3	-0.096547	0.164581	0.104703	0.201259
	39.32	-0.0970173	0.166061	0.105103	0.203085
	39.34	-0.0974495	0.167524	0.105631	0.204834
	39.36	-0.0978417	0.168967	0.106286	0.206501
	39.38	-0.0981923	0.170388	0.107066	0.208083
	39.4	-0.0984994	0.171783	0.107967	0.209578
	39.42	-0.0987617	0.173148	0.108988	0.210981
	39.44	-0.0989776	0.174482	0.110127	0.212291
	39.46	-0.099146	0.175782	0.11138	0.213506
	39.48	-0.0992657	0.177045	0.112745	0.214624
	39.5	-0.0993358	0.17827	0.114218	0.215644
	39.52	-0.0993554	0.179453	0.115797	0.216565
	39.54	-0.0993241	0.180593	0.117478	0.217389
	39.56	-0.0992415	0.181688	0.119258	0.218114
	39.58	-0.0991072	0.182736	0.121132	0.218741
	39.6	-0.0989213	0.183735	0.123097	0.219273
	39.62	-0.0986836	0.184683	0.125148	0.219711
	39.64	-0.0983944	0.185579	0.127283	0.220057
	39.66	-0.0980538	0.18642	0.129496	0.220314
	39.68	-0.0976622	0.187206	0.131783	0.220485
	39.7	-0.0972196	0.187935	0.13414	0.220573
	39.72	-0.0967266	0.188607	0.136562	0.220584
	39.74	-0.0961835	0.18922	0.139045	0.220521
	39.76	-0.0955908	0.189773	0.141585	0.220389
	39.78	-0.0949492	0.190267	0.144176	0.220195
	39.8	-0.0942592	0.1907	0.146814	0.219943
	39.82	-0.0935215	0.191072	0.149494	0.219641
	39.84	-0.092737	0.191383	0.152212	0.219295
	39.86	-0.0919063	0.191633	0.154962	0.218912
	39.88	-0.0910301	0.191822	0.157741	0.2185
	39.9	-0.0901091	0.191949	0.160543	0.218065
	39.92	-0.089144	0.192015	0.163364	0.217615
	39.94	-0.088135	0.192021	0.166201	0.217158
[truncated: 4,502 more rows]

## Sheet: f
	Z-score
	naive-iSerSnFR baseline	naive-iSerSnFR DRN stim	Cort-iSerSnFR baseline	Cort-iSerSnFR DRN stim			Statisitics
	0.499847	0.861414	-0.101483	0.267661
	-0.0744084	1.46185	1.25321	-0.0587003		One Way ANOVA	naive-iSerSnFR baseline	naive-iSerSnFR DRN stim	Holm-Sidak method	P = 0,010	*
	0.421833	1.16286	-0.149663	-0.847007			Cort-iSerSnFR baseline	Cort-iSerSnFR DRN stim	Holm-Sidak method	P = 0,758
	0.327561	1.81226	0.614492	0.888609
	-0.681035	3.55424	0.619079	0.781887
	0.924551	3.18495	0.482429	1.03872		One Way ANOVA	naive-iSerSnFR baseline	Cort-iSerSnFR baseline	Holm-Sidak method	P = 0,333
	-0.146146	3.93152	0.313679	-0.172806
	0.478135	1.73227	0.78098	0.712476
		1.06753	0.201132	2.02425		One Way ANOVA	naive-iSerSnFR DRN stim	Cort-iSerSnFR DRN stim	Holm-Sidak method	P = 0,006	**
		0.0804727		-1.20373
		0.444895		-0.242934
		0.0799811		-0.449692			3 naive-iSerSnFR, n=13 trials
		0.939759		1.59734			3 Cort-iSerSnFR, n=20
				-0.154614
				1.22613
				2.31699
				-2.36289
				0.299928
				0.961043
				-0.111621
mean	0.218792	1.56262	0.445984	0.325552
std	0.496594	1.26624	0.44095	1.11342
n	8	13	9	20
sem	0.175572	0.351191	0.146983	0.248969

## Sheet: g
	Z-score
	time (s)	naive GFAP-iSeroSnFR	sem	naive GFAP-eGFP	sem
	0	-0.410488	0.514962	1.02647	0.59112
	0.02	-0.411251	0.515292	1.02672	0.59092
	0.04	-0.411961	0.515592	1.02679	0.59073
	0.06	-0.412617	0.515862	1.02669	0.590554
	0.08	-0.41322	0.5161	1.02643	0.590398
	0.1	-0.413768	0.516306	1.02602	0.590266
	0.12	-0.414262	0.51648	1.02545	0.590164
	0.14	-0.4147	0.516622	1.02474	0.590095
	0.16	-0.415084	0.51673	1.0239	0.590064
	0.18	-0.415412	0.516805	1.02292	0.590077
	0.2	-0.415685	0.516846	1.02182	0.590136
	0.22	-0.415903	0.516853	1.0206	0.590247
	0.24	-0.416065	0.516827	1.01928	0.590414
	0.26	-0.416173	0.516767	1.01785	0.59064
	0.28	-0.416226	0.516674	1.01632	0.590929
	0.3	-0.416224	0.516547	1.01471	0.591284
	0.32	-0.416169	0.516386	1.01301	0.591708
	0.34	-0.41606	0.516193	1.01124	0.592205
	0.36	-0.415899	0.515966	1.0094	0.592777
	0.38	-0.415684	0.515706	1.0075	0.593426
	0.4	-0.415417	0.515412	1.00555	0.594154
	0.42	-0.415097	0.515086	1.00354	0.594963
	0.44	-0.414726	0.514727	1.00149	0.595853
	0.46	-0.414303	0.514335	0.999411	0.596826
	0.48	-0.413829	0.51391	0.997297	0.597882
	0.5	-0.413303	0.513451	0.995158	0.599021
	0.52	-0.412727	0.51296	0.993	0.600242
	0.54	-0.412101	0.512436	0.990827	0.601547
	0.56	-0.411423	0.511879	0.988644	0.602932
	0.58	-0.410696	0.511288	0.986457	0.604398
	0.6	-0.409917	0.510664	0.984269	0.605943
	0.62	-0.409088	0.510005	0.982086	0.607564
	0.64	-0.408209	0.509312	0.97991	0.609261
	0.66	-0.407278	0.508584	0.977745	0.611029
	0.68	-0.406296	0.50782	0.975596	0.612866
	0.7	-0.405262	0.50702	0.973464	0.614769
	0.72	-0.404175	0.506184	0.971355	0.616735
	0.74	-0.403035	0.505311	0.969269	0.61876
	0.76	-0.40184	0.504401	0.96721	0.620841
	0.78	-0.40059	0.503453	0.965181	0.622972
	0.8	-0.399284	0.502468	0.963182	0.62515
	0.82	-0.39792	0.501445	0.961217	0.627371
	0.84	-0.396498	0.500383	0.959287	0.629629
	0.86	-0.395015	0.499283	0.957394	0.631921
	0.88	-0.39347	0.498144	0.955538	0.634242
	0.9	-0.391864	0.496966	0.953721	0.636586
	0.92	-0.390193	0.495749	0.951944	0.63895
	0.94	-0.388457	0.494493	0.950209	0.641328
	0.96	-0.386656	0.493198	0.948515	0.643715
	0.98	-0.384788	0.491863	0.946864	0.646106
	1	-0.382853	0.490491	0.945256	0.648497
	1.02	-0.38085	0.48908	0.943691	0.650883
	1.04	-0.378779	0.487633	0.942171	0.65326
	1.06	-0.376638	0.486149	0.940695	0.655621
	1.08	-0.374428	0.484629	0.939265	0.657963
	1.1	-0.372149	0.483076	0.937879	0.660282
	1.12	-0.3698	0.481489	0.936538	0.662573
	1.14	-0.367381	0.47987	0.935244	0.664833
	1.16	-0.364893	0.47822	0.933996	0.667056
	1.18	-0.362335	0.476541	0.932794	0.66924
	1.2	-0.359709	0.474834	0.93164	0.67138
	1.22	-0.357016	0.473102	0.930533	0.673474
	1.24	-0.354255	0.471345	0.929475	0.675518
	1.26	-0.351429	0.469566	0.928465	0.67751
	1.28	-0.348537	0.467767	0.927506	0.679446
	1.3	-0.345583	0.46595	0.926597	0.681324
	1.32	-0.342565	0.464119	0.925739	0.683142
	1.34	-0.339487	0.462275	0.924933	0.684897
	1.36	-0.33635	0.460421	0.924181	0.686587
	1.38	-0.333154	0.458561	0.923483	0.688212
	1.4	-0.329903	0.456697	0.92284	0.689768
	1.42	-0.326599	0.454833	0.922255	0.691256
	1.44	-0.323243	0.452971	0.921727	0.692675
	1.46	-0.319839	0.451114	0.92126	0.694023
	1.48	-0.316389	0.449267	0.920853	0.6953
	1.5	-0.312897	0.447431	0.920511	0.696506
	1.52	-0.309365	0.445611	0.920233	0.697641
	1.54	-0.305798	0.443811	0.920021	0.698705
	1.56	-0.302198	0.442033	0.919879	0.699698
	1.58	-0.29857	0.44028	0.919806	0.700622
	1.6	-0.294917	0.438558	0.919806	0.701477
	1.62	-0.291243	0.436868	0.919881	0.702264
	1.64	-0.287554	0.435215	0.920031	0.702984
	1.66	-0.283852	0.433601	0.920259	0.703638
	1.68	-0.280143	0.43203	0.920568	0.704229
	1.7	-0.276431	0.430504	0.920958	0.704758
	1.72	-0.272721	0.429027	0.921433	0.705226
	1.74	-0.269018	0.427602	0.921995	0.705637
	1.76	-0.265327	0.42623	0.922645	0.705991
	1.78	-0.261653	0.424914	0.923386	0.706292
	1.8	-0.258002	0.423655	0.924219	0.706543
	1.82	-0.254377	0.422457	0.925148	0.706745
	1.84	-0.250784	0.42132	0.926173	0.706901
	1.86	-0.247228	0.420246	0.927297	0.707014
	1.88	-0.243713	0.419235	0.928521	0.707087
	1.9	-0.240245	0.41829	0.929848	0.707123
	1.92	-0.236828	0.417411	0.931279	0.707125
	1.94	-0.233467	0.416598	0.932816	0.707096
	1.96	-0.230165	0.415851	0.93446	0.707039
	1.98	-0.226928	0.415172	0.936212	0.706957
	2	-0.22376	0.414558	0.938074	0.706853
	2.02	-0.220665	0.41401	0.940048	0.706731
	2.04	-0.217646	0.413526	0.942134	0.706593
	2.06	-0.214709	0.413106	0.944333	0.706442
	2.08	-0.211856	0.412748	0.946646	0.706282
	2.1	-0.209092	0.412451	0.949074	0.706116
	2.12	-0.206421	0.412213	0.951616	0.705947
	2.14	-0.203847	0.412032	0.954275	0.705776
	2.16	-0.201371	0.411905	0.957048	0.705609
	2.18	-0.198999	0.411832	0.959937	0.705445
	2.2	-0.196733	0.411808	0.962941	0.70529
	2.22	-0.194576	0.411833	0.966059	0.705144
	2.24	-0.192532	0.411903	0.969291	0.705009
	2.26	-0.190602	0.412015	0.972636	0.704889
	2.28	-0.188789	0.412166	0.976093	0.704784
	2.3	-0.187097	0.412354	0.979661	0.704696
	2.32	-0.185527	0.412575	0.983339	0.704627
	2.34	-0.184082	0.412826	0.987124	0.704579
	2.36	-0.182764	0.413103	0.991016	0.704551
	2.38	-0.181573	0.413403	0.995012	0.704545
	2.4	-0.180512	0.413722	0.99911	0.70456
	2.42	-0.179582	0.414057	1.00331	0.704599
	2.44	-0.178783	0.414406	1.0076	0.704659
	2.46	-0.178117	0.414763	1.01199	0.704742
	2.48	-0.177583	0.415126	1.01647	0.704846
	2.5	-0.177182	0.415493	1.02103	0.70497
	2.52	-0.176913	0.415859	1.02568	0.705114
	2.54	-0.176777	0.416223	1.03041	0.705276
	2.56	-0.176772	0.41658	1.03522	0.705455
	2.58	-0.176899	0.416928	1.04009	0.705648
	2.6	-0.177156	0.417266	1.04504	0.705854
	2.62	-0.177542	0.417589	1.05004	0.70607
	2.64	-0.178058	0.417896	1.05511	0.706294
	2.66	-0.1787	0.418183	1.06022	0.706523
	2.68	-0.179468	0.418451	1.06539	0.706755
	2.7	-0.18036	0.418695	1.0706	0.706987
	2.72	-0.181374	0.418914	1.07584	0.707214
	2.74	-0.182509	0.419107	1.08111	0.707435
	2.76	-0.183761	0.419272	1.08641	0.707646
	2.78	-0.185129	0.419408	1.09172	0.707843
	2.8	-0.186611	0.419513	1.09705	0.708023
	2.82	-0.188204	0.419588	1.10238	0.708182
	2.84	-0.189907	0.41963	1.10771	0.708317
	2.86	-0.191715	0.41964	1.11303	0.708424
	2.88	-0.193627	0.419618	1.11833	0.7085
	2.9	-0.19564	0.419563	1.12361	0.708541
	2.92	-0.19775	0.419475	1.12886	0.708544
	2.94	-0.199955	0.419355	1.13408	0.708506
	2.96	-0.20225	0.419202	1.13925	0.708423
	2.98	-0.204631	0.419018	1.14436	0.708291
	3	-0.207096	0.418802	1.14942	0.708109
	3.02	-0.209638	0.418556	1.15442	0.707874
	3.04	-0.212255	0.418281	1.15934	0.707582
	3.06	-0.214941	0.417978	1.16418	0.707231
	3.08	-0.217692	0.417647	1.16893	0.70682
	3.1	-0.220503	0.417291	1.17358	0.706345
	3.12	-0.22337	0.416911	1.17814	0.705805
	3.14	-0.226287	0.416509	1.18258	0.7052
	3.16	-0.22925	0.416085	1.18691	0.704526
	3.18	-0.232253	0.415643	1.19112	0.703784
	3.2	-0.235292	0.415184	1.19519	0.702973
	3.22	-0.238361	0.41471	1.19914	0.702091
	3.24	-0.241455	0.414222	1.20293	0.701139
	3.26	-0.244568	0.413722	1.20659	0.700118
	3.28	-0.247696	0.413214	1.21009	0.699027
	3.3	-0.250833	0.412697	1.21343	0.697866
	3.32	-0.253973	0.412175	1.2166	0.696638
	3.34	-0.257111	0.411649	1.21961	0.695342
	3.36	-0.260243	0.411121	1.22244	0.693981
	3.38	-0.263363	0.410594	1.2251	0.692557
	3.4	-0.266467	0.410068	1.22757	0.69107
	3.42	-0.269548	0.409547	1.22986	0.689524
	3.44	-0.272604	0.40903	1.23197	0.68792
	3.46	-0.275628	0.408522	1.23388	0.686261
	3.48	-0.278616	0.408022	1.2356	0.68455
	3.5	-0.281563	0.407532	1.23713	0.68279
	3.52	-0.284464	0.407055	1.23846	0.680984
	3.54	-0.287316	0.40659	1.2396	0.679134
	3.56	-0.290112	0.406139	1.24054	0.677244
	3.58	-0.292849	0.405703	1.24128	0.675317
	3.6	-0.295522	0.405282	1.24183	0.673358
	3.62	-0.298127	0.404878	1.24218	0.671368
	3.64	-0.300659	0.404492	1.24234	0.669353
	3.66	-0.303115	0.404123	1.2423	0.667314
	3.68	-0.305492	0.403773	1.24208	0.665257
	3.7	-0.307785	0.403441	1.24167	0.663183
	3.72	-0.309991	0.403128	1.24108	0.661098
	3.74	-0.312107	0.402835	1.24031	0.659003
	3.76	-0.31413	0.402561	1.23936	0.656902
	3.78	-0.316058	0.402307	1.23824	0.654798
	3.8	-0.317888	0.402072	1.23695	0.652694
	3.82	-0.319617	0.401857	1.2355	0.650593
	3.84	-0.321244	0.401661	1.2339	0.648498
	3.86	-0.322767	0.401485	1.23214	0.646411
	3.88	-0.324184	0.401326	1.23024	0.644334
	3.9	-0.325494	0.401186	1.22821	0.642269
	3.92	-0.326697	0.401064	1.22603	0.640219
	3.94	-0.327791	0.400959	1.22374	0.638186
	3.96	-0.328777	0.400871	1.22133	0.63617
	3.98	-0.329655	0.400799	1.2188	0.634172
	4	-0.330426	0.400742	1.21617	0.632195
	4.02	-0.33109	0.400702	1.21345	0.630238
	4.04	-0.331649	0.400676	1.21063	0.628303
	4.06	-0.332103	0.400665	1.20773	0.626388
	4.08	-0.332455	0.400667	1.20476	0.624495
	4.1	-0.332706	0.400684	1.20173	0.622624
	4.12	-0.332857	0.400713	1.19863	0.620773
	4.14	-0.332911	0.400755	1.19548	0.618943
	4.16	-0.33287	0.400808	1.19228	0.617133
	4.18	-0.332736	0.400874	1.18905	0.615341
	4.2	-0.332511	0.40095	1.18578	0.613566
	4.22	-0.332198	0.401038	1.18249	0.611808
	4.24	-0.3318	0.401136	1.17918	0.610065
	4.26	-0.331319	0.401245	1.17586	0.608334
	4.28	-0.33076	0.401364	1.17253	0.606616
	4.3	-0.330125	0.401494	1.16921	0.604907
	4.32	-0.329418	0.401635	1.16588	0.603205
	4.34	-0.328641	0.401787	1.16257	0.601509
	4.36	-0.3278	0.40195	1.15928	0.599818
	4.38	-0.326897	0.402124	1.156	0.598128
	4.4	-0.325935	0.402311	1.15275	0.596438
	4.42	-0.32492	0.402509	1.14952	0.594746
	4.44	-0.323854	0.402721	1.14632	0.593051
	4.46	-0.322742	0.402946	1.14316	0.591349
	4.48	-0.321586	0.403184	1.14003	0.58964
	4.5	-0.320392	0.403437	1.13694	0.587922
	4.52	-0.319164	0.403704	1.13389	0.586194
	4.54	-0.317905	0.403987	1.13088	0.584453
	4.56	-0.316619	0.404287	1.12792	0.582698
	4.58	-0.31531	0.404603	1.12499	0.580928
	4.6	-0.313984	0.404937	1.1221	0.579142
	4.62	-0.312642	0.405289	1.11926	0.57734
	4.64	-0.31129	0.40566	1.11646	0.575519
	4.66	-0.309931	0.406051	1.1137	0.57368
	4.68	-0.308568	0.406463	1.11098	0.571823
	4.7	-0.307204	0.406895	1.10829	0.569947
	4.72	-0.305843	0.407348	1.10564	0.568051
	4.74	-0.304487	0.407823	1.10303	0.566138
	4.76	-0.303139	0.408319	1.10044	0.564206
	4.78	-0.301802	0.408837	1.09788	0.562258
	4.8	-0.300477	0.409377	1.09535	0.560293
	4.82	-0.299168	0.409939	1.09284	0.558312
	4.84	-0.297876	0.410523	1.09035	0.556318
	4.86	-0.296603	0.411127	1.08788	0.554312
	4.88	-0.295352	0.411754	1.08542	0.552295
	4.9	-0.294123	0.412401	1.08297	0.55027
	4.92	-0.292919	0.413068	1.08053	0.548238
	4.94	-0.29174	0.413755	1.07808	0.546203
	4.96	-0.290589	0.414461	1.07564	0.544166
	4.98	-0.289466	0.415185	1.07319	0.54213
	5	-0.288372	0.415926	1.07073	0.540099
	5.02	-0.287307	0.416682	1.06826	0.538074
	5.04	-0.286274	0.417452	1.06578	0.536061
	5.06	-0.285272	0.418236	1.06327	0.53406
	5.08	-0.284302	0.41903	1.06074	0.532077
	5.1	-0.283365	0.419834	1.05819	0.530114
	5.12	-0.282462	0.420646	1.05561	0.528175
	5.14	-0.281593	0.421464	1.053	0.526264
	5.16	-0.28076	0.422287	1.05035	0.524383
	5.18	-0.279962	0.423112	1.04766	0.522537
	5.2	-0.279201	0.423937	1.04494	0.520729
	5.22	-0.278478	0.42476	1.04218	0.518962
	5.24	-0.277793	0.42558	1.03937	0.51724
	5.26	-0.277145	0.426394	1.03651	0.515567
	5.28	-0.276537	0.4272	1.03361	0.513945
	5.3	-0.275968	0.427995	1.03066	0.512378
	5.32	-0.275438	0.428778	1.02766	0.510869
	5.34	-0.274947	0.429547	1.0246	0.509421
	5.36	-0.274497	0.430298	1.0215	0.508035
	5.38	-0.274086	0.431031	1.01834	0.506716
	5.4	-0.273717	0.431743	1.01513	0.505464
	5.42	-0.273388	0.432432	1.01186	0.504282
	5.44	-0.273101	0.433097	1.00854	0.503173
	5.46	-0.272857	0.433736	1.00516	0.502136
	5.48	-0.272656	0.434347	1.00173	0.501175
	5.5	-0.272499	0.43493	0.998241	0.50029
	5.52	-0.272387	0.435482	0.994697	0.499482
	5.54	-0.272321	0.436002	0.991096	0.498752
	5.56	-0.272302	0.436491	0.98744	0.498101
	5.58	-0.272332	0.436946	0.983728	0.497528
	5.6	-0.272411	0.437367	0.979961	0.497034
	5.62	-0.272541	0.437753	0.976138	0.496617
	5.64	-0.272723	0.438105	0.972259	0.496279
	5.66	-0.27296	0.438421	0.968325	0.496016
	5.68	-0.273253	0.438702	0.964336	0.495828
	5.7	-0.273603	0.438948	0.96029	0.495714
	5.72	-0.274013	0.43916	0.956189	0.495672
	5.74	-0.274485	0.439337	0.952031	0.4957
	5.76	-0.275021	0.439482	0.947817	0.495795
	5.78	-0.275623	0.439594	0.943545	0.495955
	5.8	-0.276293	0.439675	0.939215	0.496177
	5.82	-0.277033	0.439725	0.934826	0.496459
	5.84	-0.277845	0.439747	0.930378	0.496796
	5.86	-0.278731	0.439742	0.92587	0.497186
	5.88	-0.279692	0.43971	0.921299	0.497626
	5.9	-0.280732	0.439655	0.916665	0.49811
	5.92	-0.28185	0.439576	0.911967	0.498635
	5.94	-0.283048	0.439478	0.907202	0.499197
	5.96	-0.284328	0.43936	0.902369	0.499791
	5.98	-0.285691	0.439226	0.897466	0.500412
	6	-0.287138	0.439077	0.89249	0.501057
	6.02	-0.288669	0.438916	0.88744	0.501719
	6.04	-0.290286	0.438745	0.882314	0.502394
	6.06	-0.291989	0.438566	0.877108	0.503077
	6.08	-0.29378	0.438381	0.87182	0.503763
	6.1	-0.295657	0.438193	0.866448	0.504447
	6.12	-0.297623	0.438004	0.860989	0.505123
	6.14	-0.299676	0.437815	0.85544	0.505787
	6.16	-0.301818	0.43763	0.849798	0.506433
	6.18	-0.304047	0.437449	0.84406	0.507056
	6.2	-0.306363	0.437275	0.838225	0.507651
	6.22	-0.308767	0.43711	0.832287	0.508213
	6.24	-0.311257	0.436956	0.826246	0.508736
	6.26	-0.313834	0.436814	0.820098	0.509217
	6.28	-0.316495	0.436685	0.81384	0.509649
	6.3	-0.319241	0.436572	0.80747	0.510029
	6.32	-0.32207	0.436475	0.800985	0.510353
	6.34	-0.324981	0.436395	0.794384	0.510615
	6.36	-0.327974	0.436334	0.787664	0.510812
	6.38	-0.331046	0.436293	0.780823	0.51094
	6.4	-0.334197	0.436272	0.77386	0.510996
	6.42	-0.337423	0.436272	0.766774	0.510976
	6.44	-0.340724	0.436293	0.759564	0.510877
	6.46	-0.344098	0.436336	0.752229	0.510697
	6.48	-0.347541	0.4364	0.744769	0.510433
	6.5	-0.351051	0.436486	0.737184	0.510082
	6.52	-0.354626	0.436593	0.729475	0.509644
	6.54	-0.358263	0.436722	0.721642	0.509116
	6.56	-0.361959	0.436872	0.713687	0.508497
	6.58	-0.365711	0.437042	0.705612	0.507787
	6.6	-0.369517	0.437233	0.697418	0.506984
	6.62	-0.373372	0.437443	0.689108	0.506089
	6.64	-0.377276	0.437672	0.680686	0.505101
	6.66	-0.381223	0.43792	0.672156	0.504023
	6.68	-0.385213	0.438185	0.663521	0.502853
	6.7	-0.389241	0.438468	0.654785	0.501594
	6.72	-0.393305	0.438766	0.645956	0.500248
	6.74	-0.397403	0.439079	0.637037	0.498815
	6.76	-0.401531	0.439406	0.628035	0.497299
	6.78	-0.405687	0.439746	0.618956	0.495701
	6.8	-0.409869	0.440099	0.609808	0.494024
	6.82	-0.414074	0.440462	0.600598	0.492272
	6.84	-0.418301	0.440834	0.591334	0.490447
	6.86	-0.422547	0.441216	0.582024	0.488552
	6.88	-0.42681	0.441605	0.572676	0.486592
	6.9	-0.431089	0.442001	0.5633	0.48457
	6.92	-0.435382	0.442402	0.553906	0.48249
	6.94	-0.439689	0.442807	0.544503	0.480356
	6.96	-0.444008	0.443216	0.535101	0.478173
	6.98	-0.448338	0.443626	0.525711	0.475945
	7	-0.452679	0.444036	0.516344	0.473676
	7.02	-0.457031	0.444446	0.507011	0.471371
	7.04	-0.461392	0.444854	0.497724	0.469033
	7.06	-0.465762	0.445257	0.488492	0.466668
	7.08	-0.470142	0.445656	0.479329	0.46428
	7.1	-0.47453	0.446048	0.470245	0.461872
	7.12	-0.478927	0.446433	0.461252	0.459449
	7.14	-0.483333	0.446808	0.452363	0.457015
	7.16	-0.487749	0.447173	0.443588	0.454573
	7.18	-0.492174	0.447527	0.434941	0.452127
	7.2	-0.49661	0.447868	0.426432	0.44968
	7.22	-0.501057	0.448195	0.418073	0.447235
	7.24	-0.505517	0.448507	0.409877	0.444796
	7.26	-0.509991	0.448803	0.401854	0.442366
	7.28	-0.514479	0.449082	0.394016	0.439946
	7.3	-0.518984	0.449343	0.386374	0.437539
	7.32	-0.523506	0.449585	0.378938	0.435148
	7.34	-0.528048	0.449808	0.371719	0.432774
	7.36	-0.53261	0.45001	0.364728	0.430419
	7.38	-0.537194	0.45019	0.357974	0.428083
	7.4	-0.541801	0.450349	0.351465	0.425768
	7.42	-0.546434	0.450486	0.345213	0.423475
	7.44	-0.551093	0.450601	0.339224	0.421205
	7.46	-0.555781	0.450693	0.333507	0.418957
	7.48	-0.560499	0.450762	0.328071	0.416732
	7.5	-0.565248	0.450808	0.322921	0.41453
	7.52	-0.570031	0.450832	0.318066	0.412351
	7.54	-0.574847	0.450834	0.313512	0.410195
	7.56	-0.5797	0.450814	0.309264	0.408061
	7.58	-0.584588	0.450772	0.305328	0.405949
	7.6	-0.589513	0.450709	0.301709	0.403859
	7.62	-0.594475	0.450626	0.29841	0.40179
	7.64	-0.599474	0.450523	0.295435	0.399742
	7.66	-0.60451	0.450401	0.292786	0.397714
	7.68	-0.609582	0.450261	0.290467	0.395706
	7.7	-0.614689	0.450104	0.288479	0.393718
	7.72	-0.619831	0.449932	0.286823	0.391748
	7.74	-0.625005	0.449744	0.285499	0.389798
	7.76	-0.630212	0.449543	0.284507	0.387867
	7.78	-0.635448	0.44933	0.283847	0.385955
	7.8	-0.640714	0.449105	0.283518	0.384063
	7.82	-0.646005	0.448872	0.283517	0.382191
	7.84	-0.651319	0.44863	0.283842	0.380341
	7.86	-0.656655	0.448382	0.284491	0.378513
	7.88	-0.662009	0.448128	0.285458	0.376708
	7.9	-0.667377	0.44787	0.28674	0.374928
	7.92	-0.672757	0.44761	0.288333	0.373175
	7.94	-0.678144	0.447348	0.290229	0.37145
	7.96	-0.683535	0.447087	0.292424	0.369756
	7.98	-0.688925	0.446826	0.294911	0.368095
	8	-0.69431	0.446567	0.297682	0.366469
	8.02	-0.699687	0.446312	0.30073	0.364882
	8.04	-0.705051	0.446061	0.304048	0.363335
	8.06	-0.710397	0.445816	0.307628	0.361832
	8.08	-0.71572	0.445577	0.311459	0.360377
	8.1	-0.721016	0.445344	0.315534	0.358971
	8.12	-0.726279	0.44512	0.319843	0.35762
	8.14	-0.731505	0.444903	0.324376	0.356325
	8.16	-0.736687	0.444695	0.329123	0.35509
	8.18	-0.74182	0.444495	0.334073	0.353919
	8.2	-0.746899	0.444304	0.339215	0.352814
	8.22	-0.751916	0.444123	0.344538	0.35178
	8.24	-0.756867	0.44395	0.350032	0.350818
	8.26	-0.761744	0.443786	0.355684	0.349932
	8.28	-0.766542	0.443631	0.361483	0.349124
	8.3	-0.771256	0.443485	0.367416	0.348396
	8.32	-0.775877	0.443348	0.373473	0.347751
	8.34	-0.780402	0.44322	0.379641	0.347191
	8.36	-0.784824	0.443099	0.385908	0.346717
	8.38	-0.789137	0.442987	0.392262	0.346331
	8.4	-0.793335	0.442882	0.398691	0.346033
	8.42	-0.797413	0.442785	0.405182	0.345825
	8.44	-0.801365	0.442695	0.411723	0.345705
	8.46	-0.805187	0.442612	0.418301	0.345676
	8.48	-0.808872	0.442535	0.424905	0.345735
	8.5	-0.812416	0.442464	0.431521	0.345883
	8.52	-0.815814	0.4424	0.438138	0.346118
	8.54	-0.819062	0.44234	0.444742	0.346439
	8.56	-0.822156	0.442286	0.451323	0.346844
	8.58	-0.825092	0.442237	0.457868	0.347331
	8.6	-0.827867	0.442194	0.464365	0.347897
	8.62	-0.830479	0.442154	0.470803	0.348542
	8.64	-0.832923	0.44212	0.47717	0.34926
	8.66	-0.835199	0.44209	0.483455	0.350051
	8.68	-0.837304	0.442065	0.489648	0.350909
	8.7	-0.839236	0.442044	0.495737	0.351834
	8.72	-0.840994	0.442028	0.501711	0.35282
	8.74	-0.842576	0.442016	0.507561	0.353865
	8.76	-0.843981	0.442009	0.513276	0.354966
	8.78	-0.845208	0.442005	0.518847	0.356118
	8.8	-0.846257	0.442006	0.524264	0.357318
	8.82	-0.847127	0.442011	0.529518	0.358564
	8.84	-0.847819	0.44202	0.534601	0.35985
	8.86	-0.848331	0.442033	0.539503	0.361175
	8.88	-0.848666	0.442051	0.544218	0.362534
	8.9	-0.848824	0.442072	0.548738	0.363924
	8.92	-0.848807	0.442097	0.553055	0.365342
	8.94	-0.848615	0.442127	0.557164	0.366786
	8.96	-0.848251	0.44216	0.561058	0.368252
	8.98	-0.847717	0.442197	0.564731	0.369738
	9	-0.847014	0.442238	0.568177	0.371241
	9.02	-0.846146	0.442283	0.571393	0.372759
	9.04	-0.845115	0.442332	0.574373	0.374289
	9.06	-0.843924	0.442384	0.577113	0.375831
	9.08	-0.842576	0.44244	0.579609	0.377381
	9.1	-0.841075	0.442498	0.581859	0.378938
	9.12	-0.839423	0.442559	0.583859	0.380502
	9.14	-0.837625	0.442623	0.585608	0.38207
	9.16	-0.835685	0.442689	0.587103	0.383642
	9.18	-0.833608	0.442757	0.588343	0.385216
	9.2	-0.831398	0.442826	0.589327	0.386791
	9.22	-0.829059	0.442896	0.590056	0.388368
	9.24	-0.826597	0.442967	0.590528	0.389946
	9.26	-0.824017	0.443037	0.590745	0.391523
	9.28	-0.821323	0.443107	0.590708	0.393101
	9.3	-0.818522	0.443176	0.590416	0.394678
	9.32	-0.815617	0.443243	0.589874	0.396256
	9.34	-0.812615	0.443308	0.589081	0.397833
	9.36	-0.80952	0.443369	0.588041	0.399411
	9.38	-0.806337	0.443426	0.586757	0.400988
	9.4	-0.803072	0.443477	0.585232	0.402567
	9.42	-0.799729	0.443523	0.583468	0.404146
	9.44	-0.796315	0.443563	0.581472	0.405727
	9.46	-0.792834	0.443595	0.579245	0.407309
	9.48	-0.789291	0.443618	0.576794	0.408893
	9.5	-0.785691	0.443632	0.574122	0.41048
	9.52	-0.782041	0.443637	0.571235	0.412069
	9.54	-0.778346	0.443631	0.568138	0.413662
	9.56	-0.77461	0.443614	0.564837	0.415258
	9.58	-0.77084	0.443585	0.561336	0.416859
	9.6	-0.767041	0.443543	0.557641	0.418465
	9.62	-0.763218	0.443488	0.553759	0.420076
	9.64	-0.759375	0.44342	0.549695	0.421693
	9.66	-0.75552	0.443338	0.545456	0.423317
	9.68	-0.751656	0.44324	0.541048	0.424947
	9.7	-0.747788	0.443128	0.536476	0.426584
	9.72	-0.743923	0.443	0.531748	0.42823
	9.74	-0.740066	0.442856	0.526871	0.429883
	9.76	-0.736221	0.442696	0.52185	0.431545
	9.78	-0.732394	0.44252	0.516692	0.433215
	9.8	-0.728591	0.442328	0.511405	0.434895
	9.82	-0.724816	0.44212	0.505994	0.436585
	9.84	-0.721075	0.441895	0.500466	0.438285
	9.86	-0.717373	0.441654	0.494828	0.439996
	9.88	-0.713715	0.441397	0.489085	0.441717
	9.9	-0.710106	0.441123	0.483245	0.44345
	9.92	-0.70655	0.440834	0.477314	0.445194
	9.94	-0.703052	0.440529	0.471298	0.446949
	9.96	-0.699615	0.440208	0.465202	0.448717
	9.98	-0.696245	0.439872	0.459034	0.450496
	10	-0.692944	0.439519	0.452799	0.452288
	10.02	-0.689716	0.439152	0.446503	0.454091
	10.04	-0.686565	0.438769	0.440153	0.455907
	10.06	-0.683496	0.438371	0.433753	0.457734
	10.08	-0.68051	0.437959	0.42731	0.459574
	10.1	-0.677612	0.437533	0.420828	0.461424
	10.12	-0.674806	0.437093	0.414314	0.463285
	10.14	-0.672093	0.43664	0.407772	0.465157
	10.16	-0.669478	0.436175	0.401208	0.467039
	10.18	-0.666963	0.435696	0.394626	0.468929
	10.2	-0.664551	0.435206	0.388031	0.470829
	10.22	-0.662244	0.434704	0.381428	0.472736
	10.24	-0.660044	0.434191	0.374821	0.47465
	10.26	-0.657954	0.433666	0.368216	0.476569
	10.28	-0.655975	0.433131	0.361617	0.478493
	10.3	-0.65411	0.432586	0.355028	0.48042
	10.32	-0.652359	0.432031	0.348453	0.482349
	10.34	-0.650724	0.431466	0.341897	0.484277
	10.36	-0.649207	0.430893	0.335364	0.486203
	10.38	-0.64781	0.430312	0.328858	0.488126
	10.4	-0.646533	0.429723	0.322383	0.490043
	10.42	-0.645377	0.429127	0.315943	0.491952
	10.44	-0.644344	0.428525	0.309542	0.49385
	10.46	-0.643432	0.427916	0.303183	0.495736
	10.48	-0.642643	0.427303	0.296871	0.497605
	10.5	-0.641976	0.426686	0.29061	0.499457
	10.52	-0.64143	0.426064	0.284403	0.501288
	10.54	-0.641003	0.425439	0.278253	0.503095
	10.56	-0.640695	0.424812	0.272166	0.504875
	10.58	-0.640504	0.424183	0.266144	0.506624
	10.6	-0.640427	0.423553	0.260192	0.508341
	10.62	-0.640463	0.422924	0.254312	0.51002
	10.64	-0.64061	0.422295	0.248509	0.511659
	10.66	-0.640865	0.421669	0.242787	0.513254
	10.68	-0.641225	0.421046	0.237148	0.514801
	10.7	-0.641688	0.420429	0.231595	0.516298
	10.72	-0.64225	0.419818	0.226133	0.517739
	10.74	-0.642909	0.419215	0.220764	0.519123
	10.76	-0.64366	0.418621	0.215492	0.520444
	10.78	-0.6445	0.418037	0.21032	0.5217
	10.8	-0.645425	0.417466	0.20525	0.522887
	10.82	-0.64643	0.416908	0.200286	0.524001
	10.84	-0.647511	0.416366	0.195431	0.525039
	10.86	-0.648664	0.41584	0.190686	0.525997
	10.88	-0.649884	0.415332	0.186054	0.526872
	10.9	-0.651168	0.414844	0.181539	0.527661
	10.92	-0.652509	0.414377	0.177141	0.528361
	10.94	-0.653905	0.413933	0.172862	0.528967
	10.96	-0.65535	0.413514	0.168704	0.529478
	10.98	-0.65684	0.413121	0.164668	0.52989
	11	-0.658369	0.412755	0.160755	0.530201
	11.02	-0.659934	0.412417	0.156967	0.530407
	11.04	-0.661529	0.41211	0.153303	0.530507
	11.06	-0.663148	0.411833	0.149763	0.530497
	11.08	-0.664788	0.411589	0.146349	0.530376
	11.1	-0.666442	0.411376	0.143058	0.530142
	11.12	-0.668105	0.411197	0.139892	0.529792
	11.14	-0.669772	0.411052	0.136848	0.529326
	11.16	-0.671438	0.41094	0.133926	0.528741
	11.18	-0.673098	0.410863	0.131123	0.528036
	11.2	-0.674746	0.410821	0.128437	0.52721
	11.22	-0.676378	0.410813	0.125866	0.526262
	11.24	-0.677989	0.410839	0.123407	0.525192
	11.26	-0.679574	0.4109	0.121057	0.523998
	11.28	-0.681128	0.410995	0.118811	0.522681
	11.3	-0.682646	0.411124	0.116666	0.52124
	11.32	-0.684125	0.411285	0.114617	0.519675
	11.34	-0.685559	0.411478	0.112659	0.517987
	11.36	-0.686945	0.411703	0.110788	0.516176
	11.38	-0.688278	0.411958	0.108997	0.514243
	11.4	-0.689554	0.412243	0.107281	0.51219
	11.42	-0.69077	0.412555	0.105633	0.510017
	11.44	-0.691921	0.412894	0.104047	0.507725
	11.46	-0.693006	0.413258	0.102516	0.505317
	11.48	-0.69402	0.413646	0.101033	0.502795
	11.5	-0.694962	0.414057	0.0995901	0.500159
	11.52	-0.695829	0.414488	0.0981799	0.497414
	11.54	-0.696618	0.41494	0.0967942	0.494561
	11.56	-0.697327	0.41541	0.0954249	0.491603
	11.58	-0.697955	0.415896	0.0940636	0.488542
	11.6	-0.698499	0.416397	0.0927019	0.485382
	11.62	-0.698957	0.416911	0.0913314	0.482127
	11.64	-0.699328	0.417437	0.0899433	0.478779
	11.66	-0.69961	0.417974	0.0885292	0.475342
	11.68	-0.699801	0.418518	0.0870804	0.471821
	11.7	-0.6999	0.41907	0.0855883	0.468219
	11.72	-0.699907	0.419627	0.0840442	0.46454
	11.74	-0.699819	0.420187	0.0824396	0.460789
	11.76	-0.699636	0.42075	0.0807661	0.45697
	11.78	-0.699357	0.421313	0.0790153	0.453089
	11.8	-0.698982	0.421876	0.0771789	0.44915
	11.82	-0.69851	0.422437	0.0752492	0.445157
	11.84	-0.697941	0.422996	0.0732183	0.441117
	11.86	-0.697273	0.42355	0.0710789	0.437034
	11.88	-0.696508	0.424099	0.068824	0.432914
	11.9	-0.695644	0.424641	0.0664468	0.428762
	11.92	-0.694682	0.425177	0.0639411	0.424584
	11.94	-0.693621	0.425704	0.061301	0.420386
	11.96	-0.692461	0.426222	0.0585211	0.416174
	11.98	-0.691204	0.42673	0.0555965	0.411954
	12	-0.689848	0.427228	0.0525226	0.407731
	12.02	-0.688395	0.427714	0.0492955	0.403513
	12.04	-0.686845	0.428187	0.0459115	0.399304
	12.06	-0.685198	0.428649	0.0423679	0.395112
	12.08	-0.683455	0.429096	0.0386621	0.390942
	12.1	-0.681617	0.42953	0.0347924	0.386801
	12.12	-0.679684	0.42995	0.0307575	0.382695
	12.14	-0.677657	0.430354	0.0265569	0.37863
	12.16	-0.675536	0.430743	0.0221906	0.374612
	12.18	-0.673322	0.431116	0.0176593	0.370649
	12.2	-0.671015	0.431473	0.0129643	0.366745
	12.22	-0.668615	0.431813	0.00810751	0.362907
	12.24	-0.666124	0.432135	0.00309143	0.359141
	12.26	-0.663541	0.43244	-0.00208083	0.355452
	12.28	-0.660867	0.432726	-0.00740554	0.351847
	12.3	-0.658102	0.432994	-0.0128785	0.34833
	12.32	-0.655246	0.433243	-0.0184947	0.344908
	12.34	-0.6523	0.433472	-0.024249	0.341586
	12.36	-0.649263	0.433681	-0.0301354	0.338367
	12.38	-0.646136	0.43387	-0.0361474	0.335258
	12.4	-0.642918	0.434039	-0.0422782	0.332261
	12.42	-0.639611	0.434186	-0.0485203	0.329382
	12.44	-0.636214	0.434313	-0.0548661	0.326623
	12.46	-0.632727	0.434419	-0.0613072	0.323988
	12.48	-0.629151	0.434503	-0.067835	0.321481
	12.5	-0.625486	0.434567	-0.0744406	0.319102
	12.52	-0.621733	0.434608	-0.0811148	0.316855
	12.54	-0.617891	0.434629	-0.0878481	0.314741
	12.56	-0.613963	0.434628	-0.0946306	0.312761
	12.58	-0.609948	0.434607	-0.101452	0.310916
	12.6	-0.605848	0.434564	-0.108303	0.309206
	12.62	-0.601663	0.434501	-0.115173	0.30763
	12.64	-0.597395	0.434417	-0.122051	0.306188
	12.66	-0.593044	0.434313	-0.128927	0.304878
	12.68	-0.588613	0.434189	-0.13579	0.303698
	12.7	-0.584101	0.434045	-0.142629	0.302647
	12.72	-0.579512	0.433883	-0.149434	0.301722
	12.74	-0.574846	0.433703	-0.156194	0.300918
	12.76	-0.570106	0.433504	-0.162899	0.300234
	12.78	-0.565292	0.433289	-0.169537	0.299664
	12.8	-0.560408	0.433057	-0.176098	0.299204
	12.82	-0.555454	0.432809	-0.182573	0.298851
	12.84	-0.550434	0.432546	-0.188951	0.298598
	12.86	-0.545348	0.432269	-0.195223	0.298441
	12.88	-0.5402	0.431977	-0.201378	0.298374
	12.9	-0.534991	0.431673	-0.207407	0.298392
	12.92	-0.529724	0.431356	-0.213302	0.298489
	12.94	-0.5244	0.431028	-0.219053	0.298659
	12.96	-0.519024	0.430689	-0.224652	0.298897
	12.98	-0.513596	0.430341	-0.230091	0.299195
	13	-0.508121	0.429984	-0.235362	0.299548
	13.02	-0.5026	0.429619	-0.240457	0.299951
	13.04	-0.497038	0.429248	-0.245369	0.300397
	13.06	-0.491438	0.428871	-0.250091	0.30088
	13.08	-0.485802	0.428489	-0.254617	0.301395
	13.1	-0.480134	0.428104	-0.258942	0.301935
	13.12	-0.474438	0.427716	-0.263058	0.302496
	13.14	-0.468718	0.427327	-0.266962	0.303071
	13.16	-0.462976	0.426936	-0.270648	0.303657
	13.18	-0.457217	0.426546	-0.274112	0.304247
	13.2	-0.451445	0.426157	-0.27735	0.304836
	13.22	-0.445663	0.425771	-0.280359	0.305422
	13.24	-0.439876	0.425387	-0.283136	0.305998
	13.26	-0.434088	0.425007	-0.285677	0.306561
	13.28	-0.428303	0.424633	-0.28798	0.307108
	13.3	-0.422526	0.424264	-0.290043	0.307633
	13.32	-0.41676	0.423902	-0.291865	0.308135
	13.34	-0.41101	0.423548	-0.293445	0.308611
	13.36	-0.405281	0.423203	-0.29478	0.309057
	13.38	-0.399577	0.422866	-0.295872	0.30947
	13.4	-0.393902	0.422539	-0.29672	0.30985
	13.42	-0.388259	0.422222	-0.297324	0.310193
	13.44	-0.382652	0.421915	-0.297685	0.310498
	13.46	-0.377086	0.42162	-0.297804	0.310765
	13.48	-0.371562	0.421335	-0.297683	0.31099
	13.5	-0.366085	0.421062	-0.297323	0.311175
	13.52	-0.360658	0.4208	-0.296727	0.311317
	13.54	-0.355285	0.42055	-0.295896	0.311417
	13.56	-0.349967	0.420313	-0.294834	0.311475
	13.58	-0.344709	0.420087	-0.293543	0.311491
	13.6	-0.339513	0.419874	-0.292027	0.311464
	13.62	-0.334383	0.419673	-0.290289	0.311396
	13.64	-0.329321	0.419485	-0.288334	0.311288
	13.66	-0.32433	0.419308	-0.286165	0.31114
	13.68	-0.319413	0.419143	-0.283788	0.310954
	13.7	-0.314571	0.41899	-0.281207	0.310731
	13.72	-0.309808	0.418848	-0.278428	0.310474
	13.74	-0.305125	0.418717	-0.275456	0.310183
	13.76	-0.300524	0.418596	-0.272297	0.309862
	13.78	-0.296006	0.418484	-0.268957	0.309512
	13.8	-0.291574	0.418382	-0.265443	0.309135
	13.82	-0.287228	0.418287	-0.26176	0.308736
	13.84	-0.282971	0.418201	-0.257916	0.308315
	13.86	-0.278804	0.418121	-0.253918	0.307878
	13.88	-0.274728	0.418047	-0.249772	0.307426
	13.9	-0.270745	0.417978	-0.245486	0.306963
	13.92	-0.266854	0.417913	-0.241068	0.306492
	13.94	-0.263057	0.41785	-0.236525	0.306018
	13.96	-0.259354	0.417789	-0.231866	0.305543
	13.98	-0.255746	0.417728	-0.2271	0.305073
	14	-0.252231	0.417666	-0.222235	0.30461
	14.02	-0.24881	0.4176	-0.21728	0.304158
	14.04	-0.245483	0.41753	-0.212244	0.303722
	14.06	-0.242248	0.417453	-0.207136	0.303306
	14.08	-0.239105	0.417368	-0.201966	0.302914
	14.1	-0.236053	0.417273	-0.196742	0.30255
	14.12	-0.233092	0.417166	-0.191474	0.302218
	14.14	-0.230221	0.417046	-0.186173	0.301923
	14.16	-0.227438	0.41691	-0.180847	0.301669
	14.18	-0.224743	0.416757	-0.175506	0.301459
	14.2	-0.222136	0.416585	-0.17016	0.301298
	14.22	-0.219614	0.416393	-0.16482	0.301189
	14.24	-0.217176	0.416178	-0.159494	0.301136
	14.26	-0.214823	0.415938	-0.154194	0.301144
	14.28	-0.212552	0.415671	-0.148929	0.301215
	14.3	-0.210361	0.415376	-0.14371	0.301352
	14.32	-0.208251	0.41505	-0.138545	0.301559
	14.34	-0.206219	0.414692	-0.133446	0.301838
	14.36	-0.204265	0.4143	-0.12842	0.302192
	14.38	-0.202388	0.413873	-0.123479	0.302624
	14.4	-0.200586	0.413408	-0.118631	0.303135
	14.42	-0.198859	0.412904	-0.113885	0.303726
	14.44	-0.197206	0.412359	-0.109249	0.3044
	14.46	-0.195625	0.411773	-0.104733	0.305157
	14.48	-0.194117	0.411143	-0.100343	0.305997
	14.5	-0.192679	0.410468	-0.0960882	0.306921
	14.52	-0.191312	0.409748	-0.0919753	0.307929
	14.54	-0.190013	0.40898	-0.0880113	0.309019
	14.56	-0.188782	0.408164	-0.0842028	0.310191
	14.58	-0.187618	0.407298	-0.0805559	0.311443
	14.6	-0.18652	0.406382	-0.0770759	0.312773
	14.62	-0.185486	0.405414	-0.073768	0.314179
	14.64	-0.184515	0.404394	-0.0706366	0.315657
	14.66	-0.183606	0.403322	-0.0676855	0.317204
	14.68	-0.182758	0.402196	-0.0649181	0.318817
	14.7	-0.18197	0.401016	-0.062337	0.320491
	14.72	-0.181242	0.399783	-0.0599443	0.322221
	14.74	-0.180572	0.398495	-0.0577414	0.324003
	14.76	-0.179959	0.397154	-0.0557292	0.325832
	14.78	-0.179403	0.395759	-0.0539078	0.327702
	14.8	-0.178903	0.39431	-0.0522769	0.329608
	14.82	-0.178458	0.392808	-0.0508352	0.331542
	14.84	-0.178066	0.391253	-0.0495812	0.3335
	14.86	-0.177727	0.389646	-0.0485122	0.335473
	14.88	-0.17744	0.387988	-0.0476254	0.337457
	14.9	-0.177204	0.386278	-0.046917	0.339444
	14.92	-0.177019	0.384518	-0.0463825	0.341427
	14.94	-0.176882	0.382709	-0.046017	0.3434
	14.96	-0.176795	0.380852	-0.0458147	0.345355
	14.98	-0.176755	0.378947	-0.0457695	0.347286
	15	-0.176762	0.376997	-0.0458743	0.349185
	15.02	-0.176816	0.375003	-0.0461218	0.351047
	15.04	-0.176915	0.372965	-0.046504	0.352864
	15.06	-0.177058	0.370886	-0.0470123	0.35463
	15.08	-0.177245	0.368766	-0.047638	0.356338
	15.1	-0.177474	0.366608	-0.0483717	0.357983
	15.12	-0.177744	0.364412	-0.0492036	0.359559
	15.14	-0.178053	0.36218	-0.0501238	0.361059
	15.16	-0.178399	0.359913	-0.0511217	0.362478
	15.18	-0.178781	0.357613	-0.0521867	0.363811
	15.2	-0.179197	0.355281	-0.0533078	0.365054
	15.22	-0.179645	0.352919	-0.0544737	0.3662
	15.24	-0.180123	0.350529	-0.055673	0.367246
	15.26	-0.180628	0.348111	-0.0568941	0.368189
	15.28	-0.18116	0.345667	-0.0581254	0.369023
	15.3	-0.181714	0.3432	-0.0593552	0.369747
	15.32	-0.18229	0.340711	-0.0605718	0.370356
	15.34	-0.182884	0.338201	-0.0617637	0.370849
	15.36	-0.183494	0.335672	-0.0629194	0.371222
	15.38	-0.184117	0.333125	-0.0640276	0.371475
	15.4	-0.18475	0.330563	-0.0650773	0.371605
	15.42	-0.185392	0.327987	-0.0660578	0.371612
	15.44	-0.186039	0.325398	-0.0669584	0.371495
	15.46	-0.186688	0.322799	-0.0677691	0.371252
	15.48	-0.187338	0.32019	-0.0684799	0.370885
	15.5	-0.187984	0.317573	-0.0690814	0.370394
	15.52	-0.188626	0.31495	-0.0695646	0.369779
	15.54	-0.18926	0.312323	-0.0699208	0.369042
	15.56	-0.189885	0.309694	-0.070142	0.368183
	15.58	-0.190496	0.307064	-0.0702206	0.367205
	15.6	-0.191092	0.304435	-0.0701495	0.36611
	15.62	-0.191671	0.30181	-0.0699224	0.364899
	15.64	-0.192229	0.299189	-0.0695335	0.363577
	15.66	-0.192763	0.296576	-0.0689776	0.362145
	15.68	-0.193272	0.293971	-0.0682503	0.360608
	15.7	-0.193752	0.291377	-0.0673476	0.358968
	15.72	-0.194201	0.288796	-0.0662665	0.35723
	15.74	-0.194616	0.286229	-0.0650045	0.355398
	15.76	-0.194994	0.283679	-0.0635597	0.353476
	15.78	-0.195334	0.281148	-0.0619312	0.35147
	15.8	-0.195631	0.278638	-0.0601184	0.349384
	15.82	-0.195885	0.276152	-0.0581216	0.347223
	15.84	-0.196094	0.273692	-0.0559419	0.344993
	15.86	-0.196254	0.271261	-0.0535807	0.342699
	15.88	-0.196364	0.268861	-0.0510405	0.340348
	15.9	-0.196422	0.266496	-0.0483241	0.337946
	15.92	-0.196427	0.264169	-0.0454352	0.335498
	15.94	-0.196377	0.261882	-0.0423779	0.333013
	15.96	-0.196271	0.259638	-0.0391571	0.330496
	15.98	-0.196107	0.25744	-0.0357781	0.327955
	16	-0.195885	0.255293	-0.0322468	0.325397
	16.02	-0.195603	0.253198	-0.0285696	0.32283
	16.04	-0.195262	0.251158	-0.0247534	0.32026
	16.06	-0.194862	0.249178	-0.0208053	0.317697
	16.08	-0.194402	0.24726	-0.0167331	0.315148
	16.1	-0.193883	0.245408	-0.0125447	0.312621
	16.12	-0.193306	0.243624	-0.0082486	0.310125
	16.14	-0.192673	0.241912	-0.00385334	0.307667
	16.16	-0.191985	0.240275	0.000632123	0.305256
	16.18	-0.191243	0.238716	0.00519862	0.3029
	16.2	-0.190449	0.237237	0.00983677	0.300608
	16.22	-0.189605	0.235842	0.014537	0.298388
	16.24	-0.188714	0.234532	0.0192896	0.296248
	16.26	-0.187776	0.233309	0.0240848	0.294197
	16.28	-0.186795	0.232176	0.0289126	0.292241
	16.3	-0.185773	0.231134	0.0337632	0.290389
	16.32	-0.184712	0.230183	0.0386267	0.288647
	16.34	-0.183615	0.229326	0.0434933	0.287023
	16.36	-0.182485	0.228561	0.0483531	0.285523
	16.38	-0.181325	0.22789	0.0531966	0.284152
	16.4	-0.180139	0.227313	0.0580141	0.282915
	16.42	-0.178929	0.226829	0.0627962	0.281818
	16.44	-0.1777	0.226438	0.0675336	0.280864
	16.46	-0.176456	0.226139	0.0722172	0.280056
	16.48	-0.175199	0.225931	0.0768379	0.279396
	16.5	-0.173934	0.225812	0.0813869	0.278887
	16.52	-0.172665	0.225781	0.0858556	0.278529
	16.54	-0.171396	0.225836	0.0902354	0.278321
	16.56	-0.17013	0.225974	0.0945181	0.278264
	16.58	-0.168871	0.226194	0.0986956	0.278354
	16.6	-0.167624	0.226492	0.10276	0.27859
	16.62	-0.166394	0.226867	0.106704	0.278969
	16.64	-0.165183	0.227315	0.110521	0.279485
	16.66	-0.163996	0.227833	0.114204	0.280134
	16.68	-0.162839	0.228419	0.117745	0.280911
	16.7	-0.161714	0.229071	0.121139	0.281809
	16.72	-0.160627	0.229785	0.124381	0.282822
	16.74	-0.159581	0.230558	0.127463	0.283943
	16.76	-0.158582	0.231388	0.130382	0.285163
	16.78	-0.157631	0.232273	0.133131	0.286475
	16.8	-0.156734	0.233209	0.135706	0.287871
	16.82	-0.155894	0.234195	0.138102	0.289343
	16.84	-0.155114	0.235227	0.140315	0.290881
	16.86	-0.154397	0.236305	0.142341	0.292477
	16.88	-0.153746	0.237425	0.144174	0.294123
	16.9	-0.153163	0.238585	0.145813	0.29581
	16.92	-0.152651	0.239784	0.147252	0.297529
	16.94	-0.152211	0.241019	0.14849	0.299272
	16.96	-0.151845	0.24229	0.149522	0.301031
	16.98	-0.151554	0.243594	0.150347	0.302797
	17	-0.15134	0.244931	0.150961	0.304564
	17.02	-0.151204	0.246298	0.151362	0.306322
	17.04	-0.151146	0.247694	0.151548	0.308066
	17.06	-0.151167	0.249119	0.151517	0.309788
	17.08	-0.151267	0.25057	0.151266	0.311482
	17.1	-0.151445	0.252047	0.150794	0.313142
	17.12	-0.151701	0.253549	0.150099	0.314763
	17.14	-0.152033	0.255074	0.14918	0.316338
	17.16	-0.152442	0.256621	0.148034	0.317864
	17.18	-0.152924	0.258188	0.146662	0.319335
	17.2	-0.153478	0.259775	0.145061	0.320748
	17.22	-0.154103	0.26138	0.143231	0.322099
	17.24	-0.154796	0.263001	0.141171	0.323385
	17.26	-0.155555	0.264636	0.138881	0.324603
	17.28	-0.156377	0.266285	0.13636	0.325751
	17.3	-0.15726	0.267946	0.133609	0.326826
	17.32	-0.1582	0.269615	0.130626	0.327827
	17.34	-0.159195	0.271292	0.127413	0.328754
	17.36	-0.160241	0.272975	0.123969	0.329604
	17.38	-0.161334	0.27466	0.120295	0.330379
	17.4	-0.162469	0.276347	0.116393	0.331077
	17.42	-0.163643	0.278031	0.112262	0.3317
	17.44	-0.16485	0.279711	0.107905	0.332248
	17.46	-0.166085	0.281384	0.103323	0.332722
	17.48	-0.167344	0.283047	0.0985177	0.333123
	17.5	-0.16862	0.284698	0.0934917	0.333452
	17.52	-0.169909	0.286333	0.0882475	0.333713
	17.54	-0.171205	0.287951	0.0827877	0.333906
	17.56	-0.172503	0.289547	0.0771156	0.334034
	17.58	-0.173796	0.29112	0.0712346	0.3341
	17.6	-0.17508	0.292666	0.0651483	0.334105
	17.62	-0.176349	0.294182	0.0588608	0.334054
	17.64	-0.177597	0.295666	0.0523763	0.333948
	17.66	-0.178818	0.297115	0.0456995	0.333792
	17.68	-0.180007	0.298525	0.0388353	0.333588
	17.7	-0.181159	0.299894	0.0317892	0.333339
	17.72	-0.182267	0.30122	0.0245668	0.33305
	17.74	-0.183325	0.3025	0.0171743	0.332723
	17.76	-0.18433	0.303731	0.00961823	0.332361
	17.78	-0.185275	0.304912	0.00190538	0.33197
	17.8	-0.186157	0.306039	-0.00595679	0.33155
	17.82	-0.18697	0.307112	-0.0139607	0.331107
	17.84	-0.18771	0.308128	-0.0220984	0.330643
	17.86	-0.188374	0.309085	-0.0303614	0.330161
	17.88	-0.188958	0.309982	-0.0387411	0.329664
	17.9	-0.189458	0.310818	-0.0472287	0.329157
	17.92	-0.189872	0.311592	-0.0558148	0.328641
	17.94	-0.190197	0.312302	-0.0644898	0.328119
	17.96	-0.19043	0.312948	-0.0732438	0.327595
	17.98	-0.190568	0.313528	-0.0820667	0.32707
	18	-0.190611	0.314043	-0.0909479	0.326548
	18.02	-0.190556	0.314492	-0.0998767	0.326031
	18.04	-0.190401	0.314875	-0.108842	0.32552
	18.06	-0.190145	0.315192	-0.117832	0.325019
	18.08	-0.189788	0.315443	-0.126837	0.324528
	18.1	-0.189328	0.315628	-0.135843	0.324049
	18.12	-0.188765	0.315749	-0.14484	0.323583
	18.14	-0.1881	0.315804	-0.153816	0.323133
	18.16	-0.187333	0.315796	-0.162758	0.322698
	18.18	-0.186464	0.315725	-0.171656	0.32228
	18.2	-0.185495	0.315591	-0.180497	0.32188
	18.22	-0.184427	0.315397	-0.18927	0.321497
	18.24	-0.183261	0.315142	-0.197962	0.321133
	18.26	-0.182001	0.314828	-0.206562	0.320786
	18.28	-0.180647	0.314457	-0.215059	0.320458
	18.3	-0.179203	0.314029	-0.22344	0.320147
	18.32	-0.177671	0.313546	-0.231694	0.319853
	18.34	-0.176055	0.313009	-0.23981	0.319576
	18.36	-0.174358	0.31242	-0.247777	0.319313
	18.38	-0.172585	0.31178	-0.255584	0.319065
	18.4	-0.170738	0.311091	-0.263221	0.31883
	18.42	-0.168823	0.310355	-0.270678	0.318605
	18.44	-0.166845	0.309572	-0.277944	0.31839
	18.46	-0.164809	0.308745	-0.285011	0.318182
	18.48	-0.162719	0.307875	-0.291869	0.317979
	18.5	-0.160581	0.306963	-0.298509	0.317778
	18.52	-0.158401	0.306011	-0.304924	0.317578
	18.54	-0.156183	0.305021	-0.311105	0.317375
	18.56	-0.153933	0.303994	-0.317044	0.317167
	18.58	-0.151657	0.302931	-0.322735	0.316951
	18.6	-0.149359	0.301833	-0.328171	0.316723
	18.62	-0.147044	0.300704	-0.333346	0.316481
	18.64	-0.144718	0.299542	-0.338253	0.316221
	18.66	-0.142387	0.298351	-0.342889	0.31594
	18.68	-0.140054	0.297131	-0.347247	0.315634
	18.7	-0.137726	0.295885	-0.351325	0.3153
	18.72	-0.135407	0.294612	-0.355119	0.314934
	18.74	-0.133103	0.293315	-0.358625	0.314533
	18.76	-0.130817	0.291995	-0.361842	0.314093
	18.78	-0.128555	0.290652	-0.364768	0.313611
	18.8	-0.126322	0.289289	-0.367401	0.313084
	18.82	-0.12412	0.287906	-0.36974	0.312507
	18.84	-0.121955	0.286505	-0.371785	0.31188
	18.86	-0.11983	0.285085	-0.373537	0.311197
	18.88	-0.117749	0.283649	-0.374995	0.310457
	18.9	-0.115714	0.282198	-0.376162	0.309657
	18.92	-0.113731	0.280731	-0.377039	0.308796
	18.94	-0.1118	0.279251	-0.377627	0.307869
	18.96	-0.109926	0.277757	-0.37793	0.306877
	18.98	-0.108111	0.276252	-0.377951	0.305818
	19	-0.106358	0.274735	-0.377692	0.30469
	19.02	-0.104669	0.273207	-0.37716	0.303493
	19.04	-0.103045	0.27167	-0.376357	0.302227
	19.06	-0.101489	0.270124	-0.375288	0.300891
	19.08	-0.100002	0.26857	-0.37396	0.299487
	19.1	-0.0985851	0.267008	-0.372376	0.298015
	19.12	-0.0972386	0.265439	-0.370544	0.296477
	19.14	-0.0959629	0.263864	-0.36847	0.294874
	19.16	-0.0947582	0.262283	-0.366158	0.29321
	19.18	-0.0936239	0.260698	-0.363617	0.291486
	19.2	-0.0925596	0.259108	-0.360853	0.289707
	19.22	-0.0915642	0.257515	-0.357873	0.287876
	19.24	-0.0906367	0.255919	-0.354685	0.285998
	19.26	-0.0897755	0.254322	-0.351297	0.284077
	19.28	-0.0889792	0.252723	-0.347715	0.282119
	19.3	-0.0882457	0.251125	-0.343949	0.280129
	19.32	-0.0875732	0.249528	-0.340006	0.278114
	19.34	-0.0869591	0.247933	-0.335896	0.276079
	19.36	-0.0864013	0.24634	-0.331626	0.274033
	19.38	-0.0858967	0.244752	-0.327204	0.271982
	19.4	-0.0854428	0.243169	-0.32264	0.269933
	19.42	-0.0850363	0.241592	-0.317943	0.267896
	19.44	-0.0846743	0.240023	-0.31312	0.265877
	19.46	-0.0843533	0.238463	-0.308181	0.263886
	19.48	-0.0840702	0.236914	-0.303136	0.26193
	19.5	-0.0838216	0.235376	-0.297992	0.260019
	19.52	-0.0836041	0.233853	-0.292759	0.25816
	19.54	-0.0834145	0.232346	-0.287446	0.256362
	19.56	-0.0832496	0.230857	-0.282063	0.254633
	19.58	-0.0831059	0.229388	-0.276619	0.252982
	19.6	-0.0829805	0.227942	-0.271122	0.251417
	19.62	-0.0828701	0.226521	-0.265581	0.249944
	19.64	-0.0827717	0.225127	-0.260006	0.248572
	19.66	-0.0826822	0.223763	-0.254406	0.247307
	19.68	-0.0825985	0.222432	-0.248788	0.246156
	19.7	-0.0825176	0.221137	-0.243161	0.245123
	19.72	-0.0824363	0.219881	-0.237535	0.244215
	19.74	-0.0823518	0.218666	-0.231917	0.243436
	19.76	-0.0822608	0.217496	-0.226316	0.242789
	19.78	-0.0821604	0.216375	-0.22074	0.242278
	19.8	-0.0820478	0.215305	-0.215198	0.241906
	19.82	-0.0819202	0.21429	-0.209698	0.241673
	19.84	-0.0817747	0.213333	-0.204248	0.241581
	19.86	-0.0816089	0.212437	-0.198856	0.24163
	19.88	-0.0814203	0.211606	-0.193529	0.241819
	19.9	-0.0812066	0.210842	-0.188275	0.242148
	19.92	-0.0809657	0.210149	-0.183101	0.242615
	19.94	-0.0806956	0.209529	-0.178014	0.243218
	19.96	-0.0803942	0.208984	-0.173022	0.243954
	19.98	-0.0800601	0.208517	-0.16813	0.24482
	20	-0.0796911	0.20813	-0.163346	0.245812
	20.02	-0.0792861	0.207825	-0.158676	0.246927
	20.04	-0.0788432	0.207602	-0.154126	0.248162
	20.06	-0.0783614	0.207464	-0.149703	0.24951
	20.08	-0.0778392	0.207411	-0.145412	0.25097
	20.1	-0.0772757	0.207442	-0.14126	0.252535
	20.12	-0.07667	0.207559	-0.137251	0.254202
	20.14	-0.0760213	0.207761	-0.133391	0.255967
	20.16	-0.0753291	0.208047	-0.129684	0.257826
	20.18	-0.074593	0.208417	-0.126136	0.259773
	20.2	-0.0738125	0.208867	-0.122749	0.261807
	20.22	-0.0729876	0.209398	-0.119529	0.263922
	20.24	-0.072118	0.210005	-0.116479	0.266116
	20.26	-0.0712037	0.210688	-0.113601	0.268386
	20.28	-0.0702444	0.211442	-0.110899	0.270727
	20.3	-0.0692399	0.212264	-0.108376	0.273139
	20.32	-0.0681901	0.213151	-0.106033	0.275617
	20.34	-0.0670946	0.214098	-0.103874	0.27816
	20.36	-0.0659533	0.215103	-0.101898	0.280765
	20.38	-0.0647657	0.21616	-0.100109	0.283431
	20.4	-0.0635314	0.217265	-0.0985065	0.286156
	20.42	-0.0622501	0.218413	-0.097091	0.288937
	20.44	-0.0609215	0.219601	-0.0958626	0.291774
	20.46	-0.0595453	0.220823	-0.0948209	0.294664
	20.48	-0.0581211	0.222074	-0.0939651	0.297606
	20.5	-0.0566488	0.223349	-0.0932939	0.300599
	20.52	-0.055128	0.224645	-0.0928057	0.303642
	20.54	-0.0535584	0.225955	-0.0924986	0.306733
	20.56	-0.0519399	0.227275	-0.0923701	0.30987
	20.58	-0.0502718	0.228601	-0.0924177	0.313052
	20.6	-0.0485538	0.229928	-0.0926382	0.316278
	20.62	-0.0467854	0.231252	-0.0930284	0.319546
	20.64	-0.0449661	0.232568	-0.0935844	0.322854
	20.66	-0.0430951	0.233872	-0.0943022	0.326201
	20.68	-0.0411722	0.235161	-0.0951773	0.329583
	20.7	-0.0391967	0.236431	-0.0962049	0.332999
	20.72	-0.0371684	0.237678	-0.0973795	0.336447
	20.74	-0.0350868	0.238899	-0.0986956	0.339924
	20.76	-0.0329517	0.240092	-0.100147	0.343427
	20.78	-0.030763	0.241253	-0.101727	0.346954
	20.8	-0.0285206	0.24238	-0.103429	0.350502
	20.82	-0.0262242	0.243469	-0.105247	0.354067
	20.84	-0.0238738	0.24452	-0.107172	0.357646
	20.86	-0.021469	0.24553	-0.109198	0.361236
	20.88	-0.0190097	0.246497	-0.111317	0.364834
	20.9	-0.0164953	0.24742	-0.113521	0.368436
	20.92	-0.0139255	0.248298	-0.115802	0.372038
	20.94	-0.0112999	0.249129	-0.118152	0.375636
	20.96	-0.00861807	0.249913	-0.120564	0.379226
	20.98	-0.0058797	0.250649	-0.123027	0.382804
	21	-0.00308459	0.251337	-0.125535	0.386368
	21.02	-0.000232782	0.251976	-0.128077	0.389912
	21.04	0.00267567	0.252567	-0.130646	0.393432
	21.06	0.00564039	0.25311	-0.133231	0.396926
	21.08	0.00866099	0.253604	-0.135824	0.40039
	21.1	0.0117367	0.254051	-0.138415	0.40382
	21.12	0.014867	0.254452	-0.140996	0.407212
	21.14	0.0180507	0.254806	-0.143557	0.410563
	21.16	0.0212871	0.255115	-0.14609	0.41387
	21.18	0.0245749	0.255379	-0.148586	0.41713
	21.2	0.027913	0.255601	-0.151036	0.42034
	21.22	0.0312999	0.255781	-0.153432	0.423496
	21.24	0.0347342	0.25592	-0.155765	0.426597
	21.26	0.0382139	0.256021	-0.158026	0.42964
	21.28	0.0417369	0.256084	-0.160207	0.432622
	21.3	0.0453009	0.256112	-0.162301	0.435541
	21.32	0.0489031	0.256106	-0.164297	0.438397
	21.34	0.0525405	0.256069	-0.166189	0.441186
	21.36	0.05621	0.256001	-0.167969	0.443907
	21.38	0.0599079	0.255904	-0.169629	0.44656
	21.4	0.0636308	0.255782	-0.171161	0.449142
	21.42	0.0673746	0.255635	-0.172559	0.451654
	21.44	0.0711357	0.255466	-0.173815	0.454093
	21.46	0.07491	0.255276	-0.174924	0.456461
	21.48	0.0786937	0.255069	-0.175878	0.458755
	21.5	0.0824826	0.254844	-0.176673	0.460975
	21.52	0.0862727	0.254605	-0.177301	0.463121
	21.54	0.0900598	0.254355	-0.177758	0.465193
	21.56	0.0938395	0.254093	-0.178039	0.467191
	21.58	0.0976073	0.253824	-0.178138	0.469114
	21.6	0.101359	0.253548	-0.17805	0.470962
	21.62	0.105088	0.253267	-0.177773	0.472736
	21.64	0.108792	0.252985	-0.177301	0.474436
	21.66	0.112464	0.252701	-0.176631	0.476062
	21.68	0.116099	0.252419	-0.17576	0.477615
	21.7	0.119693	0.252139	-0.174685	0.479093
	21.72	0.12324	0.251864	-0.173404	0.480499
	21.74	0.126734	0.251595	-0.171915	0.481832
	21.76	0.130172	0.251333	-0.170217	0.483093
	21.78	0.133547	0.25108	-0.168307	0.484282
	21.8	0.136856	0.250837	-0.166185	0.4854
	21.82	0.140093	0.250606	-0.163851	0.486446
	21.84	0.143253	0.250387	-0.161304	0.487423
	21.86	0.146332	0.250181	-0.158544	0.48833
	21.88	0.149324	0.24999	-0.155571	0.489168
	21.9	0.152225	0.249815	-0.152386	0.489937
	21.92	0.15503	0.249656	-0.148991	0.490639
	21.94	0.157734	0.249514	-0.145386	0.491275
	21.96	0.160333	0.24939	-0.141573	0.491845
	21.98	0.162821	0.249284	-0.137555	0.49235
	22	0.165196	0.249196	-0.133333	0.492792
	22.02	0.167453	0.249128	-0.128911	0.493171
	22.04	0.169588	0.249079	-0.124291	0.49349
	22.06	0.171599	0.24905	-0.119476	0.493748
	22.08	0.173482	0.249041	-0.114472	0.493949
	22.1	0.175235	0.249051	-0.10928	0.494094
	22.12	0.176856	0.249082	-0.103907	0.494184
	22.14	0.178343	0.249132	-0.0983546	0.494222
	22.16	0.179694	0.249203	-0.0926294	0.49421
	22.18	0.180906	0.249293	-0.0867357	0.49415
	22.2	0.18198	0.249402	-0.0806789	0.494046
	22.22	0.182912	0.249532	-0.0744643	0.493898
	22.24	0.183704	0.24968	-0.0680978	0.493712
	22.26	0.184353	0.249848	-0.0615854	0.493489
	22.28	0.184859	0.250034	-0.0549336	0.493233
	22.3	0.185222	0.250239	-0.0481491	0.492948
	22.32	0.185442	0.250462	-0.0412387	0.492638
	22.34	0.18552	0.250702	-0.0342096	0.492305
	22.36	0.185457	0.25096	-0.0270695	0.491955
	22.38	0.185253	0.251235	-0.0198258	0.491591
	22.4	0.18491	0.251526	-0.0124864	0.491218
	22.42	0.184428	0.251833	-0.00505954	0.490841
	22.44	0.18381	0.252156	0.0024467	0.490463
	22.46	0.183057	0.252494	0.0100239	0.490089
	22.48	0.182171	0.252847	0.0176634	0.489724
	22.5	0.181153	0.253215	0.0253565	0.489374
	22.52	0.180006	0.253597	0.0330942	0.489041
	22.54	0.178731	0.253994	0.0408673	0.488731
	22.56	0.177331	0.254403	0.0486667	0.488449
	22.58	0.175809	0.254826	0.0564827	0.488199
	22.6	0.174166	0.255262	0.0643058	0.487986
	22.62	0.172407	0.255711	0.0721263	0.487813
	22.64	0.170533	0.256172	0.0799344	0.487684
	22.66	0.16855	0.256644	0.0877203	0.487604
	22.68	0.166459	0.257129	0.0954741	0.487576
	22.7	0.164265	0.257624	0.103186	0.487603
	22.72	0.161972	0.258131	0.110846	0.487689
	22.74	0.159582	0.258648	0.118444	0.487835
	22.76	0.1571	0.259175	0.12597	0.488044
	22.78	0.154528	0.259712	0.133414	0.488318
	22.8	0.151872	0.260258	0.140767	0.48866
	22.82	0.149133	0.260814	0.148019	0.489069
	22.84	0.146316	0.261377	0.155159	0.489547
	22.86	0.143423	0.261949	0.162179	0.490094
	22.88	0.140459	0.262529	0.169069	0.49071
	22.9	0.137426	0.263116	0.175819	0.491395
	22.92	0.134328	0.263709	0.18242	0.492148
	22.94	0.131169	0.264308	0.188864	0.492967
	22.96	0.12795	0.264913	0.195142	0.493851
	22.98	0.124676	0.265523	0.201245	0.494799
	23	0.121349	0.266136	0.207166	0.495807
	23.02	0.117972	0.266753	0.212896	0.496874
	23.04	0.114547	0.267373	0.218428	0.497995
	23.06	0.111075	0.267995	0.223755	0.499169
	23.08	0.10756	0.268617	0.22887	0.50039
	23.1	0.104002	0.269241	0.233766	0.501657
	23.12	0.100404	0.269863	0.238438	0.502964
	23.14	0.0967657	0.270485	0.24288	0.504307
	23.16	0.0930892	0.271105	0.247086	0.505682
	23.18	0.0893758	0.271722	0.251051	0.507085
	23.2	0.0856264	0.272336	0.254771	0.508511
	23.22	0.0818425	0.272946	0.258242	0.509955
	23.24	0.0780253	0.27355	0.261461	0.511412
	23.26	0.074176	0.274148	0.264423	0.512878
	23.28	0.0702957	0.27474	0.267128	0.514347
	23.3	0.0663856	0.275324	0.269571	0.515815
	23.32	0.0624465	0.275899	0.271752	0.517277
	23.34	0.0584792	0.276465	0.27367	0.518729
	23.36	0.0544843	0.27702	0.275323	0.520165
	23.38	0.0504624	0.277565	0.276711	0.52158
	23.4	0.0464138	0.278096	0.277835	0.522972
	23.42	0.042339	0.278615	0.278694	0.524334
	23.44	0.0382384	0.27912	0.279291	0.525662
	23.46	0.0341125	0.279609	0.279626	0.526953
	23.48	0.0299619	0.280083	0.279701	0.528203
	23.5	0.0257872	0.28054	0.279519	0.529407
	23.52	0.0215895	0.280979	0.279083	0.530562
	23.54	0.0173695	0.281399	0.278396	0.531664
	23.56	0.0131284	0.2818	0.277461	0.53271
	23.58	0.00886704	0.282181	0.276284	0.533697
	23.6	0.0045865	0.282541	0.274869	0.534621
	23.62	0.000287604	0.282879	0.273221	0.535481
	23.64	-0.00402854	0.283194	0.271345	0.536273
	23.66	-0.00836109	0.283486	0.269248	0.536995
	23.68	-0.0127088	0.283753	0.266935	0.537645
	23.7	-0.0170706	0.283995	0.264414	0.538221
	23.72	-0.0214449	0.284212	0.261692	0.538722
	23.74	-0.0258301	0.284403	0.258775	0.539146
	23.76	-0.0302241	0.284566	0.255672	0.539491
	23.78	-0.0346249	0.284702	0.252389	0.539757
	23.8	-0.0390297	0.284809	0.248937	0.539943
	23.82	-0.0434359	0.284888	0.245322	0.540048
	23.84	-0.0478405	0.284937	0.241554	0.540072
	23.86	-0.0522403	0.284957	0.237641	0.540015
	23.88	-0.056632	0.284946	0.233593	0.539876
	23.9	-0.0610121	0.284903	0.229418	0.539657
	23.92	-0.0653768	0.284829	0.225126	0.539357
	23.94	-0.0697225	0.284723	0.220727	0.538978
	23.96	-0.074045	0.284584	0.216229	0.53852
	23.98	-0.0783402	0.284412	0.211643	0.537984
	24	-0.0826036	0.284206	0.206978	0.537372
	24.02	-0.0868307	0.283965	0.202242	0.536685
	24.04	-0.0910166	0.28369	0.197447	0.535925
	24.06	-0.0951564	0.283379	0.192601	0.535094
	24.08	-0.0992447	0.283032	0.187713	0.534194
	24.1	-0.103276	0.282648	0.182793	0.533226
	24.12	-0.107246	0.282227	0.177851	0.532193
	24.14	-0.111147	0.281769	0.172894	0.531099
	24.16	-0.114976	0.281272	0.167933	0.529944
	24.18	-0.118725	0.280737	0.162976	0.528733
	24.2	-0.122391	0.280163	0.158032	0.527468
	24.22	-0.125966	0.279549	0.153108	0.526152
	24.24	-0.129445	0.278895	0.148213	0.524789
	24.26	-0.132824	0.278202	0.143356	0.523381
	24.28	-0.136095	0.277468	0.138543	0.521932
	24.3	-0.139255	0.276694	0.133783	0.520445
	24.32	-0.142298	0.27588	0.129083	0.518923
	24.34	-0.145217	0.275026	0.124449	0.51737
	24.36	-0.148007	0.274131	0.119889	0.51579
	24.38	-0.150663	0.273197	0.115409	0.514186
	24.4	-0.153179	0.272223	0.111016	0.512561
	24.42	-0.15555	0.27121	0.106716	0.510919
	24.44	-0.15777	0.270158	0.102514	0.509263
	24.46	-0.159835	0.269069	0.0984162	0.507598
	24.48	-0.161739	0.267942	0.0944272	0.505926
	24.5	-0.163478	0.26678	0.0905521	0.504252
	24.52	-0.165048	0.265584	0.0867954	0.502577
	24.54	-0.166445	0.264354	0.0831615	0.500907
	24.56	-0.167666	0.263093	0.0796543	0.499243
	24.58	-0.168707	0.261802	0.0762776	0.497589
	24.6	-0.169567	0.260484	0.0730349	0.495947
	24.62	-0.170242	0.259141	0.0699292	0.494322
	24.64	-0.170731	0.257775	0.0669635	0.492715
	24.66	-0.171031	0.256389	0.0641403	0.491128
	24.68	-0.171141	0.254986	0.0614618	0.489565
	24.7	-0.17106	0.25357	0.0589299	0.488028
	24.72	-0.170787	0.252143	0.0565461	0.486519
	24.74	-0.170323	0.250709	0.0543118	0.485039
	24.76	-0.169667	0.249272	0.0522279	0.48359
	24.78	-0.168821	0.247836	0.050295	0.482175
	24.8	-0.167786	0.246406	0.0485135	0.480794
	24.82	-0.166564	0.244986	0.0468833	0.479448
	24.84	-0.165158	0.243581	0.0454043	0.478139
	24.86	-0.163571	0.242195	0.044076	0.476866
	24.88	-0.161805	0.240833	0.0428975	0.475631
	24.9	-0.159865	0.239501	0.0418676	0.474434
	24.92	-0.157753	0.238202	0.0409849	0.473273
	24.94	-0.155475	0.236942	0.0402478	0.47215
	24.96	-0.153034	0.235727	0.0396539	0.471064
	24.98	-0.150436	0.23456	0.0392011	0.470013
	25	-0.147686	0.233446	0.0388867	0.468998
	25.02	-0.144788	0.232391	0.0387075	0.468017
	25.04	-0.14175	0.231398	0.0386603	0.467068
	25.06	-0.138576	0.230471	0.0387416	0.466151
	25.08	-0.135274	0.229615	0.0389475	0.465264
	25.1	-0.13185	0.228833	0.0392737	0.464405
	25.12	-0.12831	0.228128	0.039716	0.463571
	25.14	-0.124661	0.227504	0.0402696	0.462761
	25.16	-0.120912	0.226962	0.0409297	0.461972
	25.18	-0.117068	0.226504	0.041691	0.461203
	25.2	-0.113138	0.226133	0.0425482	0.46045
	25.22	-0.109129	0.225849	0.0434956	0.459711
	25.24	-0.105049	0.225653	0.0445274	0.458984
	25.26	-0.100906	0.225544	0.0456372	0.458266
	25.28	-0.0967083	0.225523	0.0468189	0.457554
	25.3	-0.0924635	0.225588	0.0480658	0.456846
	25.32	-0.08818	0.225738	0.0493711	0.456139
	25.34	-0.0838657	0.225971	0.0507279	0.455432
	25.36	-0.0795289	0.226285	0.0521291	0.454721
	25.38	-0.0751774	0.226678	0.0535675	0.454005
	25.4	-0.0708191	0.227145	0.0550358	0.453281
	25.42	-0.0664619	0.227683	0.0565265	0.452548
	25.44	-0.0621134	0.228289	0.0580323	0.451802
	25.46	-0.057781	0.228958	0.0595456	0.451044
	25.48	-0.0534722	0.229686	0.061059	0.45027
	25.5	-0.0491938	0.230467	0.0625647	0.44948
	25.52	-0.0449531	0.231298	0.0640553	0.448673
	25.54	-0.0407564	0.232171	0.0655229	0.447848
	25.56	-0.0366104	0.233084	0.06696	0.447003
	25.58	-0.0325208	0.234029	0.0683588	0.44614
	25.6	-0.0284935	0.235002	0.0697117	0.445257
	25.62	-0.0245338	0.235997	0.0710111	0.444356
	25.64	-0.0206467	0.237009	0.0722496	0.443435
	25.66	-0.0168369	0.238032	0.0734198	0.442497
	25.68	-0.0131086	0.239061	0.0745146	0.441541
	25.7	-0.00946571	0.240091	0.075527	0.44057
	25.72	-0.00591204	0.241116	0.0764503	0.439584
	25.74	-0.00245068	0.242132	0.0772779	0.438586
	25.76	0.000915248	0.243133	0.0780035	0.437576
	25.78	0.00418334	0.244115	0.0786211	0.436558
	25.8	0.00735111	0.245073	0.0791247	0.435533
	25.82	0.0104168	0.246002	0.079509	0.434505
	25.84	0.0133787	0.246898	0.0797685	0.433475
	25.86	0.0162357	0.247757	0.0798985	0.432447
	25.88	0.0189865	0.248575	0.0798942	0.431425
	25.9	0.0216308	0.249349	0.0797516	0.43041
	25.92	0.0241678	0.250074	0.0794668	0.429407
	25.94	0.0265977	0.250748	0.0790366	0.428419
	25.96	0.0289204	0.251367	0.0784581	0.42745
	25.98	0.0311365	0.251929	0.077729	0.426502
	26	0.0332463	0.252431	0.0768472	0.42558
	26.02	0.0352512	0.25287	0.0758115	0.424687
	26.04	0.037152	0.253244	0.0746209	0.423827
	26.06	0.0389503	0.253551	0.0732748	0.423003
	26.08	0.0406479	0.253789	0.0717733	0.422218
	26.1	0.0422467	0.253956	0.0701168	0.421476
	26.12	0.0437489	0.254052	0.0683064	0.420779
	26.14	0.0451569	0.254075	0.0663433	0.420132
	26.16	0.0464733	0.254023	0.0642297	0.419536
	26.18	0.0477008	0.253897	0.061968	0.418994
	26.2	0.0488423	0.253696	0.0595611	0.41851
	26.22	0.0499006	0.253419	0.0570127	0.418084
	26.24	0.0508788	0.253067	0.0543266	0.41772
	26.26	0.0517799	0.25264	0.0515075	0.417418
	26.28	0.0526074	0.252137	0.0485602	0.417181
	26.3	0.0533642	0.251561	0.0454903	0.41701
	26.32	0.0540538	0.250911	0.0423034	0.416904
	26.34	0.0546794	0.250188	0.0390058	0.416866
	26.36	0.0552444	0.249394	0.0356039	0.416895
	26.38	0.0557519	0.248531	0.0321046	0.416991
	26.4	0.0562054	0.247599	0.028515	0.417155
	26.42	0.056608	0.246602	0.0248426	0.417384
	26.44	0.056963	0.245541	0.021095	0.417679
	26.46	0.0572735	0.244419	0.0172802	0.418038
	26.48	0.0575428	0.243238	0.0134064	0.418459
	26.5	0.0577738	0.242002	0.00948224	0.418941
	26.52	0.0579697	0.240715	0.00551622	0.419481
	26.54	0.0581335	0.239378	0.00151721	0.420077
	26.56	0.0582684	0.237998	-0.00250584	0.420726
	26.58	0.0583773	0.236576	-0.00654392	0.421426
	26.6	0.0584633	0.235119	-0.010588	0.422172
	26.62	0.0585292	0.23363	-0.014629	0.422961
	26.64	0.0585783	0.232115	-0.0186581	0.423791
	26.66	0.0586134	0.230579	-0.0226663	0.424656
	26.68	0.0586376	0.229027	-0.0266449	0.425553
	26.7	0.0586541	0.227465	-0.0305853	0.426478
	26.72	0.058666	0.225899	-0.0344789	0.427426
	26.74	0.0586764	0.224335	-0.0383175	0.428393
	26.76	0.0586886	0.222781	-0.042093	0.429374
	26.78	0.0587059	0.221242	-0.0457973	0.430365
	26.8	0.0587314	0.219726	-0.0494229	0.431362
	26.82	0.0587685	0.21824	-0.0529622	0.432359
	26.84	0.0588203	0.216791	-0.056408	0.433352
	26.86	0.0588901	0.215386	-0.0597536	0.434336
	26.88	0.0589809	0.214033	-0.0629924	0.435307
	26.9	0.0590962	0.212738	-0.0661183	0.43626
	26.92	0.0592389	0.21151	-0.0691255	0.437192
	26.94	0.0594125	0.210355	-0.0720089	0.438097
	26.96	0.05962	0.20928	-0.0747635	0.438971
	26.98	0.059865	0.208291	-0.077385	0.439812
	27	0.0601506	0.207395	-0.0798692	0.440614
	27.02	0.0604802	0.206598	-0.0822128	0.441375
	27.04	0.060857	0.205905	-0.0844125	0.442091
	27.06	0.0612843	0.205322	-0.0864656	0.442759
	27.08	0.061765	0.204853	-0.0883698	0.443376
	27.1	0.0623023	0.204501	-0.0901232	0.44394
	27.12	0.0628991	0.204272	-0.0917243	0.444447
	27.14	0.0635585	0.204167	-0.093172	0.444897
	27.16	0.0642834	0.204187	-0.0944657	0.445287
	27.18	0.0650768	0.204336	-0.0956052	0.445616
	27.2	0.0659419	0.204612	-0.0965907	0.445883
	27.22	0.0668817	0.205017	-0.0974227	0.446086
	27.24	0.0678996	0.205549	-0.0981025	0.446226
	27.26	0.0689987	0.206205	-0.0986313	0.446301
	27.28	0.0701823	0.206986	-0.099011	0.446313
	27.3	0.0714537	0.207886	-0.0992436	0.446261
	27.32	0.072816	0.208903	-0.0993315	0.446145
	27.34	0.0742723	0.210033	-0.0992773	0.445967
	27.36	0.0758255	0.211271	-0.0990839	0.445728
	27.38	0.0774784	0.212612	-0.0987544	0.445429
	27.4	0.0792337	0.214052	-0.098292	0.445071
	27.42	0.0810936	0.215583	-0.0977004	0.444656
	27.44	0.0830607	0.217202	-0.0969831	0.444187
	27.46	0.0851368	0.218901	-0.096144	0.443664
	27.48	0.087324	0.220674	-0.0951871	0.443091
	27.5	0.0896242	0.222515	-0.0941166	0.44247
	27.52	0.0920389	0.224419	-0.0929366	0.441803
	27.54	0.0945697	0.226378	-0.0916515	0.441092
	27.56	0.0972178	0.228386	-0.0902656	0.440341
	27.58	0.0999842	0.230439	-0.0887832	0.439552
	27.6	0.102869	0.232529	-0.0872086	0.438727
	27.62	0.105874	0.234652	-0.0855459	0.437869
	27.64	0.108998	0.236802	-0.0837993	0.436981
	27.66	0.112241	0.238974	-0.0819726	0.436065
	27.68	0.115601	0.241163	-0.0800699	0.435124
	27.7	0.119078	0.243364	-0.0780946	0.434159
	27.72	0.12267	0.245575	-0.0760504	0.433173
	27.74	0.126375	0.24779	-0.0739406	0.432169
	27.76	0.130191	0.250007	-0.0717686	0.431147
	27.78	0.134116	0.252222	-0.0695373	0.430111
	27.8	0.138146	0.254432	-0.0672497	0.429061
	27.82	0.142279	0.256635	-0.0649084	0.427998
	27.84	0.146512	0.258828	-0.0625162	0.426925
	27.86	0.150843	0.261009	-0.0600752	0.425842
	27.88	0.155267	0.263177	-0.0575876	0.42475
	27.9	0.159782	0.26533	-0.0550553	0.42365
	27.92	0.164382	0.267466	-0.05248	0.422542
	27.94	0.169065	0.269585	-0.0498631	0.421425
	27.96	0.173825	0.271687	-0.0472058	0.420301
	27.98	0.178658	0.27377	-0.044509	0.419169
	28	0.183559	0.275834	-0.0417735	0.418029
	28.02	0.188522	0.277879	-0.0389999	0.416879
	28.04	0.193543	0.279906	-0.0361886	0.415721
	28.06	0.198614	0.281915	-0.0333399	0.414552
	28.08	0.203732	0.283906	-0.030454	0.413371
	28.1	0.208891	0.285879	-0.027531	0.412179
	28.12	0.214085	0.287836	-0.0245708	0.410973
	28.14	0.219308	0.289778	-0.0215732	0.409752
	28.16	0.224556	0.291704	-0.018538	0.408516
	28.18	0.229821	0.293616	-0.0154649	0.407262
	28.2	0.2351	0.295516	-0.0123533	0.40599
	28.22	0.240385	0.297404	-0.00920288	0.404698
	28.24	0.245671	0.299281	-0.00601285	0.403385
	28.26	0.250952	0.30115	-0.00278268	0.402049
	28.28	0.256223	0.303011	0.000488324	0.40069
	28.3	0.261477	0.304865	0.00380074	0.399306
	28.32	0.26671	0.306715	0.00715519	0.397896
	28.34	0.271916	0.308561	0.0105522	0.39646
	28.36	0.27709	0.310404	0.0139922	0.394995
	28.38	0.282228	0.312247	0.0174756	0.393503
	28.4	0.287325	0.314091	0.0210026	0.391981
	28.42	0.292377	0.315936	0.0245735	0.390431
	28.44	0.297382	0.317785	0.0281883	0.38885
	28.46	0.302335	0.319638	0.0318471	0.38724
	28.48	0.307234	0.321497	0.0355498	0.385599
	28.5	0.312076	0.323363	0.0392961	0.383929
	28.52	0.31686	0.325237	0.0430858	0.38223
	28.54	0.321582	0.32712	0.0469182	0.380502
	28.56	0.326243	0.329013	0.0507927	0.378745
	28.58	0.33084	0.330917	0.0547086	0.376962
	28.6	0.335372	0.332834	0.0586647	0.375152
	28.62	0.33984	0.334763	0.0626599	0.373317
	28.64	0.344243	0.336707	0.0666927	0.371459
	28.66	0.348582	0.338665	0.0707617	0.369579
	28.68	0.352857	0.340638	0.0748649	0.367679
	28.7	0.357069	0.342627	0.0790005	0.365761
	28.72	0.36122	0.344633	0.0831664	0.363827
	28.74	0.365313	0.346655	0.0873603	0.361879
	28.76	0.369349	0.348695	0.0915799	0.359921
	28.78	0.373331	0.350752	0.0958226	0.357955
	28.8	0.377261	0.352827	0.100086	0.355983
	28.82	0.381143	0.35492	0.104367	0.35401
	28.84	0.38498	0.357032	0.108662	0.352037
	28.86	0.388775	0.359161	0.11297	0.35007
	28.88	0.392531	0.361309	0.117287	0.348111
	28.9	0.396253	0.363475	0.121608	0.346164
	28.92	0.399944	0.365659	0.125933	0.344234
	28.94	0.403608	0.367861	0.130256	0.342325
	28.96	0.40725	0.370081	0.134574	0.34044
	28.98	0.410875	0.372318	0.138884	0.338584
	29	0.414488	0.374573	0.143182	0.336762
	29.02	0.418093	0.376844	0.147466	0.334979
	29.04	0.421696	0.379131	0.15173	0.333238
	29.06	0.425302	0.381435	0.155973	0.331545
	29.08	0.428916	0.383753	0.16019	0.329904
	29.1	0.432543	0.386087	0.164379	0.328321
	29.12	0.436188	0.388435	0.168535	0.326799
	29.14	0.439855	0.390797	0.172656	0.325343
	29.16	0.443549	0.393172	0.176739	0.323958
	29.18	0.447274	0.39556	0.180781	0.322649
	29.2	0.451035	0.397959	0.184779	0.321419
	29.22	0.454834	0.400371	0.18873	0.320273
	29.24	0.458677	0.402793	0.192632	0.319214
	29.26	0.462566	0.405225	0.196482	0.318247
	29.28	0.466505	0.407667	0.200278	0.317374
	29.3	0.470496	0.410117	0.204017	0.316599
	29.32	0.474542	0.412576	0.207699	0.315924
	29.34	0.478646	0.415042	0.211321	0.315351
	29.36	0.48281	0.417515	0.214882	0.314882
	29.38	0.487033	0.419994	0.21838	0.314518
	29.4	0.491319	0.422478	0.221815	0.314261
	29.42	0.495665	0.424966	0.225185	0.314111
	29.44	0.500074	0.427459	0.22849	0.314067
	29.46	0.504544	0.429954	0.231728	0.314129
	29.48	0.509074	0.432452	0.2349	0.314295
	29.5	0.513663	0.434952	0.238006	0.314565
	29.52	0.51831	0.437452	0.241045	0.314935
	29.54	0.523013	0.439953	0.244018	0.315404
	29.56	0.527769	0.442453	0.246924	0.315966
	29.58	0.532576	0.444951	0.249764	0.31662
	29.6	0.537431	0.447447	0.252539	0.31736
	29.62	0.542332	0.449941	0.255248	0.318181
	29.64	0.547273	0.45243	0.257894	0.319078
	29.66	0.552253	0.454915	0.260476	0.320046
	29.68	0.557266	0.457395	0.262995	0.321078
	29.7	0.562309	0.459868	0.265452	0.322168
	29.72	0.567376	0.462335	0.267848	0.32331
	29.74	0.572463	0.464795	0.270184	0.324495
	29.76	0.577565	0.467246	0.272461	0.325718
	29.78	0.582676	0.469689	0.274679	0.32697
	29.8	0.58779	0.472122	0.276839	0.328244
	29.82	0.592901	0.474545	0.278943	0.329533
	29.84	0.598004	0.476958	0.28099	0.330828
	29.86	0.603093	0.479359	0.282981	0.332122
	29.88	0.60816	0.481748	0.284918	0.333407
	29.9	0.6132	0.484125	0.2868	0.334675
	29.92	0.618206	0.486489	0.288627	0.335919
	29.94	0.623171	0.488839	0.290401	0.337132
	29.96	0.628089	0.491176	0.29212	0.338305
	29.98	0.632952	0.493498	0.293786	0.339432
	30	0.637755	0.495806	0.295396	0.340505
	30.02	0.64249	0.498098	0.296952	0.341519
	30.04	0.64715	0.500376	0.298453	0.342467
	30.06	0.651729	0.502638	0.299897	0.343342
	30.08	0.65622	0.504884	0.301284	0.34414
	30.1	0.660617	0.507114	0.302613	0.344854
	30.12	0.664913	0.509327	0.303882	0.34548
	30.14	0.669102	0.511524	0.30509	0.346014
	30.16	0.673179	0.513705	0.306235	0.34645
	30.18	0.677137	0.515869	0.307316	0.346786
	30.2	0.680971	0.518016	0.30833	0.347019
	30.22	0.684677	0.520146	0.309275	0.347145
	30.24	0.68825	0.522259	0.310148	0.347162
	30.26	0.691684	0.524356	0.310948	0.347069
	30.28	0.694975	0.526436	0.31167	0.346864
	30.3	0.69812	0.528499	0.312312	0.346547
	30.32	0.701115	0.530546	0.312871	0.346117
	30.34	0.703955	0.532576	0.313344	0.345575
	30.36	0.706637	0.53459	0.313727	0.344921
	30.38	0.709159	0.536587	0.314017	0.344157
	30.4	0.711518	0.538568	0.31421	0.343286
	30.42	0.713712	0.540533	0.314303	0.342309
	30.44	0.715737	0.542481	0.314292	0.341229
	30.46	0.717594	0.544414	0.314173	0.34005
	30.48	0.719278	0.546329	0.313943	0.338776
	30.5	0.720791	0.548229	0.313597	0.337412
	30.52	0.72213	0.550112	0.313133	0.335962
	30.54	0.723294	0.551978	0.312545	0.334433
	30.56	0.724282	0.553828	0.311831	0.332829
	30.58	0.725094	0.55566	0.310986	0.331157
	30.6	0.725729	0.557476	0.310008	0.329423
	30.62	0.726188	0.559274	0.308893	0.327636
	30.64	0.72647	0.561054	0.307637	0.325802
	30.66	0.726575	0.562816	0.306238	0.323929
	30.68	0.726504	0.564559	0.304693	0.322024
	30.7	0.726258	0.566281	0.303	0.320097
	30.72	0.725837	0.567984	0.301155	0.318155
	30.74	0.725243	0.569664	0.299158	0.316207
	30.76	0.724478	0.571323	0.297005	0.314261
	30.78	0.723542	0.572957	0.294696	0.312327
	30.8	0.722437	0.574567	0.292228	0.310412
	30.82	0.721165	0.576152	0.289602	0.308525
	30.84	0.719728	0.577709	0.286816	0.306674
	30.86	0.718129	0.579237	0.28387	0.304868
	30.88	0.716368	0.580735	0.280763	0.303115
	30.9	0.714448	0.582202	0.277497	0.301423
	30.92	0.712372	0.583636	0.274072	0.299798
	30.94	0.710141	0.585035	0.270489	0.298247
	30.96	0.707758	0.586396	0.266749	0.296778
	30.98	0.705225	0.58772	0.262856	0.295396
	31	0.702545	0.589002	0.25881	0.294107
	31.02	0.699721	0.590242	0.254616	0.292916
	31.04	0.696755	0.591437	0.250275	0.291827
	31.06	0.693649	0.592585	0.245792	0.290845
	31.08	0.690406	0.593685	0.241171	0.289971
	31.1	0.687029	0.594734	0.236415	0.28921
	31.12	0.68352	0.595729	0.23153	0.288562
	31.14	0.679882	0.59667	0.226521	0.288029
	31.16	0.676117	0.597553	0.221393	0.287611
	31.18	0.672228	0.598377	0.216151	0.287309
	31.2	0.668217	0.59914	0.210803	0.287122
	31.22	0.664088	0.599839	0.205354	0.287049
	31.24	0.659842	0.600473	0.199811	0.287087
	31.26	0.655483	0.60104	0.194183	0.287235
	31.28	0.651014	0.601537	0.188475	0.287489
	31.3	0.646437	0.601963	0.182696	0.287847
	31.32	0.641756	0.602315	0.176853	0.288305
	31.34	0.636974	0.602592	0.170955	0.28886
	31.36	0.632094	0.602793	0.165011	0.289506
	31.38	0.627119	0.602914	0.159027	0.290239
	31.4	0.622054	0.602956	0.153014	0.291054
	31.42	0.616901	0.602916	0.14698	0.291947
	31.44	0.611664	0.602792	0.140934	0.292912
	31.46	0.606346	0.602584	0.134884	0.293945
	31.48	0.600952	0.602291	0.12884	0.295039
	31.5	0.595484	0.60191	0.12281	0.29619
	31.52	0.589946	0.601441	0.116805	0.297391
	31.54	0.584342	0.600883	0.110832	0.298639
	31.56	0.578676	0.600235	0.104901	0.299927
	31.58	0.572952	0.599497	0.0990211	0.301251
	31.6	0.567173	0.598666	0.0932009	0.302606
	31.62	0.561343	0.597744	0.0874494	0.303986
	31.64	0.555467	0.596729	0.0817753	0.305387
	31.66	0.549547	0.595621	0.076187	0.306804
	31.68	0.543588	0.594421	0.0706932	0.308232
	31.7	0.537593	0.593127	0.0653018	0.309668
	31.72	0.531566	0.591739	0.060021	0.311107
	31.74	0.525511	0.590259	0.0548584	0.312544
	31.76	0.519431	0.588687	0.0498216	0.313977
	31.78	0.51333	0.587022	0.0449179	0.315401
	31.8	0.507211	0.585265	0.0401543	0.316813
	31.82	0.501077	0.583417	0.0355376	0.31821
	31.84	0.494933	0.581478	0.0310744	0.319589
	31.86	0.488782	0.57945	0.0267706	0.320945
	31.88	0.482627	0.577332	0.0226322	0.322278
	31.9	0.476473	0.575127	0.0186647	0.323585
	31.92	0.470323	0.572835	0.0148733	0.324862
	31.94	0.464181	0.570458	0.0112625	0.326109
	31.96	0.45805	0.567996	0.00783693	0.327322
	31.98	0.451935	0.565451	0.0046004	0.328501
	32	0.445837	0.562825	0.00155653	0.329643
	32.02	0.439762	0.560118	-0.00129148	0.330748
	32.04	0.433712	0.557334	-0.00394081	0.331813
	32.06	0.427689	0.554473	-0.006389	0.332839
	32.08	0.421698	0.551538	-0.00863396	0.333823
	32.1	0.41574	0.548529	-0.010674	0.334765
	32.12	0.409819	0.54545	-0.0125077	0.335666
	32.14	0.403938	0.542303	-0.014134	0.336523
	32.16	0.398098	0.539088	-0.0155525	0.337338
	32.18	0.392303	0.53581	-0.0167628	0.33811
	32.2	0.386555	0.532469	-0.017765	0.33884
	32.22	0.380855	0.529068	-0.0185596	0.339526
	32.24	0.375205	0.52561	-0.0191474	0.340171
	32.26	0.369608	0.522096	-0.0195296	0.340773
	32.28	0.364064	0.518531	-0.0197077	0.341334
	32.3	0.358574	0.514915	-0.0196834	0.341855
	32.32	0.353139	0.511251	-0.019459	0.342335
	32.34	0.347759	0.507543	-0.0190365	0.342776
	32.36	0.342435	0.503794	-0.0184189	0.343179
	32.38	0.337166	0.500004	-0.0176089	0.343545
	32.4	0.331953	0.496178	-0.0166097	0.343873
	32.42	0.326796	0.492319	-0.0154248	0.344167
	32.44	0.321694	0.488429	-0.0140578	0.344426
	32.46	0.316646	0.48451	-0.0125125	0.344653
	32.48	0.311652	0.480566	-0.0107933	0.344847
	32.5	0.306712	0.4766	-0.00890453	0.345011
	32.52	0.301824	0.472614	-0.00685074	0.345145
	32.54	0.296987	0.468612	-0.00463674	0.345251
	32.56	0.292201	0.464595	-0.00226756	0.34533
	32.58	0.287463	0.460568	0.000251673	0.345383
	32.6	0.282772	0.456532	0.0029156	0.345412
	32.62	0.278126	0.452492	0.00571881	0.345417
	32.64	0.273524	0.448449	0.00865564	0.345399
	32.66	0.268963	0.444407	0.0117204	0.345361
	32.68	0.264441	0.440369	0.0149072	0.345302
	32.7	0.259956	0.436337	0.01821	0.345224
	32.72	0.255506	0.432315	0.0216228	0.345129
	32.74	0.251087	0.428305	0.0251393	0.345017
	32.76	0.246699	0.424311	0.0287532	0.344889
	32.78	0.242338	0.420336	0.0324581	0.344746
	32.8	0.238003	0.416381	0.0362475	0.344589
	32.82	0.233689	0.412451	0.0401149	0.34442
	32.84	0.229396	0.408548	0.0440537	0.344237
	32.86	0.22512	0.404674	0.0480571	0.344044
	32.88	0.220858	0.400834	0.0521188	0.343839
	32.9	0.216608	0.397029	0.0562318	0.343623
	32.92	0.212366	0.393262	0.0603897	0.343397
	32.94	0.208132	0.389537	0.0645857	0.343161
	32.96	0.2039	0.385856	0.0688132	0.342916
	32.98	0.19967	0.382222	0.0730656	0.342662
	33	0.195439	0.378637	0.0773363	0.342399
	33.02	0.191205	0.375105	0.0816186	0.342127
	33.04	0.186965	0.371627	0.085906	0.341846
	33.06	0.182718	0.368206	0.0901916	0.341556
	33.08	0.178463	0.364845	0.0944691	0.341258
	33.1	0.174197	0.361546	0.0987317	0.34095
	33.12	0.16992	0.358311	0.102973	0.340634
	33.14	0.165631	0.355142	0.107186	0.340309
	33.16	0.161328	0.352042	0.111365	0.339974
	33.18	0.157011	0.349013	0.115503	0.339631
	33.2	0.152679	0.346056	0.119594	0.339277
	33.22	0.148332	0.343173	0.123632	0.338915
	33.24	0.14397	0.340366	0.12761	0.338543
	33.26	0.139593	0.337636	0.131523	0.338162
	33.28	0.135201	0.334985	0.135364	0.337771
	33.3	0.130794	0.332414	0.139127	0.337373
	33.32	0.126373	0.329925	0.142806	0.336966
	33.34	0.12194	0.327517	0.146396	0.336551
	33.36	0.117495	0.325192	0.149891	0.33613
	33.38	0.11304	0.322951	0.153284	0.335702
	33.4	0.108576	0.320793	0.156571	0.33527
	33.42	0.104105	0.31872	0.159745	0.334834
	33.44	0.0996288	0.316731	0.162802	0.334395
	33.46	0.0951499	0.314826	0.165737	0.333955
	33.48	0.0906703	0.313004	0.168544	0.333515
	33.5	0.0861927	0.311267	0.171219	0.333079
	33.52	0.0817198	0.309612	0.173757	0.332647
	33.54	0.0772544	0.308039	0.176155	0.332222
	33.56	0.0727999	0.306547	0.178407	0.331808
	33.58	0.0683595	0.305136	0.180509	0.331406
	33.6	0.063937	0.303802	0.182459	0.331019
	33.62	0.0595362	0.302546	0.184251	0.330652
	33.64	0.0551614	0.301365	0.185883	0.330307
	33.66	0.0508168	0.300257	0.187352	0.329988
	33.68	0.0465071	0.299222	0.188653	0.329698
	33.7	0.0422369	0.298255	0.189785	0.329441
	33.72	0.0380112	0.297356	0.190745	0.329222
	33.74	0.0338349	0.296522	0.19153	0.329043
	33.76	0.029713	0.295751	0.192139	0.328911
	33.78	0.0256506	0.29504	0.19257	0.328828
	33.8	0.0216528	0.294387	0.192821	0.328798
	33.82	0.0177249	0.293789	0.192891	0.328827
	33.84	0.0138718	0.293243	0.19278	0.328919
	33.86	0.0100989	0.292747	0.192486	0.329077
	33.88	0.00641139	0.292298	0.19201	0.329306
	33.9	0.00281439	0.291894	0.19135	0.329609
	33.92	-0.000686858	0.291531	0.190509	0.329991
	33.94	-0.00408712	0.291207	0.189485	0.330455
	33.96	-0.00738136	0.290919	0.18828	0.331004
	33.98	-0.0105645	0.290664	0.186896	0.331641
	34	-0.0136318	0.29044	0.185332	0.33237
	34.02	-0.0165785	0.290243	0.183592	0.333191
	34.04	-0.0194002	0.290073	0.181676	0.334109
	34.06	-0.0220927	0.289925	0.179589	0.335123
	34.08	-0.0246519	0.289797	0.177331	0.336237
	34.1	-0.0270739	0.289687	0.174907	0.33745
	34.12	-0.0293551	0.289592	0.17232	0.338763
	34.14	-0.0314921	0.28951	0.169573	0.340177
	34.16	-0.0334815	0.289438	0.166671	0.341691
	34.18	-0.0353201	0.289375	0.163617	0.343304
	34.2	-0.0370049	0.289317	0.160417	0.345015
	34.22	-0.038533	0.289264	0.157073	0.346823
	34.24	-0.0399018	0.289211	0.153593	0.348726
	34.26	-0.0411088	0.289159	0.14998	0.350721
	34.28	-0.0421518	0.289104	0.14624	0.352806
	34.3	-0.043029	0.289044	0.142378	0.354977
	34.32	-0.0437389	0.288979	0.138401	0.357231
	34.34	-0.0442802	0.288905	0.134314	0.359565
	34.36	-0.0446523	0.288822	0.130124	0.361973
	34.38	-0.0448546	0.288728	0.125837	0.364453
	34.4	-0.0448869	0.288622	0.12146	0.367
	34.42	-0.0447496	0.288501	0.116999	0.369608
	34.44	-0.044443	0.288364	0.112462	0.372274
	34.46	-0.0439683	0.288211	0.107855	0.374991
	34.48	-0.0433264	0.28804	0.103185	0.377755
	34.5	-0.0425188	0.28785	0.0984598	0.380561
	34.52	-0.0415474	0.28764	0.0936861	0.383403
	34.54	-0.0404144	0.287408	0.0888713	0.386276
	34.56	-0.0391222	0.287154	0.0840228	0.389174
	34.58	-0.0376739	0.286878	0.0791479	0.392093
	34.6	-0.0360726	0.286577	0.0742543	0.395026
	34.62	-0.0343223	0.286253	0.0693494	0.397969
	34.64	-0.0324268	0.285904	0.0644407	0.400915
	34.66	-0.0303906	0.285529	0.0595359	0.403861
	34.68	-0.0282185	0.285129	0.0546423	0.4068
	34.7	-0.0259155	0.284703	0.0497675	0.409728
	34.72	-0.0234868	0.28425	0.0449188	0.412641
	34.74	-0.0209379	0.283771	0.0401033	0.415533
	34.76	-0.0182742	0.283264	0.0353283	0.418399
	34.78	-0.0155015	0.282731	0.0306008	0.421236
	34.8	-0.0126256	0.282171	0.0259276	0.42404
	34.82	-0.00965233	0.281584	0.0213156	0.426806
	34.84	-0.00658778	0.28097	0.0167713	0.429531
	34.86	-0.00343816	0.28033	0.0123013	0.432211
	34.88	-0.000209708	0.279663	0.00791174	0.434843
	34.9	0.00309096	0.27897	0.00360888	0.437423
	34.92	0.0064573	0.278252	-0.000601482	0.43995
	34.94	0.00988242	0.277509	-0.0047136	0.442419
	34.96	0.0133595	0.276741	-0.0087221	0.444828
	34.98	0.0168814	0.275949	-0.0126217	0.447176
	35	0.0204412	0.275133	-0.0164076	0.44946
	35.02	0.024032	0.274294	-0.0200749	0.451678
	35.04	0.0276469	0.273433	-0.0236193	0.453829
	35.06	0.031279	0.27255	-0.0270367	0.455911
	35.08	0.0349217	0.271646	-0.030323	0.457923
	35.1	0.0385684	0.270723	-0.0334747	0.459864
	35.12	0.0422125	0.269779	-0.0364884	0.461734
	35.14	0.0458475	0.268818	-0.0393609	0.46353
	35.16	0.0494667	0.267838	-0.0420894	0.465254
	35.18	0.0530637	0.266842	-0.0446712	0.466905
	35.2	0.0566319	0.26583	-0.0471039	0.468482
	35.22	0.0601649	0.264802	-0.0493855	0.469986
	35.24	0.0636562	0.263761	-0.051514	0.471416
	35.26	0.0670997	0.262706	-0.0534879	0.472773
	35.28	0.0704894	0.261639	-0.0553059	0.474058
	35.3	0.0738196	0.260561	-0.0569669	0.47527
	35.32	0.0770849	0.259473	-0.0584701	0.476411
	35.34	0.0802803	0.258375	-0.059815	0.47748
	35.36	0.0834009	0.257269	-0.0610015	0.478479
	35.38	0.0864425	0.256156	-0.0620296	0.479409
	35.4	0.0894006	0.255037	-0.0628994	0.48027
	35.42	0.0922714	0.253914	-0.0636117	0.481063
	35.44	0.0950511	0.252786	-0.0641672	0.481789
	35.46	0.0977361	0.251657	-0.0645668	0.482449
	35.48	0.100323	0.250526	-0.064812	0.483044
	35.5	0.102808	0.249396	-0.0649044	0.483575
	35.52	0.10519	0.248268	-0.0648456	0.484043
	35.54	0.107464	0.247143	-0.0646379	0.484449
	35.56	0.109629	0.246023	-0.0642836	0.484794
	35.58	0.111682	0.24491	-0.0637855	0.48508
	35.6	0.113623	0.243805	-0.0631462	0.485307
	35.62	0.115448	0.24271	-0.0623691	0.485476
	35.64	0.117157	0.241627	-0.0614573	0.485588
	35.66	0.118749	0.240557	-0.0604145	0.485646
	35.68	0.120222	0.239503	-0.0592444	0.485648
	35.7	0.121577	0.238467	-0.0579507	0.485598
	35.72	0.122812	0.237451	-0.0565375	0.485496
	35.74	0.123927	0.236457	-0.055009	0.485343
	35.76	0.124922	0.235486	-0.0533696	0.485139
	35.78	0.125796	0.234543	-0.0516238	0.484888
	35.8	0.12655	0.233628	-0.0497762	0.484588
	35.82	0.127184	0.232744	-0.047832	0.484243
	35.84	0.127697	0.231894	-0.0457961	0.483852
	35.86	0.12809	0.231079	-0.043674	0.483417
	35.88	0.128365	0.230302	-0.0414711	0.482939
	35.9	0.12852	0.229566	-0.0391932	0.482419
	35.92	0.128559	0.228872	-0.0368459	0.48186
	35.94	0.128481	0.228223	-0.0344351	0.481262
	35.96	0.128289	0.22762	-0.0319669	0.480626
	35.98	0.127982	0.227066	-0.0294472	0.479955
	36	0.127563	0.226563	-0.0268822	0.479248
	36.02	0.127034	0.226113	-0.0242779	0.47851
	36.04	0.126395	0.225717	-0.0216407	0.477739
	36.06	0.125648	0.225376	-0.0189769	0.476939
	36.08	0.124795	0.225094	-0.016293	0.476111
	36.1	0.123837	0.224869	-0.0135955	0.475256
	36.12	0.122775	0.224704	-0.0108912	0.474377
	36.14	0.121612	0.2246	-0.008187	0.473475
	36.16	0.120349	0.224557	-0.00548973	0.472553
	36.18	0.118986	0.224575	-0.00280632	0.471611
	36.2	0.117527	0.224654	-0.00014378	0.470653
	36.22	0.115972	0.224796	0.002491	0.469681
	36.24	0.114324	0.224998	0.00509109	0.468695
	36.26	0.112583	0.225262	0.00764969	0.4677
	36.28	0.110752	0.225585	0.01016	0.466696
	36.3	0.108832	0.225968	0.0126153	0.465687
	36.32	0.106824	0.22641	0.015009	0.464674
	36.34	0.10473	0.226908	0.0173344	0.463659
	36.36	0.102551	0.227461	0.019585	0.462646
	36.38	0.100289	0.228068	0.0217543	0.461635
	36.4	0.0979445	0.228726	0.023836	0.460631
	36.42	0.0955198	0.229433	0.0258237	0.459634
	36.44	0.0930162	0.230187	0.0277112	0.458648
	36.46	0.0904352	0.230984	0.0294925	0.457674
	36.48	0.0877789	0.231823	0.0311617	0.456715
	36.5	0.0850491	0.232701	0.0327132	0.455774
	36.52	0.0822479	0.233613	0.0341415	0.454852
	36.54	0.0793776	0.234557	0.0354414	0.453952
	36.56	0.0764404	0.235529	0.0366079	0.453076
	36.58	0.0734388	0.236527	0.0376361	0.452227
	36.6	0.0703752	0.237546	0.0385217	0.451406
	36.62	0.067252	0.238583	0.0392603	0.450616
	36.64	0.0640718	0.239634	0.039848	0.449859
	36.66	0.0608373	0.240695	0.0402811	0.449136
	36.68	0.0575513	0.241763	0.0405562	0.44845
	36.7	0.0542167	0.242834	0.0406702	0.447803
	36.72	0.0508366	0.243904	0.0406204	0.447197
	36.74	0.047414	0.244969	0.0404044	0.446634
	36.76	0.0439522	0.246026	0.0400201	0.446115
	36.78	0.0404547	0.24707	0.0394657	0.445643
	36.8	0.036925	0.248099	0.0387402	0.445219
	36.82	0.0333665	0.249107	0.0378424	0.444845
	36.84	0.0297829	0.250093	0.0367721	0.444523
	36.86	0.0261778	0.251052	0.035529	0.444254
	36.88	0.0225546	0.25198	0.0341138	0.444039
	36.9	0.0189172	0.252875	0.0325269	0.443881
	36.92	0.0152691	0.253733	0.0307699	0.44378
	36.94	0.0116141	0.254551	0.028844	0.443738
	36.96	0.00795597	0.255325	0.0267515	0.443756
	36.98	0.00429875	0.256053	0.0244945	0.443834
	37	0.0006465	0.256731	0.0220759	0.443974
	37.02	-0.0029966	0.257357	0.0194989	0.444177
	37.04	-0.00662623	0.257928	0.0167669	0.444443
	37.06	-0.010238	0.258441	0.0138839	0.444774
	37.08	-0.0138275	0.258894	0.0108542	0.445168
	37.1	-0.0173901	0.259284	0.00768249	0.445628
	37.12	-0.0209213	0.259608	0.0043739	0.446152
	37.14	-0.0244167	0.259865	0.000933826	0.446741
	37.16	-0.0278716	0.260051	-0.00263199	0.447394
	37.18	-0.0312817	0.260166	-0.00631751	0.44811
	37.2	-0.0346423	0.260207	-0.0101165	0.44889
	37.22	-0.0379491	0.260172	-0.0140223	0.449732
	37.24	-0.0411975	0.26006	-0.0180283	0.450635
	37.26	-0.0443831	0.25987	-0.0221274	0.451598
	37.28	-0.0475014	0.2596	-0.0263125	0.452619
	37.3	-0.0505481	0.259248	-0.0305763	0.453697
	37.32	-0.053519	0.258815	-0.034911	0.454829
	37.34	-0.0564099	0.258298	-0.039309	0.456014
	37.36	-0.0592168	0.257698	-0.0437623	0.457248
	37.38	-0.0619361	0.257013	-0.0482629	0.458531
	37.4	-0.0645642	0.256243	-0.0528026	0.459858
	37.42	-0.0670978	0.255389	-0.0573731	0.461227
	37.44	-0.0695341	0.254449	-0.0619661	0.462635
	37.46	-0.0718703	0.253424	-0.0665734	0.464079
	37.48	-0.074104	0.252315	-0.0711866	0.465554
	37.5	-0.0762332	0.251121	-0.0757974	0.467057
	37.52	-0.0782561	0.249844	-0.0803976	0.468585
	37.54	-0.0801711	0.248483	-0.084979	0.470133
	37.56	-0.0819769	0.247041	-0.0895335	0.471698
	37.58	-0.0836727	0.245519	-0.0940531	0.473276
	37.6	-0.0852575	0.243916	-0.09853	0.474862
	37.62	-0.086731	0.242236	-0.102956	0.476453
	37.64	-0.0880928	0.240479	-0.107324	0.478044
	37.66	-0.0893433	0.238647	-0.111627	0.479631
	37.68	-0.0904827	0.236742	-0.115857	0.481211
	37.7	-0.0915117	0.234766	-0.120007	0.482778
	37.72	-0.0924314	0.232722	-0.124071	0.484329
	37.74	-0.0932432	0.230612	-0.128043	0.485861
	37.76	-0.0939487	0.228438	-0.131916	0.487368
	37.78	-0.0945501	0.226203	-0.135684	0.488848
	37.8	-0.0950496	0.223911	-0.139343	0.490297
	37.82	-0.0954499	0.221565	-0.142887	0.49171
	37.84	-0.0957539	0.219167	-0.146311	0.493086
	37.86	-0.0959648	0.216722	-0.149612	0.494421
	37.88	-0.096086	0.214233	-0.152785	0.495711
	37.9	-0.0961209	0.211705	-0.155826	0.496955
	37.92	-0.0960736	0.20914	-0.158731	0.498149
	37.94	-0.0959478	0.206543	-0.161499	0.499291
	37.96	-0.0957479	0.203919	-0.164125	0.500379
	37.98	-0.0954781	0.201272	-0.166609	0.50141
	38	-0.0951433	0.198606	-0.168947	0.502383
	38.02	-0.0947482	0.195927	-0.171138	0.503296
	38.04	-0.0942979	0.193239	-0.173181	0.504148
	38.06	-0.0937975	0.190547	-0.175074	0.504936
	38.08	-0.0932525	0.187857	-0.176818	0.50566
	38.1	-0.0926681	0.185174	-0.178411	0.506319
	38.12	-0.0920499	0.182502	-0.179854	0.506912
	38.14	-0.0914034	0.179848	-0.181147	0.507437
	38.16	-0.0907338	0.177217	-0.18229	0.507894
	38.18	-0.0900465	0.174614	-0.183284	0.508283
	38.2	-0.0893466	0.172044	-0.18413	0.508604
	38.22	-0.0886393	0.169514	-0.184828	0.508855
	38.24	-0.0879295	0.167028	-0.185379	0.509036
	38.26	-0.0872218	0.164593	-0.185786	0.509148
	38.28	-0.086521	0.162214	-0.18605	0.509189
	38.3	-0.0858316	0.159897	-0.186172	0.509161
	38.32	-0.0851577	0.157647	-0.186154	0.509062
	38.34	-0.0845036	0.155469	-0.185999	0.508893
	38.36	-0.0838731	0.15337	-0.185709	0.508653
	38.38	-0.0832699	0.151355	-0.185286	0.508342
	38.4	-0.0826974	0.149428	-0.184733	0.507961
	38.42	-0.0821588	0.147596	-0.184052	0.507508
	38.44	-0.0816572	0.145862	-0.183246	0.506985
	38.46	-0.0811952	0.144231	-0.182318	0.50639
	38.48	-0.0807753	0.142707	-0.18127	0.505724
	38.5	-0.0803998	0.141293	-0.180105	0.504987
	38.52	-0.0800705	0.139994	-0.178825	0.504177
	38.54	-0.0797894	0.138812	-0.177434	0.503296
	38.56	-0.0795578	0.13775	-0.175934	0.502343
	38.58	-0.0793772	0.136809	-0.174328	0.501318
	38.6	-0.0792486	0.135991	-0.17262	0.500219
	38.62	-0.0791726	0.135297	-0.170812	0.499047
	38.64	-0.0791498	0.134727	-0.168906	0.497801
	38.66	-0.0791804	0.134282	-0.166907	0.496482
	38.68	-0.0792644	0.133959	-0.164817	0.495087
	38.7	-0.0794012	0.133759	-0.16264	0.493617
	38.72	-0.0795904	0.133679	-0.160377	0.492072
	38.74	-0.0798309	0.133716	-0.158033	0.490451
	38.76	-0.0801216	0.133868	-0.15561	0.488753
	38.78	-0.0804607	0.134131	-0.153112	0.486979
	38.8	-0.0808466	0.134501	-0.150541	0.485127
	38.82	-0.081277	0.134974	-0.1479	0.483197
	38.84	-0.0817496	0.135546	-0.145194	0.481188
	38.86	-0.0822616	0.136212	-0.142425	0.479101
	38.88	-0.0828101	0.136967	-0.139596	0.476936
	38.9	-0.083392	0.137807	-0.136712	0.47469
	38.92	-0.0840038	0.138726	-0.133776	0.472366
	38.94	-0.0846423	0.13972	-0.130792	0.469962
	38.96	-0.0853038	0.140784	-0.127763	0.467479
	38.98	-0.0859848	0.141911	-0.124694	0.464916
	39	-0.0866814	0.143097	-0.121589	0.462274
	39.02	-0.0873902	0.144336	-0.118451	0.459553
	39.04	-0.0881073	0.145624	-0.115286	0.456754
	39.06	-0.088829	0.146955	-0.112099	0.453878
	39.08	-0.0895515	0.148324	-0.108893	0.450925
	39.1	-0.0902712	0.149726	-0.105674	0.447895
	39.12	-0.0909842	0.151156	-0.102447	0.444792
	39.14	-0.0916871	0.15261	-0.0992169	0.441614
	39.16	-0.0923761	0.154083	-0.0959897	0.438365
	39.18	-0.0930479	0.155571	-0.0927711	0.435045
	39.2	-0.0936992	0.157069	-0.0895668	0.431657
	39.22	-0.0943269	0.158574	-0.0863831	0.428203
	39.24	-0.0949281	0.160082	-0.083226	0.424684
	39.26	-0.0955002	0.161588	-0.080102	0.421104
	39.28	-0.0960406	0.163089	-0.0770178	0.417465
	39.3	-0.096547	0.164581	-0.07398	0.413771
	39.32	-0.0970173	0.166061	-0.0709956	0.410023
	39.34	-0.0974495	0.167524	-0.0680716	0.406227
	39.36	-0.0978417	0.168967	-0.0652153	0.402384
	39.38	-0.0981923	0.170388	-0.0624339	0.3985
	39.4	-0.0984994	0.171783	-0.059735	0.394578
	39.42	-0.0987617	0.173148	-0.0571262	0.390622
	39.44	-0.0989776	0.174482	-0.0546152	0.386638
	39.46	-0.099146	0.175782	-0.0522098	0.382629
	39.48	-0.0992657	0.177045	-0.0499179	0.378601
	39.5	-0.0993358	0.17827	-0.0477473	0.374558
	39.52	-0.0993554	0.179453	-0.0457059	0.370506
	39.54	-0.0993241	0.180593	-0.0438016	0.366451
	39.56	-0.0992415	0.181688	-0.0420422	0.362398
	39.58	-0.0991072	0.182736	-0.0404354	0.358352
	39.6	-0.0989213	0.183735	-0.0389889	0.35432
	39.62	-0.0986836	0.184683	-0.0377103	0.350308
	39.64	-0.0983944	0.185579	-0.0366068	0.34632
	39.66	-0.0980538	0.18642	-0.0356858	0.342365
	39.68	-0.0976622	0.187206	-0.0349544	0.338446
	39.7	-0.0972196	0.187935	-0.0344192	0.334572
	39.72	-0.0967266	0.188607	-0.034087	0.330747
	39.74	-0.0961835	0.18922	-0.0339639	0.326977
	39.76	-0.0955908	0.189773	-0.0340558	0.323269
	39.78	-0.0949492	0.190267	-0.0343685	0.319628
	39.8	-0.0942592	0.1907	-0.0349069	0.31606
	39.82	-0.0935215	0.191072	-0.0356759	0.31257
	39.84	-0.092737	0.191383	-0.0366796	0.309163
	39.86	-0.0919063	0.191633	-0.0379218	0.305844
	39.88	-0.0910301	0.191822	-0.0394057	0.302618
	39.9	-0.0901091	0.191949	-0.0411342	0.299489
	39.92	-0.089144	0.192015	-0.0431093	0.296461
	39.94	-0.088135	0.192021	-0.0453329	0.293538
[truncated: 4,502 more rows]

## Sheet: h
	Z-score
	naive-iSerSnFR baseline	naive-iSerSnFR DRN stim	naive-eGFP baseline	naive-eGFP DRN stim
	0.499847	0.861414	-0.374573	0.312542
	-0.0744084	1.46185	-0.108509	-0.0744354			Statisitics
	0.421833	1.16286	-0.494974	0.714986
	0.327561	1.81226	0.075386	0.896198		One Way ANOVA	naive-iSerSnFR baseline	naive-iSerSnFR DRN stim	Holm-Sidak method	P = 0,010	*
	-0.681035	3.55424	0.628826	2.34029			naive-eGFP baseline	naive-eGFP DRN stim	Holm-Sidak method	P = 0,234
	0.924551	3.18495	-0.776562	0.0657065
	-0.146146	3.93152	1.01567	0.573781		One Way ANOVA	naive-iSerSnFR baseline	naive-eGFP baseline	Holm-Sidak method	P = 0,458
	0.478135	1.73227		0.915836
		1.06753		-0.520272
		0.0804727		-0.0670131		One Way ANOVA	naive-iSerSnFR DRN stim	naive-eGFP DRN stim	Dunn's Method	P = 0,008	**
		0.444895		-0.340871
		0.0799811
		0.939759				3 naive-iSerSnFR, n=13 trials
						3 naive-eGFP, n=11 trials
mean	0.218792	1.56262	-0.00496281	0.437886
std	0.496594	1.26624	0.636741	0.796808
n	8	13	7	11
sem	0.175572	0.351191	0.240666	0.240247
