# Supplementary material for: Dysfunctional serotonergic neuron-astrocyte signaling in depressive-like states
Source: Mol Psychiatry. 2023 Sep 29;28(9):3856–73. doi: 10.1038/s41380-023-02269-8 (PMC10730416; doi:10.1038/s41380-023-02269-8)
Supplement: Supplementary file 12 — Source Data Extended_Data Fig 6 [file 41380_2023_2269_MOESM12_ESM.xlsx]

## Sheet: a
Representative action potential firing patterns
		control		CaMKII-eYFP
		Firing pattern (mV)		Firing pattern (mV)
	0	-56.7017		-58.7463
	0.5	-56.6101		-58.6853
	1	-56.7322		-58.7769
	1.5	-56.6711		-58.6853
	2	-56.7932		-58.8074
	2.5	-56.7017		-58.7463
	3	-56.8237		-58.8379
	3.5	-56.7932		-58.7463
	4	-56.8542		-58.8684
	4.5	-56.7932		-58.7769
	5	-56.9458		-58.8684
	5.5	-56.8542		-58.8074
	6	-56.9763		-58.8684
	6.5	-56.8848		-58.8074
	7	-56.9763		-58.8379
	7.5	-56.9153		-58.8074
	8	-56.9763		-58.8379
	8.5	-56.9153		-58.7769
	9	-56.9458		-58.8379
	9.5	-56.8848		-58.7769
	10	-56.9153		-58.8074
	10.5	-56.8237		-58.7463
	11	-56.8542		-58.7769
	11.5	-56.7932		-58.7463
	12	-56.7932		-58.7769
	12.5	-56.7627		-58.7158
	13	-56.7932		-58.8074
	13.5	-56.7322		-58.6853
	14	-56.7932		-58.7463
	14.5	-56.7322		-58.6548
	15	-56.7627		-58.7158
	15.5	-56.6711		-58.6548
	16	-56.6711		-58.7158
	16.5	-56.5491		-58.6243
	17	-56.6101		-58.6548
	17.5	-56.5491		-58.6243
	18	-56.5491		-58.6243
	18.5	-56.488		-58.5632
	19	-56.6101		-58.5938
	19.5	-56.5186		-58.5327
	20	-56.7017		-58.6243
	20.5	-56.5796		-58.5327
	21	-56.7932		-58.6548
	21.5	-56.6711		-58.5632
	22	-56.8542		-58.6243
	22.5	-56.7322		-58.5632
	23	-56.8848		-58.6243
	23.5	-56.8237		-58.5632
	24	-56.9153		-58.6853
	24.5	-56.7932		-58.6243
	25	-57.0068		-58.6853
	25.5	-56.8848		-58.6243
	26	-56.9763		-58.7158
	26.5	-56.9153		-58.6548
	27	-57.0679		-58.7158
	27.5	-56.9763		-58.6548
	28	-57.0679		-58.7463
	28.5	-56.9763		-58.6853
	29	-57.0374		-58.7463
	29.5	-56.9458		-58.6853
	30	-57.0374		-58.7463
	30.5	-56.9458		-58.7158
	31	-57.0374		-58.7463
	31.5	-56.9763		-58.6853
	32	-57.0068		-58.7463
	32.5	-56.9153		-58.6853
	33	-56.9458		-58.7158
	33.5	-56.9153		-58.6548
	34	-56.9763		-58.7158
	34.5	-56.9153		-58.6243
	35	-56.9458		-58.6853
	35.5	-56.8542		-58.6243
	36	-56.9153		-58.6853
	36.5	-56.8542		-58.5938
	37	-56.9458		-58.6243
	37.5	-56.9153		-58.5632
	38	-56.9458		-58.6243
	38.5	-56.8848		-58.5632
	39	-56.9458		-58.5938
	39.5	-56.9153		-58.5327
	40	-57.0068		-58.5938
	40.5	-56.9153		-58.5327
	41	-57.0679		-58.5938
	41.5	-56.9458		-58.5632
	42	-57.0068		-58.6243
	42.5	-56.9458		-58.5632
	43	-56.9763		-58.6548
	43.5	-56.9153		-58.6243
	44	-56.9153		-58.6853
	44.5	-56.8542		-58.6243
	45	-56.9153		-58.7158
	45.5	-56.8542		-58.6548
	46	-56.9458		-58.7463
	46.5	-56.8848		-58.6548
	47	-56.9153		-58.7158
	47.5	-56.8848		-58.6548
	48	-56.9153		-58.6853
	48.5	-56.8237		-58.6243
	49	-56.8542		-58.7158
	49.5	-56.8237		-58.6548
	50	-56.8848		-58.7158
	50.5	-56.8237		-58.6548
	51	-56.7932		-58.7158
	51.5	-56.7627		-58.6853
	52	-56.7322		-58.6853
	52.5	-56.6711		-58.6548
	53	-56.7017		-58.6853
	53.5	-56.6101		-58.6548
	54	-56.6711		-58.6853
	54.5	-56.5796		-58.6243
	55	-56.6101		-58.6853
	55.5	-56.488		-58.6243
	56	-56.5491		-58.6548
	56.5	-56.488		-58.5938
	57	-56.5186		-58.6853
	57.5	-56.488		-58.6548
	58	-56.5491		-58.6853
	58.5	-56.488		-58.6243
	59	-56.6101		-58.7158
	59.5	-56.5186		-58.6548
	60	-56.6101		-58.7158
	60.5	-56.5491		-58.6243
	61	-56.6101		-58.6548
	61.5	-56.5491		-58.5938
	62	-56.6711		-58.6548
	62.5	-56.6101		-58.6243
	63	-56.6711		-58.7158
	63.5	-56.6101		-58.6243
	64	-56.6406		-58.7463
	64.5	-56.5796		-58.6853
	65	-56.6711		-58.7463
	65.5	-56.5796		-58.6853
	66	-56.6711		-58.7158
	66.5	-56.5796		-58.6853
	67	-56.6101		-58.7463
	67.5	-56.5186		-58.6853
	68	-56.5186		-58.7463
	68.5	-56.427		-58.6548
	69	-56.488		-58.7158
	69.5	-56.427		-58.6853
	70	-56.4575		-58.7158
	70.5	-56.3965		-58.6853
	71	-56.427		-58.7463
	71.5	-56.366		-58.6853
	72	-56.366		-58.7158
	72.5	-56.3049		-58.6548
	73	-56.3354		-58.7158
	73.5	-56.2439		-58.6548
	74	-56.3049		-58.6853
	74.5	-56.2439		-58.6243
	75	-56.2744		-58.6853
	75.5	-56.1829		-58.5938
	76	-56.2744		-58.6548
	76.5	-56.2134		-58.5938
	77	-56.3049		-58.6243
	77.5	-56.2134		-58.5632
	78	-56.3049		-58.6243
	78.5	-56.2439		-58.5632
	79	-56.3049		-58.6243
	79.5	-56.2439		-58.5632
	80	-56.366		-58.6243
	80.5	-56.2744		-58.5632
	81	-56.366		-58.5938
	81.5	-56.3049		-58.5632
	82	-56.4575		-58.6243
	82.5	-56.366		-58.5632
	83	-56.488		-58.6548
	83.5	-56.427		-58.5938
	84	-56.4575		-58.6853
	84.5	-56.427		-58.6243
	85	-56.488		-58.6853
	85.5	-56.3965		-58.6243
	86	-56.5491		-58.6853
	86.5	-56.4575		-58.5938
	87	-56.5491		-58.7463
	87.5	-56.427		-58.6548
	88	-56.5186		-58.7769
	88.5	-56.4575		-58.6853
	89	-56.5796		-58.7463
	89.5	-56.4575		-58.6853
	90	-56.488		-58.7463
	90.5	-56.4575		-58.6853
	91	-56.5186		-58.7463
	91.5	-56.427		-58.7158
	92	-56.4575		-58.7463
	92.5	-56.366		-58.7158
	93	-56.427		-58.7463
	93.5	-56.366		-58.6853
	94	-56.3965		-58.7463
	94.5	-56.3354		-58.7158
	95	-56.3965		-58.7158
	95.5	-56.3049		-58.6548
	96	-56.366		-58.7158
	96.5	-56.3354		-58.6548
	97	-56.427		-58.6853
	97.5	-56.3049		-58.6548
	98	-56.366		-58.6853
	98.5	-56.3354		-58.6548
	99	-56.3965		-58.6853
	99.5	-56.3354		-58.5938
	100	-56.3965		-58.6548
	100.5	-56.366		-58.5632
	101	-56.427		-58.6548
	101.5	-56.3965		-58.5938
	102	-56.488		-58.6853
	102.5	-56.366		-58.6243
	103	-56.5186		-58.7158
	103.5	-56.4575		-58.6548
	104	-56.5491		-58.7158
	104.5	-56.5186		-58.6853
	105	-56.6101		-58.7769
	105.5	-56.5186		-58.7158
	106	-56.6711		-58.7769
	106.5	-56.5491		-58.7158
	107	-56.6406		-58.8074
	107.5	-56.5796		-58.7463
	108	-56.6406		-58.8684
	108.5	-56.6101		-58.7769
	109	-56.6711		-58.8684
	109.5	-56.6101		-58.8074
	110	-56.6406		-58.8684
	110.5	-56.5796		-58.7769
	111	-56.6406		-58.8684
	111.5	-56.6101		-58.8074
	112	-56.6101		-58.8684
	112.5	-56.5186		-58.7769
	113	-56.5796		-58.8074
	113.5	-56.488		-58.7769
	114	-56.5186		-58.7769
	114.5	-56.488		-58.6853
	115	-56.5491		-58.7463
	115.5	-56.4575		-58.7158
	116	-56.5186		-58.7463
	116.5	-56.4575		-58.6548
	117	-56.488		-58.7463
	117.5	-56.4575		-58.6853
	118	-56.4575		-58.7463
	118.5	-56.427		-58.6853
	119	-56.5186		-58.7463
	119.5	-56.427		-58.6548
	120	-56.488		-58.7463
	120.5	-56.4575		-58.6853
	121	-56.5491		-58.7463
	121.5	-56.488		-58.6853
	122	-56.6406		-58.7463
	122.5	-56.5491		-58.7158
	123	-56.6711		-58.7769
	123.5	-56.5796		-58.7463
	124	-56.7017		-58.8074
	124.5	-56.6101		-58.7463
	125	-56.7017		-58.8379
	125.5	-56.6711		-58.7463
	126	-56.7017		-58.8379
	126.5	-56.6711		-58.7769
	127	-56.7322		-58.8379
	127.5	-56.6711		-58.7769
	128	-56.7322		-58.8684
	128.5	-56.6711		-58.7769
	129	-56.7627		-58.8684
	129.5	-56.7017		-58.8074
	130	-56.7322		-58.8989
	130.5	-56.6711		-58.8379
	131	-56.7017		-58.8989
	131.5	-56.6406		-58.8379
	132	-56.6711		-58.8684
	132.5	-56.5796		-58.7769
	133	-56.6406		-58.8379
	133.5	-56.5491		-58.7769
	134	-56.6101		-58.8379
	134.5	-56.5491		-58.7463
	135	-56.5796		-58.8074
	135.5	-56.5491		-58.7158
	136	-56.5796		-58.7463
	136.5	-56.5491		-58.6853
	137	-56.6101		-58.7463
	137.5	-56.5796		-58.6853
	138	-56.6406		-58.7158
	138.5	-56.6101		-58.6853
	139	-56.6711		-58.7158
	139.5	-56.6101		-58.6243
	140	-56.7017		-58.7158
	140.5	-56.6101		-58.6548
	141	-56.7322		-58.7463
	141.5	-56.6711		-58.6853
	142	-56.8237		-58.7158
	142.5	-56.7017		-58.6548
	143	-56.8542		-58.7158
	143.5	-56.7627		-58.6853
	144	-56.8848		-58.8379
	144.5	-56.8237		-58.7158
	145	-56.9458		-58.7769
	145.5	-56.8542		-58.7463
	146	-56.9763		-58.8379
	146.5	-56.3049		-58.3496
	147	-55.9998		-58.136
	147.5	-54.2603		-56.7322
	148	-54.1077		-56.6101
	148.5	-53.0396		-55.7251
	149	-52.9175		-55.6335
	149.5	-52.0325		-54.9316
	150	-51.9409		-54.9011
	150.5	-51.178		-54.3823
	151	-51.0864		-54.2908
	151.5	-50.293		-53.8025
	152	-50.2319		-53.7415
	152.5	-49.5911		-53.2227
	153	-49.53		-53.1921
	153.5	-48.9197		-52.7649
	154	-48.8586		-52.7344
	154.5	-48.2483		-52.3071
	155	-48.1567		-52.2461
	155.5	-47.5769		-51.8188
	156	-47.4854		-51.7883
	156.5	-46.936		-51.4526
	157	-46.8445		-51.3611
	157.5	-46.3867		-51.0254
	158	-46.3867		-50.9644
	158.5	-45.8679		-50.5676
	159	-45.8374		-50.5676
	159.5	-45.3796		-50.1404
	160	-45.3491		-50.1099
	160.5	-44.9219		-49.7437
	161	-44.8914		-49.7437
	161.5	-44.4031		-49.3469
	162	-44.342		-49.3469
	162.5	-43.9148		-48.9807
	163	-43.9148		-48.9807
	163.5	-43.4265		-48.7366
	164	-43.396		-48.7061
	164.5	-42.9077		-48.3398
	165	-42.8772		-48.3093
	165.5	-42.3584		-47.9431
	166	-42.3279		-47.8821
	166.5	-41.9006		-47.4854
	167	-41.8701		-47.4243
	167.5	-41.3513		-47.0886
	168	-41.2598		-47.0886
	168.5	-40.7715		-46.6614
	169	-40.7104		-46.6614
	169.5	-40.1611		-46.3257
	170	-40.1306		-46.2952
	170.5	-39.4897		-45.8679
	171	-39.4592		-45.8679
	171.5	-38.8184		-45.4102
	172	-38.6963		-45.2881
	172.5	-37.9944		-44.7693
	173	-37.9639		-44.7083
	173.5	-37.1094		-43.6401
	174	-37.0178		-41.5649
	174.5	-35.7361		37.9333
	175	-35.2783		18.3411
	175.5	42.0837		38.9099
	176	-3.41797		-17.5171
	176.5	39.1846		14.5569
	177	-32.5623		-36.7432
	177.5	-7.90405		-20.4468
	178	-38.7878		-42.7856
	178.5	-33.7219		-37.7502
	179	-39.9475		-44.4336
	179.5	-39.0015		-43.0908
	180	-40.1001		-44.6777
	180.5	-39.978		-44.4641
	181	-39.978		-44.6472
	181.5	-39.8865		-44.5557
	182	-39.856		-44.5557
	182.5	-39.5813		-44.4336
	183	-39.5508		-44.4031
	183.5	-39.2761		-44.3115
	184	-39.2456		-44.3115
	184.5	-39.032		-44.1284
	185	-39.032		-44.1284
	185.5	-38.8489		-44.0674
	186	-38.8184		-44.0979
	186.5	-38.6963		-43.9453
	187	-38.7268		-43.9758
	187.5	-38.6353		-43.9148
	188	-38.6353		-43.9148
	188.5	-38.5132		-43.8538
	189	-38.5132		-43.9453
	189.5	-38.4521		-43.8538
	190	-38.4827		-43.8843
	190.5	-38.3301		-43.8232
	191	-38.3911		-43.9148
	191.5	-38.3301		-43.8538
	192	-38.4216		-43.8843
	192.5	-38.3301		-43.8232
	193	-38.4521		-43.8538
	193.5	-38.3911		-43.7927
	194	-38.3911		-43.7927
	194.5	-38.2996		-43.7317
	195	-38.3606		-43.7622
	195.5	-38.269		-43.7012
	196	-38.3606		-43.7317
	196.5	-38.2996		-43.6707
	197	-38.3911		-43.7012
	197.5	-38.269		-43.5791
	198	-38.3301		-43.6707
	198.5	-38.2385		-43.5791
	199	-38.3606		-43.6096
	199.5	-38.269		-43.4875
	200	-38.3606		-43.4875
	200.5	-38.269		-43.2129
	201	-38.3911		-43.2129
	201.5	-38.2996		-43.0908
	202	-38.4216		-43.1519
	202.5	-38.3606		-43.0603
	203	-38.4216		-43.1824
	203.5	-38.3606		-43.0603
	204	-38.4216		-43.0603
	204.5	-38.3606		-42.6025
	205	-38.4216		-42.511
	205.5	-38.3301		4.18091
	206	-38.3606		15.3198
	206.5	-38.2996		38.4827
	207	-38.3606		13.2141
	207.5	-38.2996		34.3628
	208	-38.3301		-11.5662
	208.5	-38.269		10.7422
	209	-38.2385		-29.5715
	209.5	-38.1775		-13.916
	210	-38.208		-37.6587
	210.5	-38.0859		-30.7617
	211	-38.1165		-41.0767
	211.5	-37.9333		-38.1775
	212	-37.9028		-42.4805
	212.5	-37.7808		-41.2903
	213	-37.8418		-43.1213
	213.5	-37.7502		-42.572
	214	-37.8113		-43.6096
	214.5	-37.6892		-43.2434
	215	-37.6892		-43.8843
	215.5	-37.5977		-43.6401
	216	-37.5977		-44.1589
	216.5	-37.4756		-43.9148
	217	-37.5061		-44.3115
	217.5	-37.3535		-44.1284
	218	-37.323		-44.5862
	218.5	-37.1399		-44.3726
	219	-37.0789		-44.8608
	219.5	-36.8958		-44.5862
	220	-36.8958		-45.0134
	220.5	-36.8347		-44.8608
	221	-36.8347		-45.2881
	221.5	-36.5906		-45.0439
	222	-36.5601		-45.4407
	222.5	-36.438		-45.2881
	223	-36.4075		-45.6848
	223.5	-36.2549		-45.4712
	224	-36.2244		-45.8374
	224.5	-36.0107		-45.6848
	225	-36.0413		-45.99
	225.5	-35.9192		-45.8374
	226	-35.9802		-46.0815
	226.5	-35.7666		-45.9595
	227	-35.7971		-46.2341
	227.5	-35.4309		-46.0815
	228	-35.4004		-46.3867
	228.5	-35.0647		-46.2341
	229	-35.0037		-46.4478
	229.5	-34.6069		-46.3867
	230	-34.5154		-46.6003
	230.5	-32.6233		-46.4478
	231	-28.2898		-46.814
	231.5	43.3655		-46.6003
	232	7.65991		-46.936
	232.5	40.8325		-46.8445
	233	-24.6887		-46.9971
	233.5	3.69263		-46.9055
	234	-35.7666		-46.9666
	234.5	-26.5503		-46.9055
	235	-38.6353		-46.9666
	235.5	-36.2549		-46.9055
	236	-39.6118		-46.9971
	236.5	-38.7878		-46.9055
	237	-39.978		-47.0276
	237.5	-39.7034		-46.9666
	238	-40.2222		-47.0581
	238.5	-39.9475		-46.9971
	239	-40.4053		-47.0886
	239.5	-40.1306		-47.0276
	240	-40.6494		-47.0276
	240.5	-40.4663		-46.9666
	241	-40.8936		-47.0276
	241.5	-40.6494		-46.9971
	242	-41.0767		-47.0581
	242.5	-40.8936		-46.9971
	243	-41.2292		-47.0581
	243.5	-41.1377		-47.0276
	244	-41.3208		-47.0886
	244.5	-41.1987		-46.9971
	245	-41.5039		-47.0581
	245.5	-41.3208		-47.0276
	246	-41.6565		-47.0581
	246.5	-41.4734		-46.9666
	247	-41.748		-47.0581
	247.5	-41.626		-46.9971
	248	-41.8701		-47.0581
	248.5	-41.748		-46.9971
	249	-41.9617		-46.9971
	249.5	-41.8701		-46.9055
	250	-41.9922		-46.9666
	250.5	-41.9312		-46.8445
	251	-42.0227		-46.875
	251.5	-41.9312		-46.814
	252	-42.0227		-46.875
	252.5	-41.9617		-46.7529
	253	-42.0837		-46.7529
	253.5	-41.9922		-46.6614
	254	-42.0837		-46.6919
	254.5	-42.0227		-46.6309
	255	-42.0837		-46.6003
	255.5	-42.0227		-46.4783
	256	-42.1143		-46.4172
	256.5	-42.0532		-46.3257
	257	-42.1753		-46.3257
	257.5	-42.1143		-46.2341
	258	-42.2363		-46.2646
	258.5	-42.1448		-46.2036
	259	-42.3584		-46.2646
	259.5	-42.2974		-46.2036
	260	-42.45		-46.2646
	260.5	-42.3889		-46.1121
	261	-42.4805		-46.1121
	261.5	-42.4194		-46.051
	262	-42.511		-46.0815
	262.5	-42.45		-45.9595
	263	-42.572		-45.9595
	263.5	-42.4805		-45.8984
	264	-42.572		-45.8679
	264.5	-42.4805		-45.7153
	265	-42.6331		-45.7153
	265.5	-42.511		-45.5933
	266	-42.6331		-45.5933
	266.5	-42.572		-45.5322
	267	-42.6636		-45.5933
	267.5	-42.572		-45.5017
	268	-42.6636		-45.5933
	268.5	-42.6025		-45.5322
	269	-42.6636		-45.4712
	269.5	-42.572		-45.4102
	270	-42.6636		-45.4102
	270.5	-42.6025		-45.2881
	271	-42.6636		-45.3186
	271.5	-42.5415		-45.166
	272	-42.6636		-45.1965
	272.5	-42.5415		-45.0745
	273	-42.6025		-45.0745
	273.5	-42.5415		-44.8914
	274	-42.572		-44.8608
	274.5	-42.4194		-44.6472
	275	-42.45		-44.6167
	275.5	-42.3889		-44.4031
	276	-42.4194		-44.4336
	276.5	-42.3889		-44.2505
	277	-42.4194		-44.2505
	277.5	-42.3584		-44.0369
	278	-42.3889		-44.0369
	278.5	-42.3279		-43.8232
	279	-42.3279		-43.7927
	279.5	-42.2974		-43.5486
	280	-42.2974		-43.4875
	280.5	-42.2363		-43.3044
	281	-42.2974		-43.2434
	281.5	-42.2668		-43.0298
	282	-42.3279		-43.0603
	282.5	-42.2363		-42.8772
	283	-42.3279		-42.8467
	283.5	-42.2974		-16.0522
	284	-42.2974		-0.762939
	284.5	-42.2668		38.5132
	285	-42.3279		14.8621
	285.5	-42.2668		36.3464
	286	-42.2974		-12.9089
	286.5	-42.2058		12.085
	287	-42.2058		-31.5552
	287.5	-42.1448		-15.3809
	288	-42.1448		-39.0625
	288.5	-42.0532		-32.7148
	289	-42.0227		-41.8701
	289.5	-41.9312		-39.4897
	290	-41.9006		-43.1519
	290.5	-41.8396		-42.0837
	291	-41.8701		-43.7317
	291.5	-41.7786		-43.2434
	292	-41.748		-44.0674
	292.5	-41.5955		-43.7622
	293	-41.626		-44.4031
	293.5	-41.5039		-44.1284
	294	-41.5344		-44.7083
	294.5	-41.3818		-44.4641
	295	-41.3513		-44.9524
	295.5	-41.2598		-44.7388
	296	-41.2598		-45.166
	296.5	-41.1682		-44.9829
	297	-41.1987		-45.3796
	297.5	-41.0767		-45.166
	298	-41.0767		-45.5627
	298.5	-40.9546		-45.3796
	299	-40.8936		-45.7153
	299.5	-40.7715		-45.5627
	300	-40.802		-45.929
	300.5	-40.6799		-45.7153
	301	-40.6189		-46.1731
	301.5	-40.5884		-45.99
	302	-40.5884		-46.3867
	302.5	-40.5579		-46.1426
	303	-40.5579		-46.5698
	303.5	-40.4053		-46.4478
	304	-40.4663		-46.7529
	304.5	-40.3442		-46.6003
	305	-40.3442		-46.9055
	305.5	-40.1917		-46.7529
	306	-40.2222		-47.0581
	306.5	-40.1306		-46.936
	307	-40.1917		-47.2412
	307.5	-40.0085		-47.1191
	308	-40.0696		-47.3022
	308.5	-39.9475		-47.2107
	309	-39.9475		-47.4243
	309.5	-39.7949		-47.3022
	310	-39.7949		-47.4548
	310.5	-39.5813		-47.3938
	311	-39.5813		-47.5464
	311.5	-39.3982		-47.4854
	312	-39.3982		-47.6379
	312.5	-39.2761		-47.5464
	313	-39.2761		-47.6074
	313.5	-39.0625		-47.4854
	314	-39.0625		-47.5464
	314.5	-38.5742		-47.4548
	315	-38.5132		-47.5769
	315.5	-38.208		-47.4854
	316	-38.208		-47.5769
	316.5	-37.9944		-47.5464
	317	-37.9944		-47.6379
	317.5	-37.7502		-47.5159
	318	-37.6892		-47.6379
	318.5	-37.4756		-47.5464
	319	-37.4451		-47.5769
	319.5	-37.1094		-47.5159
	320	-37.0789		-47.5464
	320.5	-36.8042		-47.4548
	321	-36.7737		-47.5464
	321.5	-36.5601		-47.4548
	322	-36.5906		-47.5464
	322.5	-36.3159		-47.4548
	323	-36.2854		-47.5159
	323.5	-35.9802		-47.4548
	324	-35.9192		-47.5769
	324.5	-35.614		-47.4854
	325	-35.5835		-47.5464
	325.5	-35.4309		-47.4854
	326	-35.4309		-47.5769
	326.5	-35.0647		-47.4854
	327	-35.0037		-47.5464
	327.5	-34.0576		-47.5159
	328	-33.783		-47.5769
	328.5	42.1448		-47.4854
	329	13.916		-47.5464
	329.5	43.1824		-47.4854
	330	-22.3694		-47.5159
	330.5	9.73511		-47.4548
	331	-35.4309		-47.4548
	331.5	-24.6277		-47.3633
	332	-38.8184		-47.3938
	332.5	-36.0107		-47.3328
	333	-39.856		-47.3328
	333.5	-38.9709		-47.2412
	334	-40.3748		-47.2412
	334.5	-39.9475		-47.1802
	335	-40.7104		-47.2107
	335.5	-40.4358		-47.1497
	336	-40.8936		-47.1497
	336.5	-40.7104		-47.0886
	337	-41.0156		-47.1191
	337.5	-40.8936		-47.0581
	338	-41.2903		-47.0886
	338.5	-41.0156		-47.0276
	339	-41.4124		-47.0276
	339.5	-41.2598		-46.9971
	340	-41.6565		-47.0276
	340.5	-41.4429		-46.9971
	341	-41.8091		-46.9666
	341.5	-41.6565		-46.9055
	342	-42.0532		-46.9666
	342.5	-41.8091		-46.7834
	343	-42.2058		-46.7834
	343.5	-42.0532		-46.7224
	344	-42.3584		-46.7529
	344.5	-42.2058		-46.6614
	345	-42.511		-46.6919
	345.5	-42.3584		-46.6003
	346	-42.6636		-46.6919
	346.5	-42.5415		-46.6309
	347	-42.7551		-46.6919
	347.5	-42.6331		-46.6309
	348	-42.8467		-46.6614
	348.5	-42.7551		-46.5698
	349	-42.9382		-46.5393
	349.5	-42.8162		-46.4783
	350	-43.0298		-46.5088
	350.5	-42.9077		-46.4172
	351	-43.0603		-46.4478
	351.5	-42.9688		-46.3562
	352	-43.0298		-46.3562
	352.5	-42.9688		-46.2036
	353	-43.1519		-46.2341
	353.5	-43.0298		-46.1121
	354	-43.1213		-46.1121
	354.5	-43.0908		-45.929
	355	-43.1519		-45.929
	355.5	-42.9993		-45.8069
	356	-42.9993		-45.8374
	356.5	-42.9382		-45.6848
	357	-42.9382		-45.7153
	357.5	-42.8467		-45.6238
	358	-42.9077		-45.6543
	358.5	-42.8467		-45.5322
	359	-42.9077		-45.5322
	359.5	-42.8162		-45.3491
	360	-42.9077		-45.3491
	360.5	-42.8467		-45.2576
	361	-42.8772		-45.2881
	361.5	-42.7856		-45.1355
	362	-42.8467		-45.166
	362.5	-42.7856		-45.105
	363	-42.8467		-45.105
	363.5	-42.7856		-44.9524
	364	-42.8772		-44.9524
	364.5	-42.7856		-44.8303
	365	-42.8467		-44.8303
	365.5	-42.8162		-44.7083
	366	-42.8467		-44.7083
	366.5	-42.7551		-44.5862
	367	-42.8467		-44.6472
	367.5	-42.7551		-44.4641
	368	-42.8162		-44.4641
	368.5	-42.7551		-44.4336
	369	-42.7856		-44.4336
	369.5	-42.6025		-44.3115
	370	-42.6331		-44.3115
	370.5	-42.5415		-44.1895
	371	-42.572		-44.1895
	371.5	-42.511		-43.9453
	372	-42.5415		-43.9148
	372.5	-42.4805		-43.7622
	373	-42.45		-43.7927
	373.5	-42.3279		-43.6707
	374	-42.3584		-43.6401
	374.5	-42.2058		-43.396
	375	-42.2058		-43.4265
	375.5	-42.0837		-43.335
	376	-42.1143		-43.4265
	376.5	-42.0532		-43.1213
	377	-42.0837		-43.0298
	377.5	-41.9617		-42.4805
	378	-41.9922		-42.45
	378.5	-41.8091		-41.8396
	379	-41.7786		-41.748
	379.5	-41.687		23.5291
	380	-41.748		29.6021
	380.5	-41.6565		38.1775
	381	-41.687		3.60107
	381.5	-41.6565		29.5105
	382	-41.7175		-22.9187
	382.5	-41.687		0.610352
	383	-41.687		-36.0413
	383.5	-41.626		-24.8108
	384	-41.6565		-40.9546
	384.5	-41.5649		-36.7432
	385	-41.5649		-42.8772
	385.5	-41.4734		-41.2903
	386	-41.5039		-43.7927
	386.5	-41.4124		-42.9993
	387	-41.4124		-44.2505
	387.5	-41.2903		-43.8232
	388	-41.3208		-44.6167
	388.5	-41.1682		-44.3115
	389	-41.1987		-45.0134
	389.5	-41.0461		-44.6472
	390	-41.0767		-45.2576
	390.5	-40.9241		-45.0439
	391	-40.9241		-45.5933
	391.5	-40.8325		-45.2576
	392	-40.863		-45.8679
	392.5	-40.6494		-45.6238
	393	-40.6799		-46.1426
	393.5	-40.4968		-45.8984
	394	-40.4968		-46.3562
	394.5	-40.3748		-46.1426
	395	-40.3748		-46.5088
	395.5	-40.2832		-46.3562
	396	-40.2527		-46.7529
	396.5	-40.1001		-46.5393
	397	-40.1306		-46.8445
	397.5	-40.0085		-46.7224
	398	-39.978		-46.936
	398.5	-39.856		-46.814
	399	-39.856		-47.0276
	399.5	-39.6729		-46.9055
	400	-39.6729		-47.1497
	400.5	-39.5813		-47.0581
	401	-39.5203		-47.3328
	401.5	-39.4287		-47.1802
	402	-39.4592		-47.4243
	402.5	-39.3677		-47.3633
	403	-39.3677		-47.4854
	403.5	-39.2761		-47.3938
	404	-39.2761		-47.6074
	404.5	-39.1541		-47.4854
	405	-39.1235		-47.6379
	405.5	-39.032		-47.5464
	406	-39.0015		-47.7295
	406.5	-38.7878		-47.6685
	407	-38.7878		-47.76
	407.5	-38.5742		-47.6685
	408	-38.5742		-47.7905
	408.5	-38.4827		-47.699
	409	-38.5132		-47.7905
	409.5	-38.269		-47.699
	410	-38.269		-47.7295
	410.5	-38.0859		-47.6685
	411	-38.0859		-47.699
	411.5	-37.8113		-47.6074
	412	-37.8113		-47.7295
	412.5	-37.4451		-47.6379
	413	-37.4146		-47.699
	413.5	-37.2009		-47.6379
	414	-37.2009		-47.6379
	414.5	-37.0178		-47.5159
	415	-36.9568		-47.5769
	415.5	-36.7432		-47.4548
	416	-36.7737		-47.5464
	416.5	-36.4075		-47.4854
	417	-36.3464		-47.4854
	417.5	-35.9802		-47.3938
	418	-35.9497		-47.5159
	418.5	-35.553		-47.4548
	419	-35.4614		-47.4854
	419.5	-35.0342		-47.4243
	420	-35.0037		-47.4243
	420.5	-34.6375		-47.3633
	421	-34.6069		-47.3633
	421.5	-34.1187		-47.3022
	422	-34.0576		-47.3938
	422.5	-33.6914		-47.2717
	423	-33.5999		-47.3633
	423.5	-29.9072		-47.3022
	424	-22.7966		-47.3633
	424.5	42.7551		-47.3022
	425	2.53296		-47.3938
	425.5	38.3301		-47.2412
	426	-27.8931		-47.3633
	426.5	-1.61743		-47.2717
	427	-36.9263		-47.3633
	427.5	-29.4189		-47.3022
	428	-39.4287		-47.3328
	428.5	-37.3535		-47.2107
	429	-40.4053		-47.2717
	429.5	-39.5508		-47.1497
	430	-40.802		-47.2107
	430.5	-40.4663		-47.1497
	431	-41.0461		-47.2412
	431.5	-40.863		-47.1497
	432	-41.2598		-47.2107
	432.5	-41.0767		-47.0886
	433	-41.4429		-47.1191
	433.5	-41.2903		-47.0276
	434	-41.687		-47.0581
	434.5	-41.4429		-46.9971
	435	-41.748		-46.9666
	435.5	-41.626		-46.9055
	436	-41.9617		-46.9055
	436.5	-41.8091		-46.8445
	437	-42.0837		-46.8445
	437.5	-41.9922		-46.7834
	438	-42.1753		-46.7834
	438.5	-42.0227		-46.6614
	439	-42.2668		-46.6919
	439.5	-42.1448		-46.6309
	440	-42.4194		-46.6614
	440.5	-42.2668		-46.6003
	441	-42.4805		-46.6309
	441.5	-42.4194		-46.5393
	442	-42.6331		-46.5698
	442.5	-42.4805		-46.5088
	443	-42.7551		-46.5393
	443.5	-42.6331		-46.4172
	444	-42.8467		-46.4172
	444.5	-42.7551		-46.2952
	445	-42.9077		-46.3867
	445.5	-42.8162		-46.2952
	446	-42.9077		-46.3257
	446.5	-42.8772		-46.2646
	447	-42.9993		-46.2341
	447.5	-42.9077		-46.1426
	448	-42.9993		-46.1731
	448.5	-42.9077		-46.0815
	449	-42.9382		-46.1426
	449.5	-42.8772		-46.0205
	450	-42.9382		-46.0815
	450.5	-42.8467		-45.99
	451	-42.9688		-46.0205
	451.5	-42.8772		-45.8679
	452	-42.9993		-45.8984
	452.5	-42.8772		-45.7458
	453	-42.9077		-45.7764
	453.5	-42.7856		-45.6543
	454	-42.8162		-45.6543
	454.5	-42.7551		-45.5627
	455	-42.8467		-45.5322
	455.5	-42.7856		-45.4407
	456	-42.8162		-45.4102
	456.5	-42.7551		-45.3186
	457	-42.8162		-45.3186
	457.5	-42.7246		-45.1965
	458	-42.8467		-45.1965
	458.5	-42.7551		-44.9829
	459	-42.8467		-45.0134
	459.5	-42.7856		-44.9219
	460	-42.8162		-44.9524
	460.5	-42.7551		-44.8303
	461	-42.8162		-44.8303
	461.5	-42.7246		-44.7388
	462	-42.9077		-44.7998
	462.5	-42.8162		-44.7388
	463	-42.9993		-44.7998
	463.5	-42.8772		-44.7083
	464	-43.0908		-44.7388
	464.5	-42.9993		-44.6777
	465	-43.1213		-44.7388
	465.5	-43.0603		-44.5862
	466	-43.1213		-44.5557
	466.5	-43.0298		-44.4946
	467	-43.1213		-44.5251
	467.5	-43.0298		-44.4641
	468	-43.0908		-44.4946
	468.5	-42.9993		-44.342
	469	-43.0603		-44.3115
	469.5	-42.9993		-44.22
	470	-43.0298		-44.1895
	470.5	-42.9077		-44.0063
	471	-42.9688		-44.0063
	471.5	-42.8772		-43.7622
	472	-42.8772		-43.7622
	472.5	-42.7856		-43.5181
	473	-42.7856		-43.5486
	473.5	-42.6941		-43.335
	474	-42.6941		-43.335
	474.5	-42.572		-43.0908
	475	-42.6025		-43.0603
	475.5	-42.5415		-42.6636
	476	-42.572		-42.572
	476.5	-42.45		-41.5039
	477	-42.4805		-39.978
	477.5	-42.3889		35.0647
	478	-42.4194		25.5127
	478.5	-42.2668		37.9028
	479	-42.2974		-4.02832
	479.5	-42.2363		22.7661
	480	-42.2668		-28.1372
	480.5	-42.1753		-7.04956
	481	-42.1753		-38.0859
	481.5	-42.0837		-29.6021
	482	-42.0837		-41.748
	482.5	-42.0532		-38.6047
	483	-42.0532		-43.1824
	483.5	-41.9312		-41.9617
	484	-41.9312		-43.8538
	484.5	-41.8701		-43.2434
	485	-41.9006		-44.2505
	485.5	-41.8091		-43.8843
	486	-41.8091		-44.6167
	486.5	-41.6565		-44.342
	487	-41.626		-44.8914
	487.5	-41.4124		-44.6167
	488	-41.4429		-45.2271
	488.5	-41.3208		-44.8914
	489	-41.3208		-45.5322
	489.5	-41.1987		-45.2271
	490	-41.1987		-45.7764
	490.5	-41.0767		-45.5933
	491	-41.0767		-46.051
	491.5	-40.9851		-45.8069
	492	-40.9851		-46.2646
	492.5	-40.8325		-46.051
	493	-40.8325		-46.3867
	493.5	-40.741		-46.2341
	494	-40.7104		-46.5393
	494.5	-40.6189		-46.3867
	495	-40.5884		-46.6614
	495.5	-40.4053		-46.5088
	496	-40.4358		-46.7834
	496.5	-40.1917		-46.6614
	497	-40.2222		-46.9055
	497.5	-40.1001		-46.7224
	498	-40.1001		-47.1497
	498.5	-40.0085		-46.9666
	499	-40.0085		-47.2107
	499.5	-39.917		-47.1191
	500	-39.8865		-47.3022
	500.5	-39.7949		-47.1802
	501	-39.8254		-47.3633
	501.5	-39.7034		-47.2717
	502	-39.6729		-47.4548
	502.5	-39.5508		-47.3328
	503	-39.5203		-47.5464
	503.5	-39.3982		-47.4548
	504	-39.3677		-47.6379
	504.5	-39.2456		-47.5769
	505	-39.2151		-47.7295
	505.5	-39.1235		-47.6379
	506	-39.1235		-47.8516
	506.5	-38.9709		-47.699
	507	-38.9404		-47.821
	507.5	-38.8184		-47.76
	508	-38.7878		-47.821
	508.5	-38.6353		-47.7905
	509	-38.5742		-47.821
	509.5	-38.3911		-47.7295
	510	-38.3301		-47.7905
	510.5	-38.208		-47.7295
	511	-38.147		-47.76
	511.5	-37.9333		-47.7295
	512	-37.9028		-47.76
	512.5	-37.6282		-47.699
	513	-37.6282		-47.7295
	513.5	-37.4146		-47.6685
	514	-37.384		-47.699
	514.5	-37.0789		-47.6379
	515	-36.9873		-47.699
	515.5	-36.7126		-47.6379
	516	-36.6821		-47.6685
	516.5	-36.4685		-47.6074
	517	-36.4075		-47.6379
	517.5	-36.1633		-47.5769
	518	-36.1328		-47.6379
	518.5	-35.8582		-47.5464
	519	-35.7666		-47.5769
	519.5	-35.4309		-47.4854
	520	-35.4004		-47.5464
	520.5	-34.9121		-47.4854
	521	-34.8206		-47.5159
	521.5	-33.4778		-47.4243
	522	-33.02		-47.4854
	522.5	42.9382		-47.4548
	523	9.49097		-47.4548
	523.5	42.3889		-47.3633
	524	-24.8108		-47.3938
	524.5	5.31006		-47.3328
	525	-36.438		-47.3938
	525.5	-26.8555		-47.3328
	526	-39.4287		-47.3633
	526.5	-36.9263		-47.3022
	527	-40.4968		-47.3022
	527.5	-39.4897		-47.1802
	528	-40.9851		-47.2107
	528.5	-40.5579		-47.0886
	529	-41.2598		-47.0886
	529.5	-41.0156		-46.9971
	530	-41.4124		-47.0581
	530.5	-41.2598		-46.9971
	531	-41.5649		-47.0581
	531.5	-41.4429		-47.0276
	532	-41.7786		-46.9971
	532.5	-41.5955		-46.936
	533	-41.9006		-46.936
	533.5	-41.7786		-46.875
	534	-42.1753		-46.875
	534.5	-41.9617		-46.7529
	535	-42.3584		-46.7834
	535.5	-42.1753		-46.7224
	536	-42.511		-46.7224
	536.5	-42.3584		-46.6309
	537	-42.6331		-46.6003
	537.5	-42.4805		-46.4783
	538	-42.8162		-46.4783
	538.5	-42.6331		-46.3867
	539	-42.9382		-46.4478
	539.5	-42.7856		-46.3257
	540	-43.1213		-46.3257
	540.5	-42.9382		-46.2952
	541	-43.1824		-46.3562
	541.5	-43.0603		-46.2952
	542	-43.3655		-46.3257
	542.5	-43.2129		-46.2341
	543	-43.4265		-46.2952
	543.5	-43.335		-46.2036
	544	-43.457		-46.2036
	544.5	-43.396		-46.1731
	545	-43.5181		-46.2036
	545.5	-43.4265		-46.1121
	546	-43.5486		-46.1731
	546.5	-43.4875		-46.1121
	547	-43.6707		-46.1426
	547.5	-43.5486		-46.0815
	548	-43.6707		-46.1731
	548.5	-43.5791		-46.0815
	549	-43.6707		-46.1731
	549.5	-43.6096		-46.051
	550	-43.7012		-46.051
	550.5	-43.6401		-45.929
	551	-43.7012		-45.99
	551.5	-43.5791		-45.8984
	552	-43.6401		-45.8984
	552.5	-43.5791		-45.7458
	553	-43.6096		-45.7153
	553.5	-43.5486		-45.6238
	554	-43.6401		-45.5933
	554.5	-43.6096		-45.5017
	555	-43.6096		-45.5017
	555.5	-43.5486		-45.4102
	556	-43.6401		-45.4102
	556.5	-43.5486		-45.3491
	557	-43.7012		-45.3796
	557.5	-43.5791		-45.2881
	558	-43.7012		-45.3491
	558.5	-43.6401		-45.2576
	559	-43.7317		-45.2881
	559.5	-43.6401		-45.2271
	560	-43.7012		-45.2271
	560.5	-43.6707		-45.0745
	561	-43.7622		-45.105
	561.5	-43.7012		-44.9829
	562	-43.7622		-45.0134
	562.5	-43.6707		-44.9524
	563	-43.7927		-44.9829
	563.5	-43.7317		-44.7998
	564	-43.7927		-44.8303
	564.5	-43.7317		-44.7388
	565	-43.8232		-44.7083
	565.5	-43.7622		-44.5557
	566	-43.7622		-44.5251
	566.5	-43.7012		-44.3726
	567	-43.7317		-44.4031
	567.5	-43.6096		-44.3115
	568	-43.6401		-44.3726
	568.5	-43.5791		-44.1895
	569	-43.5791		-44.22
	569.5	-43.457		-44.0674
	570	-43.457		-44.0674
	570.5	-43.335		-43.9453
	571	-43.4265		-44.0063
	571.5	-43.3044		-43.8232
	572	-43.335		-43.7927
	572.5	-43.1824		-43.6096
	573	-43.1824		-43.5791
	573.5	-43.0603		-43.1824
	574	-43.0908		-43.0908
	574.5	-43.0603		-28.9307
	575	-43.0603		-16.7236
	575.5	-42.9993		37.5061
	576	-42.9993		16.3269
	576.5	-42.9077		36.8347
	577	-42.9077		-13.5193
	577.5	-42.8467		13.3057
	578	-42.8772		-32.0435
	578.5	-42.7856		-16.1743
	579	-42.8162		-39.2456
	579.5	-42.6941		-33.1421
	580	-42.7551		-41.9006
	580.5	-42.6331		-39.6729
	581	-42.6331		-43.1213
	581.5	-42.572		-42.0532
	582	-42.572		-43.8843
	582.5	-42.511		-43.2434
	583	-42.5415		-44.2505
	583.5	-42.4805		-43.8843
	584	-42.4805		-44.5251
	584.5	-42.3889		-44.2505
	585	-42.45		-44.8303
	585.5	-42.2974		-44.5557
	586	-42.3279		-45.0439
	586.5	-42.2058		-44.8608
	587	-42.2363		-45.2576
	587.5	-42.1753		-45.0745
	588	-42.1448		-45.6238
	588.5	-42.0227		-45.3186
	589	-42.0227		-45.8069
	589.5	-41.9006		-45.6238
	590	-41.9312		-46.0205
	590.5	-41.7786		-45.8374
	591	-41.748		-46.1731
	591.5	-41.6565		-46.0205
	592	-41.5955		-46.2952
	592.5	-41.4734		-46.1426
	593	-41.4429		-46.4478
	593.5	-41.3513		-46.3257
	594	-41.3818		-46.5698
	594.5	-41.1987		-46.4783
	595	-41.1682		-46.6614
	595.5	-41.0156		-46.6003
	596	-41.0767		-46.7834
	596.5	-40.9241		-46.6919
	597	-40.9241		-46.875
	597.5	-40.7715		-46.7834
	598	-40.802		-47.0276
	598.5	-40.6494		-46.9055
	599	-40.7104		-47.0581
	599.5	-40.5579		-46.9666
	600	-40.6189		-47.1191
	600.5	-40.4968		-47.0276
	601	-40.4968		-47.1191
	601.5	-40.4358		-47.0276
	602	-40.4053		-47.2107
	602.5	-40.2527		-47.1191
	603	-40.2832		-47.2717
	603.5	-40.1306		-47.1802
	604	-40.1001		-47.3633
	604.5	-39.9475		-47.2717
	605	-39.9475		-47.4243
	605.5	-39.8254		-47.3633
	606	-39.7644		-47.5159
	606.5	-39.6423		-47.4243
	607	-39.6423		-47.5464
	607.5	-39.5203		-47.4854
	608	-39.4897		-47.5159
	608.5	-39.3372		-47.4548
	609	-39.3982		-47.5464
	609.5	-39.1846		-47.4548
	610	-39.1541		-47.5464
	610.5	-39.0015		-47.4854
	611	-38.9709		-47.5769
	611.5	-38.7573		-47.5159
	612	-38.7268		-47.5464
	612.5	-38.5437		-47.4854
	613	-38.5437		-47.5159
	613.5	-38.2996		-47.4854
	614	-38.269		-47.5159
	614.5	-37.9944		-47.4243
	615	-37.9333		-47.4548
	615.5	-37.7808		-47.3938
	616	-37.7808		-47.4548
	616.5	-37.5977		-47.3938
	617	-37.5671		-47.4243
	617.5	-37.4146		-47.3633
	618	-37.384		-47.4243
	618.5	-37.0483		-47.3328
	619	-37.0178		-47.3633
	619.5	-36.8042		-47.3022
	620	-36.7737		-47.3022
	620.5	-36.4685		-47.2107
	621	-36.377		-47.2717
	621.5	-36.1023		-47.2107
	622	-36.0413		-47.2717
	622.5	-35.9192		-47.2107
	623	-35.9192		-47.2107
	623.5	-35.4919		-47.1497
	624	-35.4919		-47.2412
	624.5	-35.1868		-47.1802
	625	-35.2173		-47.2412
	625.5	-34.7595		-47.1802
	626	-34.729		-47.2412
	626.5	-33.5693		-47.1802
	627	-32.3486		-47.2107
	627.5	42.7856		-47.1497
	628	8.20923		-47.1802
	628.5	41.7786		-47.1191
	629	-25.4822		-47.1497
	629.5	4.05884		-47.0581
	630	-36.2244		-47.1191
	630.5	-27.3132		-47.0276
	631	-39.1541		-47.0276
	631.5	-36.7126		-46.936
	632	-40.1611		-47.0276
	632.5	-39.3372		-46.936
	633	-40.8325		-46.9666
	633.5	-40.1917		-46.875
	634	-41.2903		-46.9055
	634.5	-40.9241		-46.814
	635	-41.5649		-46.875
	635.5	-41.2903		-46.814
	636	-41.9006		-46.814
	636.5	-41.5955		-46.6919
	637	-42.0837		-46.7224
	637.5	-41.9006		-46.6003
	638	-42.3279		-46.6003
	638.5	-42.0837		-46.4478
	639	-42.511		-46.4783
	639.5	-42.3279		-46.4172
	640	-42.7856		-46.4478
	640.5	-42.511		-46.3562
	641	-42.9993		-46.4478
	641.5	-42.7246		-46.3562
	642	-43.1519		-46.4478
	642.5	-42.9993		-46.4172
	643	-43.3044		-46.4478
	643.5	-43.1824		-46.3867
	644	-43.4265		-46.4478
	644.5	-43.3044		-46.3562
	645	-43.6096		-46.4172
	645.5	-43.4265		-46.2952
	646	-43.7317		-46.3562
	646.5	-43.5791		-46.2646
	647	-43.7622		-46.2952
	647.5	-43.6707		-46.2036
	648	-43.8232		-46.2341
	648.5	-43.7622		-46.2036
	649	-43.8538		-46.2341
	649.5	-43.7622		-46.1426
	650	-43.8843		-46.1121
	650.5	-43.8538		-45.9595
	651	-43.9453		-45.929
	651.5	-43.8843		-45.8374
	652	-43.9148		-45.8679
	652.5	-43.8538		-45.7153
	653	-43.8538		-45.7764
	653.5	-43.8232		-45.7153
	654	-43.8843		-45.7153
	654.5	-43.8232		-45.5933
	655	-43.8232		-45.5933
	655.5	-43.7927		-45.4712
	656	-43.8538		-45.5017
	656.5	-43.7927		-45.3491
	657	-43.8232		-45.3796
	657.5	-43.7927		-45.2881
	658	-43.8843		-45.3186
	658.5	-43.8232		-45.166
	659	-43.8843		-45.1355
	659.5	-43.8232		-45.0134
	660	-43.9453		-45.0134
	660.5	-43.8232		-44.9524
	661	-43.9758		-45.0134
	661.5	-43.8843		-44.9524
	662	-44.0369		-44.9524
	662.5	-43.9453		-44.8608
	663	-44.0674		-44.8303
	663.5	-44.0063		-44.6472
	664	-44.1284		-44.7083
	664.5	-44.0369		-44.6472
	665	-44.1284		-44.6777
	665.5	-44.0674		-44.4946
	666	-44.0979		-44.5251
	666.5	-44.0369		-44.4641
	667	-44.0674		-44.4336
	667.5	-43.9453		-44.3726
	668	-43.9453		-44.3726
	668.5	-43.9148		-44.3115
	669	-43.9148		-44.342
	669.5	-43.8538		-44.1589
	670	-43.8843		-44.22
	670.5	-43.7622		-44.0674
	671	-43.8232		-44.0674
	671.5	-43.7012		-43.8232
	672	-43.7012		-43.8232
	672.5	-43.6401		-43.7317
	673	-43.6707		-43.7012
	673.5	-43.5791		-43.457
	674	-43.5791		-43.396
	674.5	-43.457		-43.2434
	675	-43.457		-43.2739
	675.5	-43.396		-42.8162
	676	-43.457		-42.8162
	676.5	-43.396		-42.6025
	677	-43.396		-42.572
	677.5	-43.3044		-42.3584
	678	-43.3044		-42.3279
	678.5	-43.2739		-42.0532
	679	-43.2739		-42.0227
	679.5	-43.2129		-41.6565
	680	-43.2434		-41.5344
	680.5	-43.1213		-3.32642
	681	-43.1213		9.12476
	681.5	-43.0298		37.5977
	682	-43.0603		10.8948
	682.5	-43.0298		34.4543
	683	-42.9993		-18.8904
	683.5	-42.9077		7.78198
	684	-42.9382		-34.9426
	684.5	-42.8772		-21.3013
	685	-42.9382		-40.8325
	685.5	-42.8162		-35.7971
	686	-42.8162		-43.0908
	686.5	-42.7246		-41.1377
	687	-42.7246		-43.9148
	687.5	-42.572		-43.2129
	688	-42.572		-44.4946
	688.5	-42.4194		-44.0063
	689	-42.4194		-44.7693
	689.5	-42.2363		-44.4946
	690	-42.2363		-45.105
	690.5	-42.1448		-44.7998
	691	-42.1448		-45.4407
	691.5	-41.9617		-45.1355
	692	-41.9617		-45.7153
	692.5	-41.8396		-45.4407
	693	-41.8396		-45.9595
	693.5	-41.7175		-45.7764
	694	-41.7175		-46.2952
	694.5	-41.5649		-45.99
	695	-41.5649		-46.4478
	695.5	-41.3818		-46.2952
	696	-41.3818		-46.6309
	696.5	-41.2903		-46.4783
	697	-41.2292		-46.7224
	697.5	-41.1377		-46.6003
	698	-41.1377		-46.814
	698.5	-41.0461		-46.6919
	699	-41.0767		-47.0276
	699.5	-40.8936		-46.814
	700	-40.863		-47.1497
	700.5	-40.7104		-46.9971
	701	-40.7104		-47.3022
	701.5	-40.6189		-47.1497
	702	-40.6189		-47.4243
	702.5	-40.6189		-47.2717
	703	-40.6189		-47.5769
	703.5	-40.4968		-47.4243
	704	-40.4968		-47.699
	704.5	-40.4053		-47.6074
	705	-40.3748		-47.821
	705.5	-40.2222		-47.699
	706	-40.2527		-47.8516
	706.5	-40.0391		-47.76
	707	-40.0391		-47.9126
	707.5	-39.856		-47.821
	708	-39.8865		-47.9431
	708.5	-39.7034		-47.9126
	709	-39.7034		-48.0347
	709.5	-39.5203		-47.9431
	710	-39.5203		-48.1567
	710.5	-39.2456		-48.0652
	711	-39.2456		-48.1567
	711.5	-39.093		-48.0957
	712	-39.0625		-48.1262
	712.5	-38.8794		-48.0347
	713	-38.8794		-48.0957
	713.5	-38.6353		-48.0347
	714	-38.6963		-48.0957
	714.5	-38.4827		-48.0042
	715	-38.4521		-48.0347
	715.5	-38.269		-47.9736
	716	-38.2385		-48.0652
	716.5	-38.0859		-47.9736
	717	-38.1165		-48.0957
	717.5	-37.9333		-48.0347
	718	-37.9333		-48.0957
	718.5	-37.6282		-48.0042
	719	-37.6587		-48.0652
	719.5	-37.4756		-47.9736
	720	-37.5061		-48.0347
	720.5	-37.2314		-47.9736
	721	-37.2314		-48.0347
	721.5	-36.9873		-47.9431
	722	-36.9873		-48.0042
	722.5	-36.8042		-47.9126
	723	-36.7126		-47.9736
	723.5	-36.5601		-47.9126
	724	-36.5295		-48.0042
	724.5	-36.2244		-47.9126
	725	-36.2244		-48.0042
	725.5	-35.9802		-47.9126
	726	-35.9192		-47.9431
	726.5	-35.5835		-47.8516
	727	-35.5835		-47.8516
	727.5	-35.2783		-47.7905
	728	-35.2478		-47.821
	728.5	-34.7595		-47.7295
	729	-34.668		-47.7295
	729.5	-33.844		-47.699
	730	-33.7219		-47.7295
	730.5	16.6016		-47.6685
	731	28.5034		-47.6379
	731.5	42.6941		-47.6074
	732	-12.0239		-47.6379
	732.5	24.3225		-47.5464
	733	-32.7759		-47.5769
	733.5	-15.3503		-47.4854
	734	-38.2996		-47.5159
	734.5	-33.7524		-47.4548
	735	-40.3442		-47.4243
	735.5	-38.6047		-47.3328
	736	-41.1072		-47.3328
	736.5	-40.4663		-47.1802
	737	-41.5039		-47.2107
	737.5	-41.1987		-47.1191
	738	-41.7786		-47.1497
	738.5	-41.5344		-47.0276
	739	-42.0532		-47.0276
	739.5	-41.7786		-46.936
	740	-42.2668		-46.936
	740.5	-42.0837		-46.875
	741	-42.5415		-46.8445
	741.5	-42.2974		-46.7529
	742	-42.7856		-46.7224
	742.5	-42.572		-46.6919
	743	-42.9382		-46.7224
	743.5	-42.7551		-46.6614
	744	-43.1519		-46.6919
	744.5	-42.9993		-46.5698
	745	-43.3655		-46.5698
	745.5	-43.1519		-46.4783
	746	-43.4875		-46.5393
	746.5	-43.3655		-46.4783
	747	-43.6096		-46.5088
	747.5	-43.4875		-46.4172
	748	-43.6707		-46.4478
	748.5	-43.5486		-46.3867
	749	-43.7927		-46.3867
	749.5	-43.7012		-46.3257
	750	-43.7927		-46.2952
	750.5	-43.7317		-46.2341
	751	-43.8538		-46.2952
	751.5	-43.7622		-46.1731
	752	-43.9453		-46.1731
	752.5	-43.8232		-46.1121
	753	-44.0063		-46.1426
	753.5	-43.8843		-46.051
	754	-44.0063		-46.0815
	754.5	-43.9758		-46.0205
	755	-44.0063		-46.051
	755.5	-43.9453		-45.99
	756	-44.0369		-46.0205
	756.5	-43.9758		-45.929
	757	-44.0674		-45.8984
	757.5	-44.0063		-45.8374
	758	-44.0674		-45.929
	758.5	-44.0063		-45.7764
	759	-44.0369		-45.8069
	759.5	-44.0063		-45.6848
	760	-44.0674		-45.6848
	760.5	-44.0369		-45.5627
	761	-44.0674		-45.5933
	761.5	-44.0063		-45.5322
	762	-44.1284		-45.5933
	762.5	-44.0369		-45.4102
	763	-44.0979		-45.3796
	763.5	-44.0063		-45.105
	764	-44.0674		-45.166
	764.5	-44.0063		-45.0439
	765	-44.1284		-45.0745
	765.5	-44.0369		-44.9524
	766	-44.0979		-44.9524
	766.5	-44.0063		-44.7998
	767	-44.0979		-44.7693
	767.5	-44.0063		-44.5862
	768	-44.0369		-44.5862
	768.5	-44.0063		-44.4031
	769	-44.0369		-44.4031
	769.5	-43.9758		-44.2505
	770	-44.0369		-44.2505
	770.5	-43.9453		-44.0369
	771	-43.9758		-44.0674
	771.5	-43.9148		-43.9758
	772	-43.8843		-43.9758
	772.5	-43.8232		-43.7927
	773	-43.8538		-43.7622
	773.5	-43.7012		-43.5181
	774	-43.7927		-43.5791
	774.5	-43.7012		-43.5181
	775	-43.7012		-43.5791
	775.5	-43.6401		-43.3655
	776	-43.6707		-43.335
	776.5	-43.6096		-43.0603
	777	-43.6707		-43.0908
	777.5	-43.6096		-42.9688
	778	-43.6096		-42.9993
	778.5	-43.5486		-42.8162
	779	-43.6096		-42.8162
	779.5	-43.5181		-42.6331
	780	-43.5486		-42.6025
	780.5	-43.4875		-42.4194
	781	-43.5181		-42.511
	781.5	-43.4265		-42.4194
	782	-43.4875		-42.45
	782.5	-43.4265		-42.4194
	783	-43.4875		-42.3889
	783.5	-43.3655		-42.2668
	784	-43.396		-42.2363
	784.5	-43.2739		-42.0532
	785	-43.3655		-42.0227
	785.5	-43.2129		-31.7383
	786	-43.2434		-22.583
	786.5	-43.1519		37.4146
	787	-43.1519		18.0664
	787.5	-43.0603		37.1704
	788	-43.0908		-12.2986
	788.5	-42.9688		14.9841
	789	-42.9382		-32.4097
	789.5	-42.8772		-15.0757
	790	-42.8772		-39.6118
	790.5	-42.7246		-33.5693
	791	-42.7246		-42.2058
	791.5	-42.6025		-40.0085
	792	-42.572		-43.3044
	792.5	-42.4194		-42.3584
	793	-42.45		-43.8538
	793.5	-42.3279		-43.3655
	794	-42.2974		-44.2505
	794.5	-42.1448		-43.8538
	795	-42.2668		-44.5862
	795.5	-42.1448		-44.281
	796	-42.0837		-44.8608
	796.5	-41.9617		-44.6167
	797	-41.9617		-45.1355
	797.5	-41.8701		-44.8914
	798	-41.8701		-45.3796
	798.5	-41.7786		-45.1355
	799	-41.7786		-45.7153
	799.5	-41.687		-45.4102
	800	-41.687		-45.929
	800.5	-41.5955		-45.7458
	801	-41.5955		-46.2341
	801.5	-41.5344		-45.99
	802	-41.5649		-46.4783
	802.5	-41.4734		-46.2952
	803	-41.5039		-46.6614
	803.5	-41.3513		-46.5088
	804	-41.3513		-46.7834
	804.5	-41.2292		-46.6919
	805	-41.2598		-46.9971
	805.5	-41.1682		-46.814
	806	-41.2292		-47.0886
	806.5	-41.0156		-46.9666
	807	-41.0156		-47.2107
	807.5	-40.8325		-47.0886
	808	-40.863		-47.3633
	808.5	-40.6799		-47.2107
	809	-40.7104		-47.5464
	809.5	-40.5579		-47.3938
	810	-40.6189		-47.6074
	810.5	-40.4053		-47.5159
	811	-40.3748		-47.7295
	811.5	-40.2222		-47.6379
	812	-40.1917		-47.76
	812.5	-40.0391		-47.699
	813	-40.0085		-47.821
	813.5	-39.8254		-47.699
	814	-39.8254		-47.8821
	814.5	-39.6729		-47.7905
	815	-39.7339		-47.8516
	815.5	-39.5508		-47.76
	816	-39.6118		-47.8516
	816.5	-39.3677		-47.7905
	817	-39.3982		-47.8821
	817.5	-39.2456		-47.821
	818	-39.2151		-47.8821
	818.5	-39.032		-47.8516
	819	-39.032		-47.9126
	819.5	-38.8489		-47.8516
	820	-38.9099		-47.9126
	820.5	-38.7573		-47.8516
	821	-38.7268		-47.8821
	821.5	-38.5437		-47.821
	822	-38.5437		-47.9126
	822.5	-38.3301		-47.8821
	823	-38.3606		-47.9126
	823.5	-38.1775		-47.8821
	824	-38.1775		-47.9126
	824.5	-37.9639		-47.8516
	825	-37.9639		-47.9431
	825.5	-37.7197		-47.8821
	826	-37.7197		-47.9431
	826.5	-37.4756		-47.821
	827	-37.4756		-47.8516
	827.5	-37.2314		-47.7905
	828	-37.2009		-47.821
	828.5	-36.9568		-47.7295
	829	-36.9263		-47.76
	829.5	-36.7432		-47.699
	830	-36.7126		-47.7295
	830.5	-36.4075		-47.6379
	831	-36.377		-47.6685
	831.5	-36.0718		-47.5769
	832	-36.0718		-47.6074
	832.5	-35.8276		-47.5159
	833	-35.7666		-47.5464
	833.5	-35.5225		-47.4548
	834	-35.553		-47.4548
	834.5	-35.2173		-47.3633
	835	-35.1868		-47.3938
	835.5	-34.8206		-47.3328
	836	-34.8206		-47.3328
	836.5	-34.4849		-47.2412
	837	-34.4849		-47.3022
	837.5	-33.9355		-47.1802
	838	-33.8745		-47.2412
	838.5	-33.1116		-47.1497
	839	-32.8369		-47.1802
	839.5	42.0837		-47.1191
	840	12.3291		-47.1802
	840.5	42.511		-47.0581
	841	-22.644		-47.0886
	841.5	8.11768		-46.9971
	842	-34.9426		-47.0276
	842.5	-24.7803		-46.936
	843	-38.4216		-46.936
	843.5	-35.4919		-46.814
	844	-39.978		-46.875
	844.5	-38.6658		-46.6919
	845	-40.6494		-46.7224
	845.5	-40.1306		-46.6614
	846	-41.1682		-46.6919
	846.5	-40.7104		-46.6003
	847	-41.4734		-46.6003
	847.5	-41.1987		-46.5393
	848	-41.687		-46.5393
	848.5	-41.4734		-46.4478
	849	-41.8701		-46.4783
	849.5	-41.748		-46.4172
	850	-42.1143		-46.4172
	850.5	-41.9006		-46.3867
	851	-42.2363		-46.3867
	851.5	-42.0532		-46.2341
	852	-42.4194		-46.2646
	852.5	-42.2668		-46.2036
	853	-42.6331		-46.2341
	853.5	-42.45		-46.1731
	854	-42.6941		-46.1731
	854.5	-42.6025		-46.051
	855	-42.8467		-46.0205
	855.5	-42.6941		-45.8984
	856	-42.9993		-45.8679
	856.5	-42.8772		-45.6848
	857	-43.1213		-45.6848
	857.5	-42.9688		-45.6543
	858	-43.2129		-45.6848
	858.5	-43.0908		-45.6238
	859	-43.2739		-45.6238
	859.5	-43.1824		-45.5627
	860	-43.4265		-45.5933
	860.5	-43.3044		-45.5017
	861	-43.5181		-45.5322
	861.5	-43.4265		-45.4712
	862	-43.6401		-45.4407
	862.5	-43.5181		-45.3491
	863	-43.7317		-45.3796
	863.5	-43.6401		-45.2881
	864	-43.7927		-45.3186
	864.5	-43.7317		-45.1965
	865	-43.8843		-45.2271
	865.5	-43.7927		-45.1355
	866	-43.9758		-45.1965
	866.5	-43.8538		-45.105
	867	-43.9758		-45.1355
	867.5	-43.9148		-44.9524
	868	-43.9758		-44.9219
	868.5	-43.8843		-44.7693
	869	-43.9758		-44.7998
	869.5	-43.8843		-44.7083
	870	-43.9148		-44.8303
	870.5	-43.8538		-44.7388
	871	-43.9148		-44.7998
	871.5	-43.8538		-44.7083
	872	-43.8843		-44.7083
	872.5	-43.8538		-44.6472
	873	-43.9148		-44.6777
	873.5	-43.8232		-44.5557
	874	-43.8843		-44.5862
	874.5	-43.8538		-44.4946
	875	-43.8538		-44.4946
	875.5	-43.8232		-44.4031
	876	-43.8843		-44.4641
	876.5	-43.7927		-44.3726
	877	-43.8232		-44.342
	877.5	-43.7622		-44.22
	878	-43.8232		-44.22
	878.5	-43.7622		-44.0979
	879	-43.7927		-44.0979
	879.5	-43.6707		-43.9758
	880	-43.7317		-44.0063
	880.5	-43.6401		-43.9148
	881	-43.6707		-43.9453
	881.5	-43.5486		-43.8843
	882	-43.6096		-43.8843
	882.5	-43.5181		-43.7622
	883	-43.6096		-43.7927
	883.5	-43.5181		-43.6096
	884	-43.5181		-43.6096
	884.5	-43.457		-43.3044
	885	-43.4875		-43.2739
	885.5	-43.4265		-42.9993
	886	-43.457		-43.0298
	886.5	-43.396		-42.9077
	887	-43.4265		-42.9077
	887.5	-43.335		-42.7856
	888	-43.3655		-42.7856
	888.5	-43.2434		-42.572
	889	-43.3044		-42.572
	889.5	-43.1213		-42.0837
	890	-43.1519		-42.0227
	890.5	-43.0603		-32.1655
	891	-43.0908		-23.4375
	891.5	-42.9077		37.1094
	892	-42.9077		18.4021
	892.5	-42.8467		36.8958
	893	-42.8162		-11.1694
	893.5	-42.7551		15.3809
	894	-42.7856		-30.9143
	894.5	-42.6941		-13.855
	895	-42.7246		-38.7878
	895.5	-42.6025		-32.1655
	896	-42.572		-41.8091
	896.5	-42.45		-39.2151
	897	-42.511		-42.9993
	897.5	-42.3889		-41.9617
	898	-42.3889		-43.6096
	898.5	-42.2974		-43.0603
	899	-42.3279		-44.1284
	899.5	-42.2058		-43.6707
	900	-42.2974		-44.4336
	900.5	-42.2058		-44.1589
	901	-42.2363		-44.6472
	901.5	-42.1143		-44.4641
	902	-42.1753		-44.9524
	902.5	-42.1143		-44.7388
	903	-42.1143		-45.2576
	903.5	-41.9922		-44.9829
	904	-42.0227		-45.5017
	904.5	-41.9006		-45.2271
	905	-41.9006		-45.7764
	905.5	-41.8091		-45.5627
	906	-41.8396		-46.0815
	906.5	-41.7175		-45.8069
	907	-41.748		-46.3257
	907.5	-41.626		-46.051
	908	-41.6565		-46.4783
	908.5	-41.4734		-46.3562
	909	-41.4734		-46.7834
	909.5	-41.3513		-46.5393
	910	-41.3208		-46.936
	910.5	-41.1682		-46.814
	911	-41.1987		-47.1191
	911.5	-41.1072		-46.9055
	912	-41.0767		-47.2107
	912.5	-40.8936		-47.1191
	913	-40.8936		-47.3328
	913.5	-40.7715		-47.2412
	914	-40.802		-47.4243
	914.5	-40.5884		-47.3022
	915	-40.5884		-47.5769
	915.5	-40.4358		-47.4548
	916	-40.4358		-47.6685
	916.5	-40.2832		-47.5464
	917	-40.2527		-47.7905
	917.5	-40.0696		-47.6685
	918	-40.0391		-47.8821
	918.5	-39.9475		-47.7905
	919	-39.8865		-47.9736
	919.5	-39.7949		-47.9126
	920	-39.7644		-48.0347
	920.5	-39.5203		-47.9431
	921	-39.5508		-48.0652
	921.5	-39.3372		-47.9736
	922	-39.3066		-48.0957
	922.5	-39.093		-48.0347
	923	-39.0625		-48.1567
	923.5	-38.8489		-48.0652
	924	-38.7878		-48.1567
	924.5	-38.6658		-48.0957
	925	-38.6658		-48.1567
	925.5	-38.5437		-48.1262
	926	-38.5132		-48.1567
	926.5	-38.3606		-48.0957
	927	-38.3301		-48.1873
	927.5	-38.147		-48.1262
	928	-38.147		-48.1873
	928.5	-37.9333		-48.0957
	929	-37.8723		-48.1567
	929.5	-37.7502		-48.0957
	930	-37.7197		-48.1567
	930.5	-37.5061		-48.0957
	931	-37.4451		-48.2178
	931.5	-37.2314		-48.1262
	932	-37.2314		-48.1567
	932.5	-36.9568		-48.1262
	933	-36.9263		-48.1262
	933.5	-36.7126		-48.0347
	934	-36.6516		-48.0652
	934.5	-36.4075		-47.9736
	935	-36.377		-47.9736
	935.5	-35.9192		-47.8516
	936	-35.8276		-47.9126
	936.5	-35.3088		-47.8516
	937	-35.2478		-47.8821
	937.5	-34.9731		-47.7905
	938	-34.9121		-47.7905
	938.5	-34.3933		-47.699
	939	-34.3628		-47.76
	939.5	-33.5083		-47.6685
	940	-33.0811		-47.7295
	940.5	42.3889		-47.6685
	941	11.8408		-47.6685
	941.5	42.572		-47.5769
	942	-22.3389		-47.6685
	942.5	7.84302		-47.5769
	943	-34.8816		-47.6074
	943.5	-24.4141		-47.5464
	944	-38.7268		-47.6685
	944.5	-35.5225		-47.5464
	945	-40.1917		-47.5769
	945.5	-38.9709		-47.4854
	946	-40.7715		-47.5159
	946.5	-40.2832		-47.4243
	947	-41.1072		-47.4854
	947.5	-40.802		-47.4243
	948	-41.4124		-47.4548
	948.5	-41.1682		-47.3938
	949	-41.687		-47.3938
	949.5	-41.4429		-47.2412
	950	-41.9312		-47.2717
	950.5	-41.687		-47.1802
	951	-42.1448		-47.1497
	951.5	-41.9006		-47.0886
	952	-42.2668		-47.0886
	952.5	-42.1143		-46.9971
	953	-42.4805		-47.0276
	953.5	-42.2974		-46.9055
	954	-42.6025		-46.936
	954.5	-42.4805		-46.8445
	955	-42.7246		-46.875
	955.5	-42.572		-46.814
	956	-42.9382		-46.8445
	956.5	-42.7246		-46.7834
	957	-43.1519		-46.814
	957.5	-42.9382		-46.7224
	958	-43.2434		-46.7224
	958.5	-43.1213		-46.6614
	959	-43.3044		-46.6919
	959.5	-43.1824		-46.6309
	960	-43.396		-46.6003
	960.5	-43.335		-46.5088
	961	-43.4875		-46.5088
	961.5	-43.3655		-46.4478
	962	-43.5791		-46.4478
	962.5	-43.5181		-46.3867
	963	-43.7622		-46.4172
	963.5	-43.6096		-46.3562
	964	-43.8232		-46.4172
	964.5	-43.7622		-46.3562
	965	-43.9148		-46.4172
	965.5	-43.8538		-46.2952
	966	-43.9453		-46.2952
	966.5	-43.8843		-46.2646
	967	-44.0063		-46.2646
	967.5	-43.9148		-46.1426
	968	-44.0063		-46.1426
	968.5	-43.9758		-46.0815
	969	-44.0369		-46.1426
	969.5	-43.9453		-46.0815
	970	-44.0063		-46.1121
	970.5	-43.9758		-46.0815
	971	-44.0369		-46.1121
	971.5	-43.9758		-45.929
	972	-44.0063		-45.99
	972.5	-43.9453		-45.929
	973	-43.9758		-45.9595
	973.5	-43.9148		-45.8069
	974	-43.9758		-45.8069
	974.5	-43.9453		-45.6238
	975	-43.9758		-45.6238
	975.5	-43.8538		-45.5322
	976	-43.9148		-45.6238
	976.5	-43.8232		-45.5322
	977	-43.8843		-45.5933
	977.5	-43.8232		-45.5017
	978	-43.8843		-45.5322
	978.5	-43.8232		-45.3796
	979	-43.8843		-45.4407
	979.5	-43.8538		-45.3491
	980	-43.8538		-45.3796
	980.5	-43.7927		-45.2576
	981	-43.8843		-45.2881
	981.5	-43.7927		-45.1965
	982	-43.9148		-45.2271
	982.5	-43.8538		-45.1355
	983	-43.9758		-45.1965
	983.5	-43.8843		-45.1355
	984	-43.9453		-45.1355
	984.5	-43.8843		-45.0745
	985	-43.9453		-45.1355
	985.5	-43.8843		-44.9524
	986	-43.9148		-44.9524
	986.5	-43.8538		-44.8914
	987	-43.8843		-44.8608
	987.5	-43.7622		-44.8303
	988	-43.7927		-44.8608
	988.5	-43.7012		-44.7388
	989	-43.7622		-44.7388
	989.5	-43.6401		-44.6472
	990	-43.6707		-44.7083
	990.5	-43.5486		-44.6167
	991	-43.5791		-44.6472
	991.5	-43.4875		-44.5251
	992	-43.4875		-44.4946
	992.5	-43.3655		-44.3726
	993	-43.396		-44.3726
	993.5	-43.335		-44.22
	994	-43.396		-44.2505
	994.5	-43.2434		-44.1895
	995	-43.2434		-44.1895
	995.5	-43.1519		-44.0063
	996	-43.1519		-43.9758
	996.5	-43.0298		-43.8538
	997	-43.0603		-43.8232
	997.5	-42.9688		-43.7317
	998	-42.9993		-43.7317
[truncated: 1,604 more rows]

## Sheet: c
			n=8 mice					n=2 mice
			control_Normalized EPSC amplitude					CaMKII_eYFP_Normalized EPSC amplitude
		Time	N cells	Mean	std	SEM		N cells	Mean	std	SEM
		1	19	0.957249	0.0683956	0.015691		5	0.884456	0.0582833	0.0260651
		2	19	0.992325	0.0630329	0.0144607		5	0.968282	0.069868	0.0312459
		3	19	1.01854	0.0484259	0.0111097		5	0.997194	0.0450894	0.0201646
		4	19	1.02804	0.0509618	0.0116914		5	1.03473	0.114145	0.0510474
		5	19	1.00385	0.0631648	0.014491	5-HT stim	5	1.0622	0.0462812	0.0206976
		6	19	0.806294	0.106477	0.0244276		5	0.80982	0.156542	0.0700075
		7	19	0.767589	0.143365	0.0328902		5	0.824626	0.138994	0.0621601
		8	19	0.827271	0.160891	0.0369109		5	0.877464	0.159557	0.0713558
		9	19	0.873576	0.191132	0.0438487		5	0.905196	0.139992	0.0626064
		10	19	0.886898	0.172452	0.0395631		5	0.860634	0.131208	0.058678
		11	19	0.871318	0.209422	0.0480447		5	0.908538	0.166908	0.0746437
		12	19	0.878762	0.280667	0.0643895		5	0.911116	0.134344	0.0600807
		13	18	0.910705	0.246174	0.0580237		5	0.918668	0.0610094	0.0272842
		14	18	0.941424	0.23721	0.0559108		5	0.927236	0.182926	0.0818072
		15	18	0.989062	0.278092	0.065547		5	0.919208	0.209795	0.0938234
		16	17	1.00032	0.306243	0.0742749		5	0.980216	0.259667	0.116127
		17	17	1.0403	0.258376	0.0626654		5	0.97177	0.193084	0.0863499
		18	16	1.05985	0.324003	0.0810008		5	0.958096	0.274862	0.122922
		19	16	1.06812	0.342884	0.0857211		5	1.02377	0.373603	0.16708
		20	15	1.09843	0.367555	0.0949024		5	1.04027	0.305603	0.13667
		21	15	1.08627	0.336637	0.0869192		5	1.05286	0.369368	0.165187
		22	14	1.0498	0.290283	0.0775813		5	1.04513	0.289475	0.129457
		23	14	1.03294	0.291611	0.0779362		5	1.13223	0.359975	0.160986
		24	14	1.01262	0.308964	0.0825742		5	1.08548	0.336537	0.150504
		25	14	1.02048	0.322367	0.0861562		5	1.15339	0.424441	0.189816
		26	13	1.12445	0.381019	0.105676		3	1.44944	0.342987	0.198024
		27	13	1.05544	0.349289	0.0968755		3	1.66025	0.38933	0.22478
		28	13	1.10759	0.351542	0.0975003		3	1.56483	0.256482	0.14808
		29	13	1.14253	0.406454	0.11273		3	1.43616	0.19998	0.115458
		30	13	1.07707	0.335155	0.0929554		3	1.54471	0.295006	0.170322

## Sheet: d
			control_Normalized EPSC amplitude					CaMKII_eYFP_Normalized EPSC amplitude
			after 5-HT application					after 5-HT application
			0.58528					0.65972
			0.5283					0.58982
			0.56154					0.86554
			0.77762					0.86763
			0.76557					0.75056
			0.8338
			0.69212
			0.66286
			0.75883
			0.75908
			0.82447
			0.66274
			0.88408
			0.79705
			0.77643
			0.57039
			0.74641
			0.42012
			0.71012
		mean	0.700885				mean	0.746654
		std	0.120608				std	0.123429
		n	19				n	5
		sem	0.0276693				sem	0.0551991
		Statistic	Paired-t-test				Statistic	Paired-t-test
		mean baseline vs max dep. first 5'	Two-tailed P-value = 0,00000000266				mean baseline vs max dep. first 5'	Two-tailed P-value = 0,0101
