# Supplementary material for: Dysfunctional serotonergic neuron-astrocyte signaling in depressive-like states
Source: Mol Psychiatry. 2023 Sep 29;28(9):3856–73. doi: 10.1038/s41380-023-02269-8 (PMC10730416; doi:10.1038/s41380-023-02269-8)
Supplement: Supplementary file 13 — Source Data Extended_Data Fig 7 [file 41380_2023_2269_MOESM13_ESM.xlsx]

## Sheet: a
	Movement time (s) in open field test
	naive	Cort	Cort-hM3Dq	naive-hM3Dq			One Way ANOVA	All Pairwise Multiple Comparison Procedures (Dunn's Method) :
	203.36	215.124	71.88	223.52			Cort vs naive	P= 1	n.s.
	228.822	196.561	169.72	163.28
	210.125	207.559	190.88	155.84
	214.16	225.922	174.52	181.6			Cort vs Cort-hM3Dq	P = 0,286	n.s.
	139.8	176.6	170.24	170.36
	152.44	167.48	88.32	136.96
	200.28	121.72	152.32	138.04			naive vs naive-hM3Dq	P = 0,583	n.s.
	211.04	149.16	132.92	114.64
	231.64	66.92	102.8	106.36			Cort-hM3Dq vs naive-hM3Dq	P =1	n.s.
	231.84	154.64		23.68
	166.8	189.84		245.2
	188.76	195.64		219.08
	201.36	187.6		165.44			naive: 16 mice
	203.44	209.44		213.44			Cort: 15 mice
	119.04	197.8		200.56			Cort-hM3Dq: 9 mice
	111.44			115.4			naive-hM3Dq: 16 mice

## Sheet: b
	Discrimination index OIP
	control-naive	control-GFAP-mcherry + CNO	control-naive + saline			One Way ANOVA
	0.867788	0.935798	0.691761			control-naive vs control-GFAP-mcherry	P = 0,187
	0.643868	0.725664	0.560403			control-GFAP-mcherry vs control-naive+saline	P = 0,531
	0.701053	0.934911	0.926724			control-naive vs control-naive+saline	P = 0,230
	0.828136	0	0.297753
	0.692913	0.454545	0.772973
	0.711039	0.788235	0.854369			control-naive: 12 mice
	0.897059	0.653846	0.92515			control-GFAP-mcherry + CNO: 10 mice
	0.657162	0.505376	0.648352			control-naive + saline: 12 mice
	0.807163	0.697674	0.671141
	0.781432	0.610465	0.45614
	0.832622		0.820106
	0.782164		0.696049

## Sheet: c
	Discrimination index NOR
	naive	control-GFAP-mcherry	control-naive + saline			One Way ANOVA
	0.477345	0.693617	0.844926			control-naive vs control-GFAP-mcherry	P = 0,220
	0.585746	0.628118	0.925681			control-GFAP-mcherry vs control-naive+saline	P = 0,056
	0.605613	0.679054	0.309524			control-naive vs control-naive+saline	P = 0,686
	0.89146	0.62181	0.885154
	0.716648	0.567568	0.740642
	0.900161	0.758483	0.846667			control-naive: 10 mice
	0.696226	0.553279	0.699317			control-GFAP-mcherry + CNO: 10 mice
	0.603632	0.599613	0.714004			control-naive + saline: 12 mice
	0.766887	0.508143	0.748792
	0.767698	0.757463	0.623751
			0.8371
			0.565714

## Sheet: d
	Exploration time (%) SR
	naive	control-GFAP-mcherry	control-naive + saline			One Way ANOVA
	36.4117	25.0806	21.2755			control-naive vs control-GFAP-mcherry	P = 0,682
	25.76	18.4775	14.6845			control-GFAP-mcherry vs control-naive+saline	P = 0,858
	22.8514	27.6685	24.6537			control-naive vs control-naive+saline	P = 0,817
	30.9449	9.41445	29.6341
	29.7295	25.1285	24.7524
	30.6043	26.6056	33.99
	5.09516	13.2258	22.6511			control-naive: 14 mice
	24.7483	6.75794	35.9748			control-GFAP-mcherry + CNO: 15 mice
	32.0134	13.2346	31.2872			control-naive + saline: 13 mice
	27.1871	23.0878	26.473
	19.2922	34.4508	18.3802
	20.8624	31.2203	11.1653
	13.0445	20.6414	10.2315
	20.4321	32.7431
		35.4169

## Sheet: f
			n=6 mice					n=3 mice						n= 4 mice						n=3 mice
			Naive+CNO_Normalized EPSC amplitude					Cort+CNO_Normalized EPSC amplitude						Naive+CNO+LY367385_Normalized EPSC amplitude						Cort+CNO+LY367385_Normalized EPSC amplitude
		Time	N cells	Mean	std	SEM		N cells	Mean	std	SEM			N cells	Mean	std	SEM			N cells	Mean	std	SEM
		1	5	0.936606	0.0695035	0.0310829		3	0.95991	0.230395	0.133019			7	0.954044	0.0740607	0.0279923			11	0.968619	0.101497	0.0306024
		2	7	0.997731	0.063415	0.0239686		3	0.970787	0.096046	0.0554522			10	0.980862	0.0723051	0.0228649			11	1.0099	0.0954288	0.0287729
		3	9	1.04765	0.0560015	0.0186672		5	0.984162	0.0679223	0.0303758			11	1.0262	0.0738804	0.0222758			11	1.06244	0.108963	0.0328534
		4	9	1.00554	0.17246	0.0574868		7	1.01187	0.0586808	0.0221793			12	1.01278	0.0429157	0.0123887			11	1.001	0.0985409	0.0297112
	CNO stim	5	9	1.07766	0.123985	0.0413285		7	1.02914	0.0758144	0.0286551			12	1.04525	0.088663	0.0255948			11	0.962001	0.091505	0.0275898
		6	9	1.24668	0.145266	0.0484219		7	1.18748	0.15153	0.0572728			12	1.0941	0.148201	0.0427821			11	0.997548	0.227372	0.0685553
		7	9	1.27014	0.184998	0.0616661		7	1.18796	0.162066	0.0612552			12	0.982759	0.110196	0.0318109			11	0.973768	0.2155	0.0649755
		8	9	1.36875	0.258966	0.0863221		7	1.20129	0.181574	0.0686285			12	0.976517	0.145494	0.0420005			11	0.931729	0.189257	0.057063
		9	9	1.34958	0.262737	0.087579		7	1.2318	0.163534	0.0618102			12	0.952492	0.212415	0.061319			10	0.928025	0.222532	0.0703709
		10	9	1.37776	0.295047	0.0983489		7	1.2899	0.352215	0.133125			12	0.956617	0.161986	0.0467614			10	0.771956	0.279756	0.0884665
		11	9	1.38689	0.299222	0.0997405		7	1.34545	0.268827	0.101607			12	0.986497	0.214352	0.0618781			10	0.762087	0.294941	0.0932684
		12	9	1.39217	0.331713	0.110571		7	1.33858	0.202001	0.0763492			11	0.986072	0.155567	0.0469052			9	0.780802	0.288881	0.0962935
		13	9	1.41635	0.378322	0.126107		7	1.35566	0.301205	0.113845			10	0.99664	0.209338	0.0661985			8	0.789743	0.364364	0.128822
		14	8	1.38479	0.384568	0.135965		7	1.37856	0.335857	0.126942			10	0.966525	0.171447	0.0542163			8	0.715608	0.344706	0.121872
		15	8	1.39316	0.426004	0.150615		7	1.36223	0.376798	0.142416			10	0.940947	0.179036	0.056616			8	0.718205	0.323262	0.11429
		16	8	1.43795	0.403419	0.14263		7	1.31952	0.431626	0.163139			10	0.942897	0.201197	0.0636242			7	0.89529	0.233687	0.0883255
		17	8	1.45295	0.48653	0.172014		7	1.32393	0.372628	0.14084			10	0.9217	0.133388	0.0421811			7	0.874869	0.270331	0.102176
		18	7	1.58724	0.645526	0.243986		7	1.28691	0.226789	0.085718			9	0.909886	0.149482	0.0498273			6	0.865035	0.267852	0.10935
		19	7	1.63743	0.579483	0.219024		6	1.27607	0.244118	0.0996609			9	0.95923	0.171923	0.0573078			6	0.87441	0.278395	0.113654
		20	7	1.65133	0.610574	0.230775		6	1.33582	0.262761	0.107272			9	0.987621	0.226677	0.0755589			6	0.921856	0.338942	0.138373
		21	7	1.57092	0.566899	0.214268		6	1.38516	0.345749	0.141151			7	0.95636	0.214176	0.0809508			5	0.90374	0.347616	0.155459
		22	6	1.63921	0.497635	0.203158		6	1.36526	0.339185	0.138472			7	0.931803	0.105832	0.0400007			5	0.806175	0.310677	0.138939
		23	6	1.72841	0.562425	0.229609		6	1.3966	0.404419	0.165103			7	0.975403	0.0833804	0.0315148			5	0.878093	0.248472	0.11112
		24	6	1.70545	0.583927	0.238387		6	1.45746	0.428754	0.175038			7	0.98218	0.0834198	0.0315297			5	0.845748	0.282348	0.12627
		25	6	1.8011	0.718623	0.293376		6	1.41768	0.390496	0.159419			7	0.98522	0.18263	0.0690275			5	0.885124	0.298704	0.133585
		26	6	1.92163	0.761343	0.310817		6	1.35434	0.317942	0.129799			7	1.00519	0.159602	0.0603239			5	0.893397	0.318791	0.142567
		27	6	1.93202	0.843012	0.344158		6	1.48088	0.377279	0.154024			6	1.13255	0.44332	0.180985			5	0.888467	0.308053	0.137766
		28	6	1.80076	0.72214	0.294812		6	1.3389	0.297146	0.121309			6	1.06727	0.266353	0.108738			5	0.962451	0.299901	0.13412
		29	6	1.87387	0.859757	0.350994		6	1.41518	0.391964	0.160019			6	0.95535	0.224436	0.0916258			5	0.848316	0.310273	0.138758
		30	6	1.74988	0.772961	0.31556		6	1.45264	0.366052	0.14944			6	0.982703	0.27657	0.112909			5	0.834001	0.223915	0.100138

## Sheet: g
			Naive+CNO_Normalized EPSC amplitude		Cort+CNO_Normalized EPSC amplitude		Naive+CNO+LY367385_Normalized EPSC amplitude		Cort+CNO+LY367385_Normalized EPSC amplitude
			after CNO application		after CNO application		after CNO application		after CNO application
			0.919132		1.85653		0.814788		0.955425
			2.30975		1.23649		1.01261		0.88555
			1.65081		1.12948		0.960298		0.467709
			1.78395		1.35586		1.17983		1.18169
			1.27008		1.77276		0.887968		1.40799
			2.34582		1.00687		0.934596		0.768015
			1.06174				0.954166
							1.31523
							0.77231
		mean	1.62018		1.393		0.98131		0.944396
		std	0.570922		0.347416		0.171528		0.326542
		n	7		6		9		6
		sem	0.215788		0.141832		0.057176		0.13331
		Statistic	Paired-t-test
		baseline vs after CNO application	Two-tailed P-value =0,0283		Two-tailed P-value = 0,0393		two-tailed P-value = 0,752		two-tailed P-value =0,694

## Sheet: i
	SICs frequency ( min-1)																SICs amplitude (pA)
	naive		Cort		naive + D-AP5 (50uM)												naive		Cort
	basal	puff CNO	basal	puff CNO	basal		One Way ANOVA										basal	puff CNO	basal	puff CNO
1	0	0.8	0.2	0.8	0		All Pairwise Multiple Comparison Procedures (Dunn's Method):					naive basal vs Cort basal		P=0.013			45.2644	48.8529	31.6949	43.5794		One Way ANOVA
2	0.8	1.2	0.4	1	0		All Pairwise Multiple Comparison Procedures (Dunn's Method):					naive CNO vs Cort CNO		P=0.002			49.3379	36.3378	27.1218	89.9643		Kruskal-Wallis One Way Analysis of Variance on Ranks					naive basal vs Cort basal		P=0.107
3	0.4	0.6	0.2	1.6	0.2		All Pairwise Multiple Comparison Procedures (Tukey Test) :					naive basal vs CNO naive		P<0.001			43.1667	69.5847	180.027	23.296		Kruskal-Wallis One Way Analysis of Variance on Ranks					naive CNO vs Cort CNO		P=0.497
4	0.2	0.2	0.6	1.4	0		All Pairwise Multiple Comparison Procedures (Tukey Test) :					Cort basal vs CNO Cort		P<0.001			76.6445	93.554	44.9898	58.5345		Kruskal-Wallis One Way Analysis of Variance on Ranks					naive basal vs CNO naive		P = 0.415
5	0.2	0.4	0	0.6	0		All Pairwise Multiple Comparison Procedures (Dunn's Method):					naive basal vs naive + D-AP5		P<0.001			64.6785	305.529	14.4721	14.4852		Kruskal-Wallis One Way Analysis of Variance on Ranks					Cort basal vs CNO Cort		P=0.063
6	0	0.2	0	1.6	0												36.398	113.783	38.4828	50.5033
7	0	0.2	0.4	1.8	0		naive:n=4 mice										14.4172	110.534	45.2562	47.2874
8	0	0.8	0.2	0.6	0.2		Cort: n=3 mice										29.2421	103.039	77.715	50.7297
9	0.2	0.6	0.2	0.8	0		naive + D-AP5:n=4 mice										77.9033	150.759	42.2271	84.741
10	0.4	0.6	0.2	1.2	0												10.1559	76.5903	32.9871	58.9867
11	0.4	0.4	0.4	0.6	0												9.95548	9.62579	75.6597	72.9713
12	0.4	0.4	0.4	0.6	0												10.1559	71.1087	30.7042	91.0559
13	0.4	0.6	0.4	0.8	0.2												9.95548	45.3596	35.0862	100.809
14	0.2	0.8	0.2	0.4													94.0403	18.6416	65.1413	24.9505
15	0.2	0.4	0.4	1.2													293.358	18.6416	37.7081	18.0658
16	0.4	0.4	0.4	0.4													94.0403	71.1236	55.5375	17.9731
17	0.2	0.2	0.6	1.8													293.358	58.1151	57.376	29.0705
18	0	0.2	0.6	0.6													60.9801	64.8592	42.628	14.977
19	0	0.4	0.6	0.4													60.9801	72.7763	63.337	36.3823
20	0.4	0.6	2.4	1													109.386	100.153	159.326	19.4303
21	0.4	0.6	0	0.8													116.89	71.9677	29.2754	13.9815
22	0.2	0.6	1.4	0.4													53.288	29.9335	42.1042	36.709
23	0.2	0.4	0.4	0.4													45.7889	168.898	29.1627	73.1929
24	0.2	0.4	1.2	0.6													23.9666	72.4224	13.0156	36.7227
25	0.2	0.8	0.4	0.4													45.7889	81.8546	17.0078	22.6515
26	0.2	0.2	0.8	2													23.9666	14.8284	8.61905	95.1876
27	0.2	0.2	0.8	1.2													188.886	57.7588	32.5448	58.8773
28	0.4	2.2	0.4	1.6													188.886	9.16045	247.401	27.325
29	0.4	0.6	0.4	1													33.5454	17.1382	142.706	117.136
30	0	0.6															33.5454	21.4155	67.7719	134.942
31	0	0.2															24.6923	32.9846	55.0344	24.9145
32	0.4	0.6															24.6923	47.3435	52.7595	56.1514
33	1	1.2															37.2489	78.9203	32.0815	33.9864
34	0.6	1.6															19.8803	48.897	25.0697	34.7834
35	0.2	0.8															37.2489	17.1986	100.548	39.8615
																	19.8803	94.3406	114.359	50.5308
																	78.5128	51.3708	47.7639	25.8386
mean	0.268571	0.6	0.503448	0.951724	0.0461538												82.302	56.2991	99.1967	24.4232
std	0.227223	0.422875	0.48291	0.494701	0.0877058												36.4826	37.5896	75.7198	56.0311
n	35	35	29	29	13												63.6588	23.8462	28.6773	45.0043
sem	0.0384077	0.071479	0.0896741	0.0918637	0.0243252												22.805	56.3952	83.5375	232.689
																	42.4029	17.046	73.8899	85.8618
																	53.4269	39.8003	60.5613	110.084
																	24.8051	72.479	67.191	30.785
																	13.9313	50.214	53.0572	63.2115
																	17.7084	51.7979	34.1944	23.2881
																	79.0334	33.168	40.0896	105.29
																		42.7298	32.6218	26.1132
																		94.1379	159.259	22.0171
																		25.6562	50.3861	49.0289
																		42.8189	73.0992	20.9634
																		94.6174	71.433	82.1381
																		21.7795	182.373	18.0376
																		22.6413	38.9194	19.9523
																		270.489	29.2637	40.5565
																		32.8428	106.258	14.1468
																		20.0862	33.635	19.0151
																		38.7015	63.7885	18.6165
																		17.6021	120.936	21.4988
																		32.8085	36.0566	131.74
																		51.4277	44.7772	9.20259
																		32.5004	85.2231	11.4374
																		129.937	52.6009	24.5144
																		33.3254	141.702	65.6693
																		61.156	107.635	20.792
																		73.9057	43.2061	27.157
																		72.9984	43.4306	11.8459
																		79.6892	27.3831	44.6533
																		37.1098	82.3319	107.431
																		38.541	79.0453	36.9091
																		33.3872	67.6428	46.3374
																		69.4732	62.1006	44.7238
																		32.9715	199	23.7619
																		72.6307		365.036
																		38.1951		22.9818
																		48.9592		120.309
																		24.0153		13.8479
																		37.4867		37.1322
																		65.1152		53.4339
																		61.5406		35.3567
																		82.1024		39.6967
																		87.2622		21.8872
																		93.9696		101.518
																		68.571		21.8373
																		46.1478		23.5898
																		76.7315		32.8283
																		109.234		46.3375
																		24.2355		103.763
																		23.6747		60.2061
																		26.8051		46.7965
																		31.0354		260.8
																		26.1658		39.6443
																		59.2399		39.91
																		36.9996		43.6555
																		45.9759		162.662
																		39.3055		104.329
																		38.4796		25.1082
																		27.0418		16.8726
																		23.9702		44.0577
																		28.9969		15.3184
																		104.097		80.8311
																		51.3817		19.0023
																		89.3869		68.8805
																		48.6527		77.8336
																		20.0865		57.8092
																				112.573
																				21.2864
																				131.043
																				227.144
																				82.0744
																				82.1505
																				79.3465
																				51.7976
																				113.626
																				167.838
																				68.2839
																				86.7167
																				39.2458
																				79.8757
																				26.0133
																				73.6976
																				68.0695
																				71.7457
																				62.0913
																				39.7475
																				35.7017
																				15.2277
																				43.6992
																				57.3817
																				45.4829
																				115.534
																				27.0029
																				27.4565
																				42.1424
																				80.6295
																				38.7388
																				59.8152
																				59.9264
																mean	62.0571	58.6177	66.6428	58.7094
																std	63.3437	44.5716	47.0331	50.7066
																n	47	105	73	138
																sem	9.23962	4.34974	5.5048	4.31643
