# Supplementary material for: Dysfunctional serotonergic neuron-astrocyte signaling in depressive-like states
Source: Mol Psychiatry. 2023 Sep 29;28(9):3856–73. doi: 10.1038/s41380-023-02269-8 (PMC10730416; doi:10.1038/s41380-023-02269-8)
Supplement: Supplementary file 14 — Source Data Extended_Data Fig 8 [file 41380_2023_2269_MOESM14_ESM.xlsx]

## Sheet: a
EPM (Elevated Plus Maze)		naive	AIDA
Ratio open/open+closed		0.130435	0.0190634		One Way ANOVA
		0.14692	0.0988271		naive vs AIDA
		0.253802	0		All Pairwise Multiple Comparison Procedures (Tukey test):					P=0,014	*
		0	0
		0.0837671	0.107953
		0.0729414	0.00540541
		0.177119	0.111311
		0.103969	0.125944
		0.0586885	0.103539
		0.17196	0.0691911
		0.113835	0.0109751
			0.02396
			0.0477256
	mean	0.119403	0.0556842
	std	0.0683202	0.0485075
	n	11	13
	sem	0.0205993	0.0134536

## Sheet: b
FST (Force swimming test)		naive	AIDA
Immobility (s)		11.12	54.08		One Way ANOVA
		18.92	30.8		naive vs AIDA
		6.52	26.08		All Pairwise Multiple Comparison Procedures (Dunn's method):					P<0,001
		24.32	36.6
		38.52	32.32
		36.1191	54.68
		17.48	119.52
		5.48	80.72
		4.72	27.4
		4.92	58.92
		7.96	147.16
		7.03982	61.36
		9.47976	74.48
		7.96
	mean	14.3256	61.8554
	std	11.3648	36.7194
	n	14	13
	sem	3.03737	10.1841

## Sheet: c
NOR(Novel Object Recognition)		naive	AIDA
Discrimination index		0.477345	0.126234		One Way ANOVA
		0.585746	0.298969		naive vs AIDA
		0.605613	0.306683		All Pairwise Multiple Comparison Procedures (Tukey test):					P=0,001
		0.89146	0.4273
		0.716648	0.18544
		0.900161	0.20137
			0.426667
			0.446429
			0.332203
			0.657343
			0.644068
			0.311712
	mean	0.696162	0.363701
	std	0.172307	0.166608
	n	6	12
	sem	0.070344	0.0480955

## Sheet: d
OIP (Object in place)		naive	AIDA
Discrimination index		0.867788	0.641026		One Way ANOVA
		0.643868	0.358974		naive vs AIDA
		0.701053	0.440789		All Pairwise Multiple Comparison Procedures (Tukey test):					P=0,003
		0.828136	0.0891938
		0.692913	0.120419
		0.711039	0.841438
		0.897059	0.521739
			0.160839
			0.363128
			0.292079
			0.41954
			0.543046
			0.805556
	mean	0.763122	0.430598
	std	0.0990262	0.239661
	n	7	13
	sem	0.0374284	0.0664699

## Sheet: e
SR (Social recognition)		naive	AIDA
Exploration time (%)		36.4117	27.4692		One Way ANOVA
		25.76	8.56761		naive vs AIDA
		22.8514	22.2627		All Pairwise Multiple Comparison Procedures (Tukey test):					P=0,034
		30.9449	16.3539
		29.7295	10.3038
		30.6043	12.0985
		5.09516	16.306
		24.7483	24.5267
		32.0134	27.3589
		27.1871	23.7171
		19.2922	27.359
			15.3286
			13.6504
	mean	25.8762	18.8694
	std	8.36009	6.85041
	n	11	13
	sem	2.52066	1.89996

## Sheet: f
FST (Force swimming test)		naive	CNO	AIDA + CNO
Immobility (s)		11.12	68	71.1993		One Way ANOVA
		18.92	52.6	52.2995
		6.52	34.56	20.0665		All Pairwise Multiple Comparison Procedures (Dunn's method):					naive vs CNO	P<0,001
		24.32	73.24	18.6998
		38.52	130.16	119.932		All Pairwise Multiple Comparison Procedures (Dunn's method):					naive vs AIDA+CNO	P=0,004
		36.1191	135.12	121.832
		17.48	88.76			All Pairwise Multiple Comparison Procedures :					CNO vs AIDA+CNO	P=0,197
		5.48	104.72
		4.72	128.24
		4.92	148.181
		7.96
		7.03982
		9.47976
		7.96
	mean	14.3256	96.3581	67.3382
	std	11.3648	38.7975	45.9936
	n	14	10	6
	sem	3.03737	12.2688	18.7768

## Sheet: g
NOR(Novel Object Recognition)		naive	CNO	AIDA + CNO
Discrimination index		0.477345	0.0386313	0.324701		One Way ANOVA
		0.585746	0.338462	0.382946
		0.605613	0.310345	0.270977		All Pairwise Multiple Comparison Procedures (Holm-Sidak method):					naive vs CNO	P<0,001
		0.89146	0.29078	0.460581
		0.716648	0.319911	0.281139		All Pairwise Multiple Comparison Procedures (Holm-Sidak method):					naive vs AIDA+CNO	P=0,001
		0.900161	0.470968	0.402299
			0.426791			All Pairwise Multiple Comparison Procedures (Holm-Sidak method):					CNO vs AIDA+CNO	P = 0,997
			0.362319
			0.362416
			0.614286
	mean	0.696162	0.353491	0.353774
	std	0.172307	0.146678	0.074283
	n	6	10	6
	sem	0.070344	0.0463836	0.0303259

## Sheet: h
OIP		naive	CNO	AIDA + CNO
Discrimination index		0.867788	0.335196	0.208333		One Way ANOVA
		0.643868	0.252101	0.369565
		0.701053	0.0162162	0.429769		All Pairwise Multiple Comparison Procedures (Holm-Sidak method):					naive vs CNO	P<0,001
		0.828136	0.207792	0.440367
		0.692913	0.442029	0.551913		All Pairwise Multiple Comparison Procedures (Holm-Sidak method):					naive vs AIDA+CNO	P<0,001
		0.711039	0.38914	0.354839
		0.897059	0.565517			All Pairwise Multiple Comparison Procedures :					CNO vs AIDA+CNO	P = 0,336
			0.301587
	mean	0.763122	0.313697	0.392464
	std	0.0990262	0.164615	0.113977
	n	7	8	6
	sem	0.0374284	0.0582003	0.0465311

## Sheet: i
SR (Social recognition)		naive	CNO	AIDA + CNO
Exploration time (%)		36.4117	10.7169	21.3586		One Way ANOVA
		25.76	13.7496	8.81205
		22.8514	27.7396	11.4059		All Pairwise Multiple Comparison Procedures (Holm-Sidak method):					naive vs CNO	P=0,002
		30.9449	34.2201	14.8041
		29.7295	11.1572	15.7789		All Pairwise Multiple Comparison Procedures (Holm-Sidak method):					naive vs AIDA+CNO	P=0,013
		30.6043	5.25893
		5.09516	13.1822			All Pairwise Multiple Comparison Procedures :					CNO vs AIDA+CNO	P = 0,902
		24.7483	10.6119
		32.0134	5.70073
		27.1871	5.76237
		19.2922	9.82113
			15.6138
			15.9332
			20.0855
			16.563
			22.4272
	mean	25.8762	14.909	14.4319
	std	8.36009	8.02931	4.76108
	n	11	16	5
	sem	2.52066	2.00733	2.12922
